# Supplementary material for: Molecular identification and larval morphology of spionid polychaetes (Annelida, Spionidae) from northeastern Japan
Source: Zookeys. 2021 Feb 4;1015:1–86. doi: 10.3897/zookeys.1015.54387 (PMC7878468; doi:10.3897/zookeys.1015.54387)
Supplement: XML Treatment for Aonides [file zookeys.1015.54387-treatment1.xml]

<!DOCTYPE tp:taxon-treatment
  PUBLIC "-//TaxonX//DTD Taxonomic Treatment Publishing DTD v0 20100105//EN" "tax-treatment-NSO.dtd">
<tp:taxon-treatment xmlns:tp="http://www.plazi.org/taxpub"><tp:treatment-meta><kwd-group><label>Taxon classification</label><kwd><named-content xmlns:xlink="http://www.w3.org/1999/xlink" content-type="kingdom">Animalia</named-content></kwd><kwd><named-content xmlns:xlink="http://www.w3.org/1999/xlink" content-type="order">Spionida</named-content></kwd><kwd><named-content xmlns:xlink="http://www.w3.org/1999/xlink" content-type="family">Spionidae</named-content></kwd></kwd-group><mixed-citation publication-type="journal"><person-group><name><surname>Abe</surname><given-names>Hirokazu</given-names></name><name><surname>Sato‐Okoshi</surname><given-names>Waka</given-names></name></person-group><article-title>Molecular identification and larval morphology of spionid polychaetes (<tp:taxon-name><tp:taxon-name-part taxon-name-part-type="phylum">Annelida</tp:taxon-name-part></tp:taxon-name>, <tp:taxon-name><tp:taxon-name-part taxon-name-part-type="family">Spionidae</tp:taxon-name-part></tp:taxon-name>) from northeastern Japan</article-title><source>Zookeys</source><day>04</day><month>2</month><year>2021</year><volume>1015</volume><fpage>1</fpage><lpage>86</lpage><pub-id pub-id-type="doi">10.3897/zookeys.1015.54387</pub-id></mixed-citation></tp:treatment-meta><tp:nomenclature><label>Genus</label><tp:taxon-name><object-id xmlns:xlink="http://www.w3.org/1999/xlink" content-type="arpha" xlink:type="simple">3D1135AF-0CBE-52D3-AD30-5DDD51523AFD</object-id>
                  <tp:taxon-name-part taxon-name-part-type="genus" reg="Aonides">Aonides</tp:taxon-name-part>
                </tp:taxon-name><tp:taxon-authority>Claparède, 1864</tp:taxon-authority></tp:nomenclature><tp:treatment-sec sec-type="Larval diagnosis" id="SECID0E4MDK"><title>Larval diagnosis.</title><p>The overall shape slender. Prostomium rounded or rectangular anteriorly. The lateral parts of the peristomium more or less demarcated from prostomium. Two pairs of red eyes present. Melanophore absent, some brown or dark pigmentation may be present in pharynx and pygidium. Larval chaetae coarsely or slightly serrated. Larval chaetae in first chaetiger very long, extend beyond pygidium in late trochophore and early nectochaete stages. Nototrochs develop in late larval stages. Gastrotrochs occur in all chaetigers from chaetiger II onwards. Two pairs of pygidial cirri develop in late larval stage. The body of early larvae covered by egg envelope, yellowish opaque appearance with abundant yolk. Two parallel rows of encircling vesicles of egg envelope present in pretrochophore and trochophore stages. Holopelagic lecithotrophic development unique among spionids (<xref ref-type="bibr" rid="B67">Hannerz 1956</xref>; <xref ref-type="bibr" rid="B24">Blake and Arnofsky 1999</xref>, as <italic><tp:taxon-name><tp:taxon-name-part taxon-name-part-type="genus" reg="Dispio">Dispio</tp:taxon-name-part> <tp:taxon-name-part taxon-name-part-type="species" reg="uncinata">uncinata</tp:taxon-name-part></tp:taxon-name></italic> Hartman, 1951: see <xref ref-type="bibr" rid="B159">Radashevsky et al. 2011</xref>; <xref ref-type="bibr" rid="B22">Blake 2006</xref>, as <italic><tp:taxon-name><tp:taxon-name-part taxon-name-part-type="genus" reg="Dispio">D.</tp:taxon-name-part> <tp:taxon-name-part taxon-name-part-type="species" reg="uncinata">uncinata</tp:taxon-name-part></tp:taxon-name></italic>).</p></tp:treatment-sec><ref-list><ref id="B67"><mixed-citation xmlns:xlink="http://www.w3.org/1999/xlink" xlink:type="simple"><person-group><name name-style="western"><surname>Hannerz</surname><given-names>L</given-names></name></person-group> (<year>1956</year>) <article-title>Larval development of the polychaete families <tp:taxon-name><tp:taxon-name-part taxon-name-part-type="family">Spionidae</tp:taxon-name-part></tp:taxon-name> Sars, <tp:taxon-name><tp:taxon-name-part taxon-name-part-type="family">Disomidae</tp:taxon-name-part></tp:taxon-name> Mensil, and <tp:taxon-name><tp:taxon-name-part taxon-name-part-type="family">Poecilochaetidae</tp:taxon-name-part></tp:taxon-name> n. fam. in the Gullmar Fjord (Sweden).</article-title><source>Zoologiska bidrag från Uppsala</source><volume>31</volume>: <fpage>1</fpage>–<lpage>204</lpage>.</mixed-citation></ref><ref id="B24"><mixed-citation xmlns:xlink="http://www.w3.org/1999/xlink" xlink:type="simple"><person-group><name name-style="western"><surname>Blake</surname><given-names>JA</given-names></name><name name-style="western"><surname>Arnofsky</surname><given-names>PL</given-names></name></person-group> (<year>1999</year>) <article-title>Reproduction and larval development of the spioniform <tp:taxon-name><tp:taxon-name-part taxon-name-part-type="class">Polychaeta</tp:taxon-name-part></tp:taxon-name> with application to systematics and phylogeny.</article-title><source>Hydrobiologia</source><volume>402</volume>: <fpage>57</fpage>–<lpage>106</lpage>. <ext-link xlink:type="simple" ext-link-type="doi" xlink:href="10.1023/A:1003784324125">https://doi.org/10.1023/A:1003784324125</ext-link></mixed-citation></ref><ref id="B159"><mixed-citation xmlns:xlink="http://www.w3.org/1999/xlink" xlink:type="simple"><person-group><name name-style="western"><surname>Radashevsky</surname><given-names>VI</given-names></name><name name-style="western"><surname>Alexandrova</surname><given-names>YN</given-names></name><name name-style="western"><surname>Yurchenko</surname><given-names>OV</given-names></name></person-group> (<year>2011</year>) <article-title>Spermiogenesis and spermatozoa ultrastructure of <italic><tp:taxon-name><tp:taxon-name-part taxon-name-part-type="genus">Aonides</tp:taxon-name-part> <tp:taxon-name-part taxon-name-part-type="species">oxycephala</tp:taxon-name-part></tp:taxon-name></italic> (<tp:taxon-name><tp:taxon-name-part taxon-name-part-type="phylum">Annelida</tp:taxon-name-part></tp:taxon-name>: <tp:taxon-name><tp:taxon-name-part taxon-name-part-type="family">Spionidae</tp:taxon-name-part></tp:taxon-name>) from the Sea of Japan.</article-title><source>Invertebrate Reproduction &amp; Development</source><volume>55</volume>: <fpage>168</fpage>–<lpage>174</lpage>. <ext-link xlink:type="simple" ext-link-type="doi" xlink:href="10.1080/07924259.2011.553410">https://doi.org/10.1080/07924259.2011.553410</ext-link></mixed-citation></ref><ref id="B22"><mixed-citation xmlns:xlink="http://www.w3.org/1999/xlink" xlink:type="simple"><person-group><name name-style="western"><surname>Blake</surname><given-names>JA</given-names></name></person-group> (<year>2006</year>) <article-title>Chapter 13. <tp:taxon-name><tp:taxon-name-part taxon-name-part-type="order">Spionida</tp:taxon-name-part></tp:taxon-name>.</article-title> In: <person-group><name name-style="western"><surname>Rouse</surname><given-names>G</given-names></name><name name-style="western"><surname>Pleijel</surname><given-names>F</given-names></name></person-group> (<role>Eds</role>) <issue-title>Reproductive Biology and Phylogeny of Annelida.</issue-title><source>Science Publishers, Enfield</source>, <fpage>565</fpage>–<lpage>638</lpage>. <ext-link xlink:type="simple" ext-link-type="doi" xlink:href="10.1201/9781482280159">https://doi.org/10.1201/9781482280159</ext-link></mixed-citation></ref></ref-list></tp:taxon-treatment>
