# Supplementary material for: Molecular identification and larval morphology of spionid polychaetes (Annelida, Spionidae) from northeastern Japan
Source: Zookeys. 2021 Feb 4;1015:1–86. doi: 10.3897/zookeys.1015.54387 (PMC7878468; doi:10.3897/zookeys.1015.54387)
Supplement: XML Treatment for Laonice [file zookeys.1015.54387-treatment4.xml]

<!DOCTYPE tp:taxon-treatment
  PUBLIC "-//TaxonX//DTD Taxonomic Treatment Publishing DTD v0 20100105//EN" "tax-treatment-NSO.dtd">
<tp:taxon-treatment xmlns:tp="http://www.plazi.org/taxpub"><tp:treatment-meta><kwd-group><label>Taxon classification</label><kwd><named-content xmlns:xlink="http://www.w3.org/1999/xlink" content-type="kingdom">Animalia</named-content></kwd><kwd><named-content xmlns:xlink="http://www.w3.org/1999/xlink" content-type="order">Spionida</named-content></kwd><kwd><named-content xmlns:xlink="http://www.w3.org/1999/xlink" content-type="family">Spionidae</named-content></kwd></kwd-group><mixed-citation publication-type="journal"><person-group><name><surname>Abe</surname><given-names>Hirokazu</given-names></name><name><surname>Sato‐Okoshi</surname><given-names>Waka</given-names></name></person-group><article-title>Molecular identification and larval morphology of spionid polychaetes (<tp:taxon-name><tp:taxon-name-part taxon-name-part-type="phylum">Annelida</tp:taxon-name-part></tp:taxon-name>, <tp:taxon-name><tp:taxon-name-part taxon-name-part-type="family">Spionidae</tp:taxon-name-part></tp:taxon-name>) from northeastern Japan</article-title><source>Zookeys</source><day>04</day><month>2</month><year>2021</year><volume>1015</volume><fpage>1</fpage><lpage>86</lpage><pub-id pub-id-type="doi">10.3897/zookeys.1015.54387</pub-id></mixed-citation></tp:treatment-meta><tp:nomenclature><tp:taxon-name><object-id xmlns:xlink="http://www.w3.org/1999/xlink" content-type="arpha" xlink:type="simple">AF1F8A13-111E-5B74-86C3-A97E6299C9A3</object-id>
                  <tp:taxon-name-part taxon-name-part-type="genus" reg="Laonice">Laonice</tp:taxon-name-part>
                </tp:taxon-name><tp:taxon-authority>sp. 1</tp:taxon-authority><xref ref-type="fig" rid="F5">Fig. 4D</xref></tp:nomenclature><tp:treatment-sec sec-type="Larval morphology" id="SECID0EJ3DK"><title>Larval morphology.</title><p>Remnants of egg envelope apparent in early trochophore (Fig. <xref ref-type="fig" rid="F5">4D</xref>). Two pairs of red eyes located in approximately a straight line, lateralmost pair larger in early larvae. Parapodia weakly differentiated; serrated larval chaetae introverted toward medial line of dorsal side. The body opaque yellowish with abundant yolk internally. Pigmentation absent except in the eyes.</p></tp:treatment-sec><tp:treatment-sec sec-type="remarks" id="SECID0ET3DK"><title>Remarks.</title><p>Adult individuals of this species were collected from bottom sediments at 22 m depth in Onagawa Bay in December 2011 using a Smith‐McIntyre grab sampler. To date, two <italic><tp:taxon-name><tp:taxon-name-part taxon-name-part-type="genus" reg="Laonice">Laonice</tp:taxon-name-part></tp:taxon-name></italic> species, <italic><tp:taxon-name><tp:taxon-name-part taxon-name-part-type="genus" reg="Laonice">L.</tp:taxon-name-part> <tp:taxon-name-part taxon-name-part-type="species" reg="cirrata">cirrata</tp:taxon-name-part></tp:taxon-name></italic> (Sars, 1851) and <italic><tp:taxon-name><tp:taxon-name-part taxon-name-part-type="genus" reg="Laonice">L.</tp:taxon-name-part> <tp:taxon-name-part taxon-name-part-type="species" reg="japonica">japonica</tp:taxon-name-part></tp:taxon-name></italic> (Moore, 1907) have been recorded from Japan. <xref ref-type="bibr" rid="B192">Sikorski (2002)</xref> indicated that <italic><tp:taxon-name><tp:taxon-name-part taxon-name-part-type="genus" reg="Laonice">L.</tp:taxon-name-part> <tp:taxon-name-part taxon-name-part-type="species" reg="cirrata">cirrata</tp:taxon-name-part></tp:taxon-name></italic>, a previously presumed widespread species, is probably limited to Norway and adjacent regions. This was supported by a molecular study that suggested previously unrecognized diversity within this species (<xref ref-type="bibr" rid="B34">Bogantes et al. 2018</xref>). <italic><tp:taxon-name><tp:taxon-name-part taxon-name-part-type="genus" reg="Laonice">Laonice</tp:taxon-name-part> <tp:taxon-name-part taxon-name-part-type="species" reg="japonica">japonica</tp:taxon-name-part></tp:taxon-name></italic>, originally described as <italic><tp:taxon-name><tp:taxon-name-part taxon-name-part-type="genus" reg="Spionides">Spionides</tp:taxon-name-part> <tp:taxon-name-part taxon-name-part-type="species" reg="japonicus">japonicus</tp:taxon-name-part></tp:taxon-name></italic> from Japan and later considered as synonymous with <italic><tp:taxon-name><tp:taxon-name-part taxon-name-part-type="genus" reg="Laonice">L.</tp:taxon-name-part> <tp:taxon-name-part taxon-name-part-type="species" reg="cirrata">cirrata</tp:taxon-name-part></tp:taxon-name></italic> (e.g., <xref ref-type="bibr" rid="B204">Söderström 1920</xref>; <xref ref-type="bibr" rid="B16">Berkeley and Berkeley 1936</xref>; <xref ref-type="bibr" rid="B130">Okuda 1937</xref>; <xref ref-type="bibr" rid="B89">Imajima and Hartman 1964</xref>; <xref ref-type="bibr" rid="B56">Foster 1971</xref>), was reexamined and considered a valid species by <xref ref-type="bibr" rid="B111">Maciolek (2000)</xref> and <xref ref-type="bibr" rid="B193">Sikorski (2011)</xref>. However, even after that, since <italic><tp:taxon-name><tp:taxon-name-part taxon-name-part-type="genus" reg="Laonice">L.</tp:taxon-name-part> <tp:taxon-name-part taxon-name-part-type="species" reg="cirrata">cirrata</tp:taxon-name-part></tp:taxon-name></italic> has been recorded from Japan (e.g., <xref ref-type="bibr" rid="B86">Imajima 2006</xref>, <xref ref-type="bibr" rid="B87">2009</xref>, <xref ref-type="bibr" rid="B88">2011</xref>), the validity of these records is ambiguous and might represent different species. In addition to these two species, unidentified <italic><tp:taxon-name><tp:taxon-name-part taxon-name-part-type="genus" reg="Laonice">Laonice</tp:taxon-name-part></tp:taxon-name></italic> sp. was also reported from Japan by <xref ref-type="bibr" rid="B82">Imajima (1990c)</xref> but it is unclear whether the species is identical to the species reported here. Although the 18S rRNA gene sequences obtained in the present study match (1731/1731 bp, except for gaps) with <italic><tp:taxon-name><tp:taxon-name-part taxon-name-part-type="genus" reg="Laonice">Laonice</tp:taxon-name-part> <tp:taxon-name-part taxon-name-part-type="species" reg="cirrata">cirrata</tp:taxon-name-part></tp:taxon-name></italic> sequences from Russia in <abbrev xmlns:xlink="http://www.w3.org/1999/xlink" xlink:title="the DNA Data Bank of Japan" id="ABBRID0ETBEK" xlink:type="simple">DDBJ</abbrev>/EMBL/GenBank (<ext-link xmlns:xlink="http://www.w3.org/1999/xlink" ext-link-type="gen" xlink:href="KM998754" xlink:type="simple">KM998754</ext-link>), because taxonomic knowledge on this genus in Japan is still limited and the 18S rRNA gene is relatively conservative, this species was referred to <italic><tp:taxon-name><tp:taxon-name-part taxon-name-part-type="genus" reg="Laonice">Laonice</tp:taxon-name-part></tp:taxon-name></italic> sp. The larvae and adults were confirmed to match (18S: 1754/1754, 16S: 500/504 bp) using molecular data (Fig. <xref ref-type="fig" rid="F3">3</xref>).</p><p>Larvae of this species were rare in the planktonic community found in Onagawa Bay in September 2011 and October 2012. Although two parallel rows of encircling vesicles of egg envelope, similar to those of <italic><tp:taxon-name><tp:taxon-name-part taxon-name-part-type="genus" reg="Aonides">Aonides</tp:taxon-name-part></tp:taxon-name></italic> pretrochophore and trochophore stages, were reported in oocytes of <italic><tp:taxon-name><tp:taxon-name-part taxon-name-part-type="genus" reg="Laonice">Laonice</tp:taxon-name-part></tp:taxon-name></italic> species (<xref ref-type="bibr" rid="B151">Radashevsky and Lana 2009</xref>), this characteristic was not observed in early larval stages with egg envelope in the present study (Fig. <xref ref-type="fig" rid="F5">4D</xref>). <xref ref-type="bibr" rid="B22">Blake (2006)</xref> described the larval development of <italic><tp:taxon-name><tp:taxon-name-part taxon-name-part-type="genus" reg="Laonice">Laonice</tp:taxon-name-part></tp:taxon-name></italic> sp. from California; however, the identification of these larvae is doubtful because they seem to lack serrated larval notochaetae introverted toward the medial line of the dorsal side, which are characteristic of <italic><tp:taxon-name><tp:taxon-name-part taxon-name-part-type="genus" reg="Laonice">Laonice</tp:taxon-name-part></tp:taxon-name></italic> larvae.</p></tp:treatment-sec><tp:treatment-sec><!--Section generated to contain objects referenced in tp:taxon-treatment.--><fig id="F5" position="float" orientation="portrait"><object-id xmlns:xlink="http://www.w3.org/1999/xlink" content-type="doi" xlink:type="simple">10.3897/zookeys.1015.54387.figure4</object-id><object-id xmlns:xlink="http://www.w3.org/1999/xlink" content-type="arpha" xlink:type="simple">C9EE585B-4860-5467-930C-61D87B6A7CFC</object-id><label>Figure 4.</label><caption><p>Light micrographs showing morphologies of living spionid larvae of <italic><tp:taxon-name><tp:taxon-name-part taxon-name-part-type="genus" reg="Aonides">Aonides</tp:taxon-name-part></tp:taxon-name></italic>, <italic><tp:taxon-name><tp:taxon-name-part taxon-name-part-type="genus" reg="Laonice">Laonice</tp:taxon-name-part></tp:taxon-name></italic>, <italic><tp:taxon-name><tp:taxon-name-part taxon-name-part-type="genus" reg="Rhynchospio">Rhynchospio</tp:taxon-name-part></tp:taxon-name></italic>, <italic><tp:taxon-name><tp:taxon-name-part taxon-name-part-type="genus" reg="Scolelepis">Scolelepis</tp:taxon-name-part></tp:taxon-name></italic>, and <italic><tp:taxon-name><tp:taxon-name-part taxon-name-part-type="genus" reg="Spiophanes">Spiophanes</tp:taxon-name-part></tp:taxon-name></italic><bold>A–C</bold><tp:taxon-name><tp:taxon-name-part taxon-name-part-type="genus" reg="Aonides">Aonides</tp:taxon-name-part> <tp:taxon-name-part taxon-name-part-type="uncertainty-rank">cf.</tp:taxon-name-part> <tp:taxon-name-part taxon-name-part-type="species" reg="oxycephala">oxycephala</tp:taxon-name-part></tp:taxon-name>, dorsal view of early planktonic (<bold>A</bold>), 8‐chaetiger (<bold>B</bold>), and 18‐chaetiger larvae (<bold>C</bold>) <bold>D</bold><italic><tp:taxon-name><tp:taxon-name-part taxon-name-part-type="genus" reg="Laonice">Laonice</tp:taxon-name-part></tp:taxon-name></italic> sp. 1, dorsal view of early planktonic larva <bold>E</bold><italic><tp:taxon-name><tp:taxon-name-part taxon-name-part-type="genus" reg="Laonice">Laonice</tp:taxon-name-part></tp:taxon-name></italic> sp. 2, dorsal view of 12‐chaetiger larva <bold>F</bold><italic><tp:taxon-name><tp:taxon-name-part taxon-name-part-type="genus" reg="Poecilochaetus">Poecilochaetus</tp:taxon-name-part></tp:taxon-name></italic> sp., dorsal view of 17‐chaetiger larva <bold>G, H</bold><tp:taxon-name><tp:taxon-name-part taxon-name-part-type="genus" reg="Rhynchospio">Rhynchospio</tp:taxon-name-part> <tp:taxon-name-part taxon-name-part-type="uncertainty-rank">aff.</tp:taxon-name-part> <tp:taxon-name-part taxon-name-part-type="species" reg="asiatica">asiatica</tp:taxon-name-part></tp:taxon-name>, dorsal view of 6‐chaetiger (<bold>G</bold>) and 12‐chaetiger larvae (<bold>H</bold>) <bold>I</bold><tp:taxon-name><tp:taxon-name-part taxon-name-part-type="genus" reg="Scolelepis">Scolelepis</tp:taxon-name-part> <tp:taxon-name-part taxon-name-part-type="uncertainty-rank">cf.</tp:taxon-name-part> <tp:taxon-name-part taxon-name-part-type="species" reg="kudenovi">kudenovi</tp:taxon-name-part></tp:taxon-name>, dorsal view of 7‐chaetiger larva <bold>J, K</bold><italic><tp:taxon-name><tp:taxon-name-part taxon-name-part-type="genus" reg="Scolelepis">Scolelepis</tp:taxon-name-part></tp:taxon-name></italic> sp. 1, dorsal view of 17‐chaetiger (<bold>J</bold>) and 19‐chaetiger larvae (<bold>K</bold>) <bold>L</bold><italic><tp:taxon-name><tp:taxon-name-part taxon-name-part-type="genus" reg="Scolelepis">Scolelepis</tp:taxon-name-part></tp:taxon-name></italic> sp. 2, dorsal view of 20‐chaetiger larva <bold>M, N</bold><italic><tp:taxon-name><tp:taxon-name-part taxon-name-part-type="genus" reg="Spiophanes">Spiophanes</tp:taxon-name-part> <tp:taxon-name-part taxon-name-part-type="species" reg="uschakowi">uschakowi</tp:taxon-name-part></tp:taxon-name></italic>, dorsal (<bold>M</bold>) and lateral view (<bold>N</bold>) of 18‐chaetiger larvae <bold>O, P</bold><tp:taxon-name><tp:taxon-name-part taxon-name-part-type="genus" reg="Spiophanes">Spiophanes</tp:taxon-name-part> <tp:taxon-name-part taxon-name-part-type="uncertainty-rank">aff.</tp:taxon-name-part> <tp:taxon-name-part taxon-name-part-type="species" reg="uschakowi">uschakowi</tp:taxon-name-part></tp:taxon-name>, dorsal view of 16‐chaetiger larva (<bold>O</bold>) and 27‐chaetiger juvenile (<bold>P</bold>). Scale bars: 300 μm.</p></caption><graphic xmlns:xlink="http://www.w3.org/1999/xlink" xlink:href="zookeys-1015-001-g005.jpg" position="float" orientation="portrait" xlink:type="simple" id="oo_505191.jpg"><uri content-type="original_file" xlink:type="simple">https://binary.pensoft.net/fig/505191</uri></graphic></fig><fig id="F3" position="float" orientation="portrait"><object-id xmlns:xlink="http://www.w3.org/1999/xlink" content-type="doi" xlink:type="simple">10.3897/zookeys.1015.54387.figure3</object-id><object-id xmlns:xlink="http://www.w3.org/1999/xlink" content-type="arpha" xlink:type="simple">A853BA54-2A8B-56E8-A40D-34B8AF7F3D8A</object-id><label>Figure 3.</label><caption><p>Maximum Likelihood tree inferred from nuclear 18S and mitochondrial 16S rRNA gene sequences of spionid polychaetes obtained from Japan in the present and previous studies (shown in Table <xref ref-type="table" rid="T1">1</xref>) and from <abbrev xmlns:xlink="http://www.w3.org/1999/xlink" xlink:title="the DNA Data Bank of Japan" id="ABBRID0EWZCK" xlink:type="simple">DDBJ</abbrev>/EMBL/GenBank (shown in Table <xref ref-type="table" rid="T2">2</xref>). The tree is divided into two parts <bold>A, B</bold>. The gene sequences obtained in the present study are highlighted by bold and red color and the adult and larval sequences are indicated by solid squares and circles in front of each species name, respectively. <abbrev xmlns:xlink="http://www.w3.org/1999/xlink" xlink:title="Shimodaira–Hasegawa–like approximate likelihood-ratio test" id="ABBRID0EA1CK" xlink:type="simple">SH-aLRT</abbrev>/approximate Bayes support/ultrafast bootstrap support values of ≥80%/≥0.95/≥95%, respectively are given beside the respective nodes. Nodes with red circles indicate triple high support values of <abbrev xmlns:xlink="http://www.w3.org/1999/xlink" xlink:title="Shimodaira–Hasegawa–like approximate likelihood-ratio test" id="ABBRID0EE1CK" xlink:type="simple">SH-aLRT</abbrev> ≥ 80, approximate Bayes support ≥ 0.95, and ultrafast bootstrap support ≥ 95. The scale bar represents the number of substitutions per site. Sequences of <italic><tp:taxon-name><tp:taxon-name-part taxon-name-part-type="genus" reg="Laonome">Laonome</tp:taxon-name-part></tp:taxon-name></italic> sp. and <italic><tp:taxon-name><tp:taxon-name-part taxon-name-part-type="genus" reg="Sabella">Sabella</tp:taxon-name-part> <tp:taxon-name-part taxon-name-part-type="species" reg="pavonina">pavonina</tp:taxon-name-part></tp:taxon-name></italic> Savigny, 1822 obtained from GenBank were used for outgroup rooting.</p></caption><graphic xmlns:xlink="http://www.w3.org/1999/xlink" xlink:href="zookeys-1015-001-g003.jpg" position="float" orientation="portrait" xlink:type="simple" id="oo_505189.jpg"><uri content-type="original_file" xlink:type="simple">https://binary.pensoft.net/fig/505189</uri></graphic></fig><table-wrap id="T1" position="float" orientation="portrait"><label>Table 1.</label><caption><p>Spionid polychaete species collected from Japan in the present and previous studies. Data on life stage (adult/larva), type, and sampling locality, <abbrev xmlns:xlink="http://www.w3.org/1999/xlink" xlink:title="the DNA Data Bank of Japan" id="ABBRID0EAIAE" xlink:type="simple">DDBJ</abbrev>/EMBL/GenBank accession numbers, and sequence lengths are given. Accession numbers of gene sequences newly obtained in the present study are highlighted in boldface type.</p></caption><table id="TID0EZWHK" rules="all"><tbody><tr><th rowspan="3" colspan="1">Classification</th><th rowspan="3" colspan="1">Type locality</th><th rowspan="2" colspan="2">Sampling locality</th><th rowspan="1" colspan="4">Accession no. (length: bp)</th></tr><tr><th rowspan="1" colspan="2">18S</th><th rowspan="1" colspan="2">16S</th></tr><tr><th rowspan="1" colspan="2">Adult Larvae</th><th rowspan="1" colspan="2">Adult Larvae</th><th rowspan="1" colspan="2">Adult Larvae</th></tr><tr><td rowspan="1" colspan="8"><tp:taxon-name><tp:taxon-name-part taxon-name-part-type="subfamily">Nerininae</tp:taxon-name-part></tp:taxon-name> Söderström, 1920</td></tr><tr><td rowspan="1" colspan="8"><italic><tp:taxon-name><tp:taxon-name-part taxon-name-part-type="genus" reg="Aonides">Aonides</tp:taxon-name-part></tp:taxon-name></italic> Claparède, 1864</td></tr><tr><td rowspan="1" colspan="1"><tp:taxon-name><tp:taxon-name-part taxon-name-part-type="genus" reg="Aonides">Aonides</tp:taxon-name-part> <tp:taxon-name-part taxon-name-part-type="uncertainty-rank">aff.</tp:taxon-name-part> <tp:taxon-name-part taxon-name-part-type="species" reg="oxycephala">oxycephala</tp:taxon-name-part></tp:taxon-name> (Sars, 1862)</td><td rowspan="1" colspan="1">Norway</td><td rowspan="1" colspan="1">Onagawa Bay</td><td rowspan="1" colspan="1">Onagawa Bay</td><td rowspan="1" colspan="1"><bold><ext-link xmlns:xlink="http://www.w3.org/1999/xlink" ext-link-type="gen" xlink:href="LC545853" xlink:type="simple">LC545853</ext-link></bold> (1753)</td><td rowspan="1" colspan="1"><bold><ext-link xmlns:xlink="http://www.w3.org/1999/xlink" ext-link-type="gen" xlink:href="LC545854" xlink:type="simple">LC545854</ext-link></bold> (1753)</td><td rowspan="1" colspan="1"><bold><ext-link xmlns:xlink="http://www.w3.org/1999/xlink" ext-link-type="gen" xlink:href="LC595683" xlink:type="simple">LC595683</ext-link></bold> (498)</td><td rowspan="1" colspan="1"><bold><ext-link xmlns:xlink="http://www.w3.org/1999/xlink" ext-link-type="gen" xlink:href="LC595684" xlink:type="simple">LC595684</ext-link></bold> (498)</td></tr><tr><td rowspan="1" colspan="8"><italic><tp:taxon-name><tp:taxon-name-part taxon-name-part-type="genus" reg="Laonice">Laonice</tp:taxon-name-part></tp:taxon-name></italic> Malmgren, 1867</td></tr><tr><td rowspan="1" colspan="1"><italic><tp:taxon-name><tp:taxon-name-part taxon-name-part-type="genus" reg="Laonice">Laonice</tp:taxon-name-part></tp:taxon-name></italic> sp. 1</td><td rowspan="1" colspan="1">–</td><td rowspan="1" colspan="1">Onagawa Bay</td><td rowspan="1" colspan="1">Onagawa Bay</td><td rowspan="1" colspan="1"><bold><ext-link xmlns:xlink="http://www.w3.org/1999/xlink" ext-link-type="gen" xlink:href="LC545855" xlink:type="simple">LC545855</ext-link></bold> (1754)</td><td rowspan="1" colspan="1"><bold><ext-link xmlns:xlink="http://www.w3.org/1999/xlink" ext-link-type="gen" xlink:href="LC545856" xlink:type="simple">LC545856</ext-link></bold> (1754)</td><td rowspan="1" colspan="1"><bold><ext-link xmlns:xlink="http://www.w3.org/1999/xlink" ext-link-type="gen" xlink:href="LC595685" xlink:type="simple">LC595685</ext-link></bold> (504)</td><td rowspan="1" colspan="1"><bold><ext-link xmlns:xlink="http://www.w3.org/1999/xlink" ext-link-type="gen" xlink:href="LC595686" xlink:type="simple">LC595686</ext-link></bold> (504)</td></tr><tr><td rowspan="1" colspan="8"><italic><tp:taxon-name><tp:taxon-name-part taxon-name-part-type="genus" reg="Malacoceros">Malacoceros</tp:taxon-name-part></tp:taxon-name></italic> Quatrefages, 1843</td></tr><tr><td rowspan="1" colspan="1"><italic><tp:taxon-name><tp:taxon-name-part taxon-name-part-type="genus" reg="Malacoceros">Malacoceros</tp:taxon-name-part> <tp:taxon-name-part taxon-name-part-type="species" reg="indicus">indicus</tp:taxon-name-part></tp:taxon-name></italic> (Fauvel, 1928)</td><td rowspan="1" colspan="1">Gulf of Mannar</td><td rowspan="1" colspan="1">Ishigaki Island</td><td rowspan="1" colspan="1">–</td><td rowspan="1" colspan="1"><bold><ext-link xmlns:xlink="http://www.w3.org/1999/xlink" ext-link-type="gen" xlink:href="LC545857" xlink:type="simple">LC545857</ext-link></bold> (1757)</td><td rowspan="1" colspan="1">–</td><td rowspan="1" colspan="1"><bold><ext-link xmlns:xlink="http://www.w3.org/1999/xlink" ext-link-type="gen" xlink:href="LC595687" xlink:type="simple">LC595687</ext-link></bold> (510)</td><td rowspan="1" colspan="1">–</td></tr><tr><td rowspan="1" colspan="1"><italic><tp:taxon-name><tp:taxon-name-part taxon-name-part-type="genus" reg="Malacoceros">Malacoceros</tp:taxon-name-part></tp:taxon-name></italic> sp.</td><td rowspan="1" colspan="1">–</td><td rowspan="1" colspan="1">Iwaki</td><td rowspan="1" colspan="1">–</td><td rowspan="1" colspan="1"><bold><ext-link xmlns:xlink="http://www.w3.org/1999/xlink" ext-link-type="gen" xlink:href="LC545858" xlink:type="simple">LC545858</ext-link></bold> (1761)</td><td rowspan="1" colspan="1">–</td><td rowspan="1" colspan="1"><bold><ext-link xmlns:xlink="http://www.w3.org/1999/xlink" ext-link-type="gen" xlink:href="LC595688" xlink:type="simple">LC595688</ext-link></bold> (503)</td><td rowspan="1" colspan="1">–</td></tr><tr><td rowspan="1" colspan="8"><italic><tp:taxon-name><tp:taxon-name-part taxon-name-part-type="genus" reg="Paraprionospio">Paraprionospio</tp:taxon-name-part></tp:taxon-name></italic> Caullery, 1914</td></tr><tr><td rowspan="1" colspan="1"><italic><tp:taxon-name><tp:taxon-name-part taxon-name-part-type="genus" reg="Paraprionospio">Paraprionospio</tp:taxon-name-part> <tp:taxon-name-part taxon-name-part-type="species" reg="coora">coora</tp:taxon-name-part></tp:taxon-name></italic> Wilson, 1990</td><td rowspan="1" colspan="1">Australia</td><td rowspan="1" colspan="1">Onagawa Bay</td><td rowspan="1" colspan="1">Onagawa Bay, Sasuhama</td><td rowspan="1" colspan="1"><bold><ext-link xmlns:xlink="http://www.w3.org/1999/xlink" ext-link-type="gen" xlink:href="LC545859" xlink:type="simple">LC545859</ext-link></bold> (1754)</td><td rowspan="1" colspan="1"><ext-link xmlns:xlink="http://www.w3.org/1999/xlink" ext-link-type="gen" xlink:href="LC545860" xlink:type="simple">LC545860</ext-link> (1754)</td><td rowspan="1" colspan="1"><bold><ext-link xmlns:xlink="http://www.w3.org/1999/xlink" ext-link-type="gen" xlink:href="LC595689" xlink:type="simple">LC595689</ext-link></bold> (500)</td><td rowspan="1" colspan="1"><bold><ext-link xmlns:xlink="http://www.w3.org/1999/xlink" ext-link-type="gen" xlink:href="LC595690" xlink:type="simple">LC595690</ext-link></bold> (500)</td></tr><tr><td rowspan="1" colspan="1"><italic><tp:taxon-name><tp:taxon-name-part taxon-name-part-type="genus" reg="Paraprionospio">Paraprionospio</tp:taxon-name-part> <tp:taxon-name-part taxon-name-part-type="species" reg="patiens">patiens</tp:taxon-name-part></tp:taxon-name></italic> Yokoyama, 2007</td><td rowspan="1" colspan="1">Japan</td><td rowspan="1" colspan="1">Ena Bay</td><td rowspan="1" colspan="1">–</td><td rowspan="1" colspan="1"><ext-link xmlns:xlink="http://www.w3.org/1999/xlink" ext-link-type="gen" xlink:href="LC545861" xlink:type="simple">LC545861</ext-link> (1709)</td><td rowspan="1" colspan="1">–</td><td rowspan="1" colspan="1"><bold><ext-link xmlns:xlink="http://www.w3.org/1999/xlink" ext-link-type="gen" xlink:href="LC595691" xlink:type="simple">LC595691</ext-link></bold> (500)</td><td rowspan="1" colspan="1">–</td></tr><tr><td rowspan="1" colspan="8"><italic><tp:taxon-name><tp:taxon-name-part taxon-name-part-type="genus" reg="Poecilochaetus">Poecilochaetus</tp:taxon-name-part></tp:taxon-name></italic> Claparède in Ehlers, 1875</td></tr><tr><td rowspan="1" colspan="1"><italic><tp:taxon-name><tp:taxon-name-part taxon-name-part-type="genus" reg="Poecilochaetus">Poecilochaetus</tp:taxon-name-part></tp:taxon-name></italic> sp.</td><td rowspan="1" colspan="1">–</td><td rowspan="1" colspan="1">–</td><td rowspan="1" colspan="1">Onagawa Bay</td><td rowspan="1" colspan="1">–</td><td rowspan="1" colspan="1"><ext-link xmlns:xlink="http://www.w3.org/1999/xlink" ext-link-type="gen" xlink:href="LC545862" xlink:type="simple">LC545862</ext-link> (1765)</td><td rowspan="1" colspan="1">–</td><td rowspan="1" colspan="1"><bold><ext-link xmlns:xlink="http://www.w3.org/1999/xlink" ext-link-type="gen" xlink:href="LC595692" xlink:type="simple">LC595692</ext-link></bold> (509)</td></tr><tr><td rowspan="1" colspan="8"><italic><tp:taxon-name><tp:taxon-name-part taxon-name-part-type="genus" reg="Prionospio">Prionospio</tp:taxon-name-part></tp:taxon-name></italic> Malmgren, 1867</td></tr><tr><td rowspan="1" colspan="1"><tp:taxon-name><tp:taxon-name-part taxon-name-part-type="genus" reg="Prionospio">Prionospio</tp:taxon-name-part> <tp:taxon-name-part taxon-name-part-type="uncertainty-rank">aff.</tp:taxon-name-part> <tp:taxon-name-part taxon-name-part-type="species" reg="cirrifera">cirrifera</tp:taxon-name-part></tp:taxon-name> Wirén, 1883</td><td rowspan="1" colspan="1">–</td><td rowspan="1" colspan="1">Sasuhama</td><td rowspan="1" colspan="1">–</td><td rowspan="1" colspan="1"><bold><ext-link xmlns:xlink="http://www.w3.org/1999/xlink" ext-link-type="gen" xlink:href="LC545863" xlink:type="simple">LC545863</ext-link></bold> (1752)</td><td rowspan="1" colspan="1">–</td><td rowspan="1" colspan="1"><bold><ext-link xmlns:xlink="http://www.w3.org/1999/xlink" ext-link-type="gen" xlink:href="LC595693" xlink:type="simple">LC595693</ext-link></bold> (497)</td><td rowspan="1" colspan="1">–</td></tr><tr><td rowspan="1" colspan="1"><italic><tp:taxon-name><tp:taxon-name-part taxon-name-part-type="genus" reg="Prionospio">Prionospio</tp:taxon-name-part> <tp:taxon-name-part taxon-name-part-type="species" reg="elongata">elongata</tp:taxon-name-part></tp:taxon-name></italic> Imajima, 1990</td><td rowspan="1" colspan="1">Japan</td><td rowspan="1" colspan="1">Nanao Bay</td><td rowspan="1" colspan="1">–</td><td rowspan="1" colspan="1"><ext-link xmlns:xlink="http://www.w3.org/1999/xlink" ext-link-type="gen" xlink:href="LC545864" xlink:type="simple">LC545864</ext-link> (1752)</td><td rowspan="1" colspan="1">–</td><td rowspan="1" colspan="1"><bold><ext-link xmlns:xlink="http://www.w3.org/1999/xlink" ext-link-type="gen" xlink:href="LC595694" xlink:type="simple">LC595694</ext-link></bold> (466)</td><td rowspan="1" colspan="1">–</td></tr><tr><td rowspan="1" colspan="1"><italic><tp:taxon-name><tp:taxon-name-part taxon-name-part-type="genus" reg="Prionospio">Prionospio</tp:taxon-name-part> <tp:taxon-name-part taxon-name-part-type="species" reg="japonica">japonica</tp:taxon-name-part></tp:taxon-name></italic> Okuda, 1935</td><td rowspan="1" colspan="1">Japan</td><td rowspan="1" colspan="1">Gamo Lgoon</td><td rowspan="1" colspan="1">–</td><td rowspan="1" colspan="1"><ext-link xmlns:xlink="http://www.w3.org/1999/xlink" ext-link-type="gen" xlink:href="LC545865" xlink:type="simple">LC545865</ext-link> (1730)</td><td rowspan="1" colspan="1">–</td><td rowspan="1" colspan="1"><bold><ext-link xmlns:xlink="http://www.w3.org/1999/xlink" ext-link-type="gen" xlink:href="LC595695" xlink:type="simple">LC595695</ext-link></bold> (509)</td><td rowspan="1" colspan="1">–</td></tr><tr><td rowspan="1" colspan="1"><italic><tp:taxon-name><tp:taxon-name-part taxon-name-part-type="genus" reg="Prionospio">Prionospio</tp:taxon-name-part> <tp:taxon-name-part taxon-name-part-type="species" reg="krusadensis">krusadensis</tp:taxon-name-part></tp:taxon-name></italic> Fauvel, 1929</td><td rowspan="1" colspan="1">Gulf of Manaar</td><td rowspan="1" colspan="1">Sasuhama</td><td rowspan="1" colspan="1">Onagawa Bay</td><td rowspan="1" colspan="1"><ext-link xmlns:xlink="http://www.w3.org/1999/xlink" ext-link-type="gen" xlink:href="LC545866" xlink:type="simple">LC545866</ext-link> (1749)</td><td rowspan="1" colspan="1"><bold><ext-link xmlns:xlink="http://www.w3.org/1999/xlink" ext-link-type="gen" xlink:href="LC545867" xlink:type="simple">LC545867</ext-link></bold> (1751)</td><td rowspan="1" colspan="1"><bold><ext-link xmlns:xlink="http://www.w3.org/1999/xlink" ext-link-type="gen" xlink:href="LC595696" xlink:type="simple">LC595696</ext-link></bold> (507)</td><td rowspan="1" colspan="1"><bold><ext-link xmlns:xlink="http://www.w3.org/1999/xlink" ext-link-type="gen" xlink:href="LC595697" xlink:type="simple">LC595697</ext-link></bold> (507)</td></tr><tr><td rowspan="1" colspan="1"><italic><tp:taxon-name><tp:taxon-name-part taxon-name-part-type="genus" reg="Prionospio">Prionospio</tp:taxon-name-part> <tp:taxon-name-part taxon-name-part-type="species" reg="lineata">lineata</tp:taxon-name-part></tp:taxon-name></italic> Imajima, 1990</td><td rowspan="1" colspan="1">Japan</td><td rowspan="1" colspan="1">Nanao Bay</td><td rowspan="1" colspan="1">–</td><td rowspan="1" colspan="1"><ext-link xmlns:xlink="http://www.w3.org/1999/xlink" ext-link-type="gen" xlink:href="LC545868" xlink:type="simple">LC545868</ext-link> (1752)</td><td rowspan="1" colspan="1">–</td><td rowspan="1" colspan="1"><bold><ext-link xmlns:xlink="http://www.w3.org/1999/xlink" ext-link-type="gen" xlink:href="LC595698" xlink:type="simple">LC595698</ext-link></bold> (506)</td><td rowspan="1" colspan="1">–</td></tr><tr><td rowspan="1" colspan="1"><italic><tp:taxon-name><tp:taxon-name-part taxon-name-part-type="genus" reg="Prionospio">Prionospio</tp:taxon-name-part> <tp:taxon-name-part taxon-name-part-type="species" reg="membranacea">membranacea</tp:taxon-name-part></tp:taxon-name></italic> Imajima, 1990</td><td rowspan="1" colspan="1">Japan</td><td rowspan="1" colspan="1">Onagawa Bay</td><td rowspan="1" colspan="1">Onagawa Bay</td><td rowspan="1" colspan="1"><bold><ext-link xmlns:xlink="http://www.w3.org/1999/xlink" ext-link-type="gen" xlink:href="LC545869" xlink:type="simple">LC545869</ext-link></bold> (1752)</td><td rowspan="1" colspan="1"><bold><ext-link xmlns:xlink="http://www.w3.org/1999/xlink" ext-link-type="gen" xlink:href="LC545870" xlink:type="simple">LC545870</ext-link></bold> (1752), <bold><ext-link xmlns:xlink="http://www.w3.org/1999/xlink" ext-link-type="gen" xlink:href="LC545876" xlink:type="simple">LC545876</ext-link></bold> (1750)</td><td rowspan="1" colspan="1"><bold><ext-link xmlns:xlink="http://www.w3.org/1999/xlink" ext-link-type="gen" xlink:href="LC595699" xlink:type="simple">LC595699</ext-link></bold> (505)</td><td rowspan="1" colspan="1"><bold><ext-link xmlns:xlink="http://www.w3.org/1999/xlink" ext-link-type="gen" xlink:href="LC595700" xlink:type="simple">LC595700</ext-link></bold> (505), <ext-link xmlns:xlink="http://www.w3.org/1999/xlink" ext-link-type="gen" xlink:href="LC595701" xlink:type="simple">LC595701</ext-link> (505)</td></tr><tr><td rowspan="1" colspan="1"><tp:taxon-name><tp:taxon-name-part taxon-name-part-type="genus" reg="Prionospio">Prionospio</tp:taxon-name-part> <tp:taxon-name-part taxon-name-part-type="uncertainty-rank">cf.</tp:taxon-name-part> <tp:taxon-name-part taxon-name-part-type="species" reg="saccifera">saccifera</tp:taxon-name-part></tp:taxon-name> Mackie &amp; Hartley, 1990</td><td rowspan="1" colspan="1">Hong Kong</td><td rowspan="1" colspan="1">Onagawa Bay</td><td rowspan="1" colspan="1">–</td><td rowspan="1" colspan="1"><ext-link xmlns:xlink="http://www.w3.org/1999/xlink" ext-link-type="gen" xlink:href="LC545871" xlink:type="simple">LC545871</ext-link> (1753)</td><td rowspan="1" colspan="1">–</td><td rowspan="1" colspan="1"><bold><ext-link xmlns:xlink="http://www.w3.org/1999/xlink" ext-link-type="gen" xlink:href="LC595702" xlink:type="simple">LC595702</ext-link></bold> (497)</td><td rowspan="1" colspan="1">–</td></tr><tr><td rowspan="1" colspan="1"><italic><tp:taxon-name><tp:taxon-name-part taxon-name-part-type="genus" reg="Prionospio">Prionospio</tp:taxon-name-part> <tp:taxon-name-part taxon-name-part-type="species" reg="sexoculata">sexoculata</tp:taxon-name-part></tp:taxon-name></italic> Augener, 1918</td><td rowspan="1" colspan="1">Namibia</td><td rowspan="1" colspan="1">Onagawa Bay</td><td rowspan="1" colspan="1">–</td><td rowspan="1" colspan="1"><bold><ext-link xmlns:xlink="http://www.w3.org/1999/xlink" ext-link-type="gen" xlink:href="LC545872" xlink:type="simple">LC545872</ext-link></bold> (1752)</td><td rowspan="1" colspan="1">–</td><td rowspan="1" colspan="1"><bold><ext-link xmlns:xlink="http://www.w3.org/1999/xlink" ext-link-type="gen" xlink:href="LC595703" xlink:type="simple">LC595703</ext-link></bold> (459)</td><td rowspan="1" colspan="1">–</td></tr><tr><td rowspan="1" colspan="1"><italic><tp:taxon-name><tp:taxon-name-part taxon-name-part-type="genus" reg="Prionospio">Prionospio</tp:taxon-name-part> <tp:taxon-name-part taxon-name-part-type="species" reg="variegata">variegata</tp:taxon-name-part></tp:taxon-name></italic> Imajima, 1990</td><td rowspan="1" colspan="1">Japan</td><td rowspan="1" colspan="1">Akinohama</td><td rowspan="1" colspan="1">–</td><td rowspan="1" colspan="1"><ext-link xmlns:xlink="http://www.w3.org/1999/xlink" ext-link-type="gen" xlink:href="LC545873" xlink:type="simple">LC545873</ext-link> (1753)</td><td rowspan="1" colspan="1">–</td><td rowspan="1" colspan="1"><bold><ext-link xmlns:xlink="http://www.w3.org/1999/xlink" ext-link-type="gen" xlink:href="LC595704" xlink:type="simple">LC595704</ext-link></bold> (505)</td><td rowspan="1" colspan="1">–</td></tr><tr><td rowspan="1" colspan="1"><italic><tp:taxon-name><tp:taxon-name-part taxon-name-part-type="genus" reg="Prionospio">Prionospio</tp:taxon-name-part></tp:taxon-name></italic> sp.1</td><td rowspan="1" colspan="1">–</td><td rowspan="1" colspan="1">–</td><td rowspan="1" colspan="1">Onagawa Bay</td><td rowspan="1" colspan="1">–</td><td rowspan="1" colspan="1"><bold><ext-link xmlns:xlink="http://www.w3.org/1999/xlink" ext-link-type="gen" xlink:href="LC545874" xlink:type="simple">LC545874</ext-link></bold> (1752)</td><td rowspan="1" colspan="1">–</td><td rowspan="1" colspan="1"><bold><ext-link xmlns:xlink="http://www.w3.org/1999/xlink" ext-link-type="gen" xlink:href="LC595705" xlink:type="simple">LC595705</ext-link></bold> (500)</td></tr><tr><td rowspan="1" colspan="1"><italic><tp:taxon-name><tp:taxon-name-part taxon-name-part-type="genus" reg="Prionospio">Prionospio</tp:taxon-name-part></tp:taxon-name></italic> sp.2</td><td rowspan="1" colspan="1">–</td><td rowspan="1" colspan="1">–</td><td rowspan="1" colspan="1">Onagawa Bay</td><td rowspan="1" colspan="1">–</td><td rowspan="1" colspan="1"><bold><ext-link xmlns:xlink="http://www.w3.org/1999/xlink" ext-link-type="gen" xlink:href="LC545875" xlink:type="simple">LC545875</ext-link></bold> (1752)</td><td rowspan="1" colspan="1">–</td><td rowspan="1" colspan="1"><bold><ext-link xmlns:xlink="http://www.w3.org/1999/xlink" ext-link-type="gen" xlink:href="LC595706" xlink:type="simple">LC595706</ext-link></bold> (494)</td></tr><tr><td rowspan="1" colspan="8"><italic><tp:taxon-name><tp:taxon-name-part taxon-name-part-type="genus" reg="Rhynchospio">Rhynchospio</tp:taxon-name-part></tp:taxon-name></italic> Hartman, 1936</td></tr><tr><td rowspan="1" colspan="1"><tp:taxon-name><tp:taxon-name-part taxon-name-part-type="genus" reg="Rhynchospio">Rhynchospio</tp:taxon-name-part> <tp:taxon-name-part taxon-name-part-type="uncertainty-rank">aff.</tp:taxon-name-part> <tp:taxon-name-part taxon-name-part-type="species" reg="asiatica">asiatica</tp:taxon-name-part></tp:taxon-name> sensu <xref ref-type="bibr" rid="B160">Radashevsky et al. (2014)</xref></td><td rowspan="1" colspan="1">–</td><td rowspan="1" colspan="1">Gamo Lagoon, Sasuhama</td><td rowspan="1" colspan="1">Onagawa Bay, Gamo Lagoon, Sasuhama</td><td rowspan="1" colspan="1"><ext-link xmlns:xlink="http://www.w3.org/1999/xlink" ext-link-type="gen" xlink:href="LC545877" xlink:type="simple">LC545877</ext-link> (1783)</td><td rowspan="1" colspan="1"><ext-link xmlns:xlink="http://www.w3.org/1999/xlink" ext-link-type="gen" xlink:href="LC545878" xlink:type="simple">LC545878</ext-link> (1783)</td><td rowspan="1" colspan="1"><bold><ext-link xmlns:xlink="http://www.w3.org/1999/xlink" ext-link-type="gen" xlink:href="LC595707" xlink:type="simple">LC595707</ext-link></bold> (503)</td><td rowspan="1" colspan="1"><bold><ext-link xmlns:xlink="http://www.w3.org/1999/xlink" ext-link-type="gen" xlink:href="LC595708" xlink:type="simple">LC595708</ext-link></bold> (477)</td></tr><tr><td rowspan="1" colspan="8"><italic><tp:taxon-name><tp:taxon-name-part taxon-name-part-type="genus" reg="Scolelepis">Scolelepis</tp:taxon-name-part></tp:taxon-name></italic> Blainville, 1828</td></tr><tr><td rowspan="1" colspan="1"><tp:taxon-name><tp:taxon-name-part taxon-name-part-type="genus" reg="Scolelepis">Scolelepis</tp:taxon-name-part> <tp:taxon-name-part taxon-name-part-type="uncertainty-rank">aff.</tp:taxon-name-part> <tp:taxon-name-part taxon-name-part-type="species" reg="daphoinos">daphoinos</tp:taxon-name-part></tp:taxon-name> Zhou, Ji &amp; Li, 2009</td><td rowspan="1" colspan="1">China</td><td rowspan="1" colspan="1">Rishiri Island</td><td rowspan="1" colspan="1"/><td rowspan="1" colspan="1"><ext-link xmlns:xlink="http://www.w3.org/1999/xlink" ext-link-type="gen" xlink:href="LC545879" xlink:type="simple">LC545879</ext-link> (1819)</td><td rowspan="1" colspan="1"/><td rowspan="1" colspan="1"><bold><ext-link xmlns:xlink="http://www.w3.org/1999/xlink" ext-link-type="gen" xlink:href="LC595709" xlink:type="simple">LC595709</ext-link></bold> (505)</td><td rowspan="1" colspan="1">–</td></tr><tr><td rowspan="1" colspan="1"><tp:taxon-name><tp:taxon-name-part taxon-name-part-type="genus" reg="Scolelepis">Scolelepis</tp:taxon-name-part> <tp:taxon-name-part taxon-name-part-type="uncertainty-rank">cf.</tp:taxon-name-part> <tp:taxon-name-part taxon-name-part-type="species" reg="kudenovi">kudenovi</tp:taxon-name-part></tp:taxon-name> Hartmann-Schröder, 1981</td><td rowspan="1" colspan="1">Australia</td><td rowspan="1" colspan="1"/><td rowspan="1" colspan="1">Sasuhama</td><td rowspan="1" colspan="1"/><td rowspan="1" colspan="1"><ext-link xmlns:xlink="http://www.w3.org/1999/xlink" ext-link-type="gen" xlink:href="LC545880" xlink:type="simple">LC545880</ext-link> (1819)</td><td rowspan="1" colspan="1">–</td><td rowspan="1" colspan="1"><bold><ext-link xmlns:xlink="http://www.w3.org/1999/xlink" ext-link-type="gen" xlink:href="LC595710" xlink:type="simple">LC595710</ext-link></bold> (505)</td></tr><tr><td rowspan="1" colspan="1"><italic><tp:taxon-name><tp:taxon-name-part taxon-name-part-type="genus" reg="Scolelepis">Scolelepis</tp:taxon-name-part> <tp:taxon-name-part taxon-name-part-type="species" reg="planata">planata</tp:taxon-name-part></tp:taxon-name></italic> Imajima, 1992</td><td rowspan="1" colspan="1">Japan</td><td rowspan="1" colspan="1">Ena Bay</td><td rowspan="1" colspan="1">–</td><td rowspan="1" colspan="1"><ext-link xmlns:xlink="http://www.w3.org/1999/xlink" ext-link-type="gen" xlink:href="LC545881" xlink:type="simple">LC545881</ext-link> (1816)</td><td rowspan="1" colspan="1">–</td><td rowspan="1" colspan="1"><bold><ext-link xmlns:xlink="http://www.w3.org/1999/xlink" ext-link-type="gen" xlink:href="LC595711" xlink:type="simple">LC595711</ext-link></bold> (501)</td><td rowspan="1" colspan="1">–</td></tr><tr><td rowspan="1" colspan="1"><italic><tp:taxon-name><tp:taxon-name-part taxon-name-part-type="genus" reg="Scolelepis">Scolelepis</tp:taxon-name-part> <tp:taxon-name-part taxon-name-part-type="species" reg="texana">texana</tp:taxon-name-part></tp:taxon-name></italic> Foster, 1971</td><td rowspan="1" colspan="1">USA</td><td rowspan="1" colspan="1">Nanao Bay, Matsukawa–ura Lagoon</td><td rowspan="1" colspan="1">–</td><td rowspan="1" colspan="1"><bold><ext-link xmlns:xlink="http://www.w3.org/1999/xlink" ext-link-type="gen" xlink:href="LC545882" xlink:type="simple">LC545882</ext-link></bold> (1821)</td><td rowspan="1" colspan="1">–</td><td rowspan="1" colspan="1"><bold><ext-link xmlns:xlink="http://www.w3.org/1999/xlink" ext-link-type="gen" xlink:href="LC595712" xlink:type="simple">LC595712</ext-link></bold> (501)</td><td rowspan="1" colspan="1">–</td></tr><tr><td rowspan="1" colspan="1"><italic><tp:taxon-name><tp:taxon-name-part taxon-name-part-type="genus" reg="Scolelepis">Scolelepis</tp:taxon-name-part></tp:taxon-name></italic> sp. 1</td><td rowspan="1" colspan="1">–</td><td rowspan="1" colspan="1">Onagawa Bay</td><td rowspan="1" colspan="1">Onagawa Bay</td><td rowspan="1" colspan="1"><ext-link xmlns:xlink="http://www.w3.org/1999/xlink" ext-link-type="gen" xlink:href="LC545883" xlink:type="simple">LC545883</ext-link> (1819)</td><td rowspan="1" colspan="1"><ext-link xmlns:xlink="http://www.w3.org/1999/xlink" ext-link-type="gen" xlink:href="LC545884" xlink:type="simple">LC545884</ext-link> (1819)</td><td rowspan="1" colspan="1"><bold><ext-link xmlns:xlink="http://www.w3.org/1999/xlink" ext-link-type="gen" xlink:href="LC595713" xlink:type="simple">LC595713</ext-link></bold> (505)</td><td rowspan="1" colspan="1"><bold><ext-link xmlns:xlink="http://www.w3.org/1999/xlink" ext-link-type="gen" xlink:href="LC595714" xlink:type="simple">LC595714</ext-link></bold> (505)</td></tr><tr><td rowspan="1" colspan="1"><italic><tp:taxon-name><tp:taxon-name-part taxon-name-part-type="genus" reg="Scolelepis">Scolelepis</tp:taxon-name-part></tp:taxon-name></italic> sp. 2</td><td rowspan="1" colspan="1">–</td><td rowspan="1" colspan="1">–</td><td rowspan="1" colspan="1">Onagawa Bay</td><td rowspan="1" colspan="1">–</td><td rowspan="1" colspan="1"><ext-link xmlns:xlink="http://www.w3.org/1999/xlink" ext-link-type="gen" xlink:href="LC545885" xlink:type="simple">LC545885</ext-link> (1820)</td><td rowspan="1" colspan="1">–</td><td rowspan="1" colspan="1"><ext-link xmlns:xlink="http://www.w3.org/1999/xlink" ext-link-type="gen" xlink:href="LC595715" xlink:type="simple">LC595715</ext-link> (505)</td></tr><tr><td rowspan="1" colspan="8"><italic><tp:taxon-name><tp:taxon-name-part taxon-name-part-type="genus" reg="Spiophanes">Spiophanes</tp:taxon-name-part></tp:taxon-name></italic> Grube, 1860</td></tr><tr><td rowspan="1" colspan="1"><tp:taxon-name><tp:taxon-name-part taxon-name-part-type="genus" reg="Spiophanes">Spiophanes</tp:taxon-name-part> <tp:taxon-name-part taxon-name-part-type="uncertainty-rank">aff.</tp:taxon-name-part> <tp:taxon-name-part taxon-name-part-type="species" reg="kroyeri">kroyeri</tp:taxon-name-part></tp:taxon-name> Grube, 1860</td><td rowspan="1" colspan="1">Greenland Sea</td><td rowspan="1" colspan="1">Onagawa Bay</td><td rowspan="1" colspan="1">–</td><td rowspan="1" colspan="1"><ext-link xmlns:xlink="http://www.w3.org/1999/xlink" ext-link-type="gen" xlink:href="LC545886" xlink:type="simple">LC545886</ext-link> (1750)</td><td rowspan="1" colspan="1">–</td><td rowspan="1" colspan="1"><bold><ext-link xmlns:xlink="http://www.w3.org/1999/xlink" ext-link-type="gen" xlink:href="LC595716" xlink:type="simple">LC595716</ext-link></bold> (500)</td><td rowspan="1" colspan="1">–</td></tr><tr><td rowspan="1" colspan="1"><italic><tp:taxon-name><tp:taxon-name-part taxon-name-part-type="genus" reg="Spiophanes">Spiophanes</tp:taxon-name-part> <tp:taxon-name-part taxon-name-part-type="species" reg="uschakowi">uschakowi</tp:taxon-name-part></tp:taxon-name></italic> Zachs, 1933</td><td rowspan="1" colspan="1">Russia</td><td rowspan="1" colspan="1">–</td><td rowspan="1" colspan="1">Onagawa Bay</td><td rowspan="1" colspan="1">–</td><td rowspan="1" colspan="1"><bold><ext-link xmlns:xlink="http://www.w3.org/1999/xlink" ext-link-type="gen" xlink:href="LC545887" xlink:type="simple">LC545887</ext-link></bold> (1750)</td><td rowspan="1" colspan="1">–</td><td rowspan="1" colspan="1"><bold><ext-link xmlns:xlink="http://www.w3.org/1999/xlink" ext-link-type="gen" xlink:href="LC595717" xlink:type="simple">LC595717</ext-link></bold> (504)</td></tr><tr><td rowspan="1" colspan="1"><tp:taxon-name><tp:taxon-name-part taxon-name-part-type="genus" reg="Spiophanes">Spiophanes</tp:taxon-name-part> <tp:taxon-name-part taxon-name-part-type="uncertainty-rank">aff.</tp:taxon-name-part> <tp:taxon-name-part taxon-name-part-type="species" reg="uschakowi">uschakowi</tp:taxon-name-part></tp:taxon-name> Zachs, 1933</td><td rowspan="1" colspan="1">Russia</td><td rowspan="1" colspan="1">Sasuhama</td><td rowspan="1" colspan="1">Onagawa Bay, Sasuhama</td><td rowspan="1" colspan="1"><bold><ext-link xmlns:xlink="http://www.w3.org/1999/xlink" ext-link-type="gen" xlink:href="LC545888" xlink:type="simple">LC545888</ext-link></bold> (1750)</td><td rowspan="1" colspan="1"><ext-link xmlns:xlink="http://www.w3.org/1999/xlink" ext-link-type="gen" xlink:href="LC545889" xlink:type="simple">LC545889</ext-link> (1750)</td><td rowspan="1" colspan="1"><bold><ext-link xmlns:xlink="http://www.w3.org/1999/xlink" ext-link-type="gen" xlink:href="LC595718" xlink:type="simple">LC595718</ext-link></bold> (504)</td><td rowspan="1" colspan="1"><bold><ext-link xmlns:xlink="http://www.w3.org/1999/xlink" ext-link-type="gen" xlink:href="LC595719" xlink:type="simple">LC595719</ext-link></bold> (504)</td></tr><tr><td rowspan="1" colspan="1"><italic><tp:taxon-name><tp:taxon-name-part taxon-name-part-type="genus" reg="Spiophanes">Spiophanes</tp:taxon-name-part> <tp:taxon-name-part taxon-name-part-type="species" reg="wigleyi">wigleyi</tp:taxon-name-part></tp:taxon-name></italic> Pettibone, 1962</td><td rowspan="1" colspan="1">Georges Bank</td><td rowspan="1" colspan="1">Sagami Bay</td><td rowspan="1" colspan="1">–</td><td rowspan="1" colspan="1"><ext-link xmlns:xlink="http://www.w3.org/1999/xlink" ext-link-type="gen" xlink:href="LC545890" xlink:type="simple">LC545890</ext-link> (1749)</td><td rowspan="1" colspan="1">–</td><td rowspan="1" colspan="1"><bold><ext-link xmlns:xlink="http://www.w3.org/1999/xlink" ext-link-type="gen" xlink:href="LC595720" xlink:type="simple">LC595720</ext-link></bold> (513)</td><td rowspan="1" colspan="1">–</td></tr><tr><td rowspan="1" colspan="8"><tp:taxon-name><tp:taxon-name-part taxon-name-part-type="subfamily">Spioninae</tp:taxon-name-part></tp:taxon-name> Söderström, 1920</td></tr><tr><td rowspan="1" colspan="8"><italic><tp:taxon-name><tp:taxon-name-part taxon-name-part-type="genus" reg="Boccardia">Boccardia</tp:taxon-name-part></tp:taxon-name></italic> Carazzi, 1893</td></tr><tr><td rowspan="1" colspan="1"><italic><tp:taxon-name><tp:taxon-name-part taxon-name-part-type="genus" reg="Boccardia">Boccardia</tp:taxon-name-part> <tp:taxon-name-part taxon-name-part-type="species" reg="proboscidea">proboscidea</tp:taxon-name-part></tp:taxon-name></italic> Hartman, 1940</td><td rowspan="1" colspan="1">USA</td><td rowspan="1" colspan="1">Sasuhama</td><td rowspan="1" colspan="1">Sasuhama</td><td rowspan="1" colspan="1"><ext-link xmlns:xlink="http://www.w3.org/1999/xlink" ext-link-type="gen" xlink:href="LC107607" xlink:type="simple">LC107607</ext-link> (1768)<sup>e</sup></td><td rowspan="1" colspan="1"><bold><ext-link xmlns:xlink="http://www.w3.org/1999/xlink" ext-link-type="gen" xlink:href="LC545891" xlink:type="simple">LC545891</ext-link></bold> (1768)</td><td rowspan="1" colspan="1"><bold><ext-link xmlns:xlink="http://www.w3.org/1999/xlink" ext-link-type="gen" xlink:href="LC595721" xlink:type="simple">LC595721</ext-link></bold> (472)</td><td rowspan="1" colspan="1"><bold><ext-link xmlns:xlink="http://www.w3.org/1999/xlink" ext-link-type="gen" xlink:href="LC595722" xlink:type="simple">LC595722</ext-link></bold> (472)</td></tr><tr><td rowspan="1" colspan="1"><italic><tp:taxon-name><tp:taxon-name-part taxon-name-part-type="genus" reg="Boccardia">Boccardia</tp:taxon-name-part> <tp:taxon-name-part taxon-name-part-type="species" reg="pseudonatrix">pseudonatrix</tp:taxon-name-part></tp:taxon-name></italic> Day, 1961</td><td rowspan="1" colspan="1">South Africa</td><td rowspan="1" colspan="1">Tomiura</td><td rowspan="1" colspan="1">Tomiura</td><td rowspan="1" colspan="1"><bold><ext-link xmlns:xlink="http://www.w3.org/1999/xlink" ext-link-type="gen" xlink:href="LC545892" xlink:type="simple">LC545892</ext-link></bold> (1745)</td><td rowspan="1" colspan="1"><ext-link xmlns:xlink="http://www.w3.org/1999/xlink" ext-link-type="gen" xlink:href="LC545893" xlink:type="simple">LC545893</ext-link> (1745)</td><td rowspan="1" colspan="1"><bold><ext-link xmlns:xlink="http://www.w3.org/1999/xlink" ext-link-type="gen" xlink:href="LC595723" xlink:type="simple">LC595723</ext-link></bold> (466)</td><td rowspan="1" colspan="1"><bold><ext-link xmlns:xlink="http://www.w3.org/1999/xlink" ext-link-type="gen" xlink:href="LC595724" xlink:type="simple">LC595724</ext-link></bold> (466)</td></tr><tr><td rowspan="1" colspan="1"><italic><tp:taxon-name><tp:taxon-name-part taxon-name-part-type="genus" reg="Boccardia">Boccardia</tp:taxon-name-part></tp:taxon-name></italic> sp. 1</td><td rowspan="1" colspan="1">–</td><td rowspan="1" colspan="1">–</td><td rowspan="1" colspan="1">Onagawa Bay</td><td rowspan="1" colspan="1">–</td><td rowspan="1" colspan="1"><ext-link xmlns:xlink="http://www.w3.org/1999/xlink" ext-link-type="gen" xlink:href="LC545894" xlink:type="simple">LC545894</ext-link> (1705)</td><td rowspan="1" colspan="1">–</td><td rowspan="1" colspan="1"><bold><ext-link xmlns:xlink="http://www.w3.org/1999/xlink" ext-link-type="gen" xlink:href="LC595725" xlink:type="simple">LC595725</ext-link></bold> (472)</td></tr><tr><td rowspan="1" colspan="1"><italic><tp:taxon-name><tp:taxon-name-part taxon-name-part-type="genus" reg="Boccardia">Boccardia</tp:taxon-name-part></tp:taxon-name></italic> sp. 2</td><td rowspan="1" colspan="1">–</td><td rowspan="1" colspan="1">–</td><td rowspan="1" colspan="1">Onagawa Bay, Sashama, Sendai Port</td><td rowspan="1" colspan="1">–</td><td rowspan="1" colspan="1"><bold><ext-link xmlns:xlink="http://www.w3.org/1999/xlink" ext-link-type="gen" xlink:href="LC545895" xlink:type="simple">LC545895</ext-link></bold> (1705)</td><td rowspan="1" colspan="1">–</td><td rowspan="1" colspan="1"><bold><ext-link xmlns:xlink="http://www.w3.org/1999/xlink" ext-link-type="gen" xlink:href="LC595726" xlink:type="simple">LC595726</ext-link></bold> (472)</td></tr><tr><td rowspan="1" colspan="8"><italic><tp:taxon-name><tp:taxon-name-part taxon-name-part-type="genus" reg="Boccardiella">Boccardiella</tp:taxon-name-part></tp:taxon-name></italic> Blake &amp; Kudenov, 1978</td></tr><tr><td rowspan="1" colspan="1"><italic><tp:taxon-name><tp:taxon-name-part taxon-name-part-type="genus" reg="Boccardiella">Boccardiella</tp:taxon-name-part> <tp:taxon-name-part taxon-name-part-type="species" reg="hamata">hamata</tp:taxon-name-part></tp:taxon-name></italic> (Webster, 1879)</td><td rowspan="1" colspan="1">USA</td><td rowspan="1" colspan="1">Sasuhama, Gamo Lagoon</td><td rowspan="1" colspan="1">Onagawa Bay, Gobu–ura, Sasuhama</td><td rowspan="1" colspan="1"><ext-link xmlns:xlink="http://www.w3.org/1999/xlink" ext-link-type="gen" xlink:href="LC107608" xlink:type="simple">LC107608</ext-link> (1772)<sup>e</sup></td><td rowspan="1" colspan="1"><ext-link xmlns:xlink="http://www.w3.org/1999/xlink" ext-link-type="gen" xlink:href="LC545896" xlink:type="simple">LC545896</ext-link> (1772)</td><td rowspan="1" colspan="1"><bold><ext-link xmlns:xlink="http://www.w3.org/1999/xlink" ext-link-type="gen" xlink:href="LC595727" xlink:type="simple">LC595727</ext-link></bold> (472)</td><td rowspan="1" colspan="1"><bold><ext-link xmlns:xlink="http://www.w3.org/1999/xlink" ext-link-type="gen" xlink:href="LC595728" xlink:type="simple">LC595728</ext-link></bold> (472)</td></tr><tr><td rowspan="1" colspan="8"><italic><tp:taxon-name><tp:taxon-name-part taxon-name-part-type="genus" reg="Dipolydora">Dipolydora</tp:taxon-name-part></tp:taxon-name></italic> Verrill, 1881</td></tr><tr><td rowspan="1" colspan="1"><italic><tp:taxon-name><tp:taxon-name-part taxon-name-part-type="genus" reg="Dipolydora">Dipolydora</tp:taxon-name-part> <tp:taxon-name-part taxon-name-part-type="species" reg="armata">armata</tp:taxon-name-part></tp:taxon-name></italic> (Langerhans, 1880)</td><td rowspan="1" colspan="1">Madeira</td><td rowspan="1" colspan="1">Akinohama</td><td rowspan="1" colspan="1">–</td><td rowspan="1" colspan="1"><ext-link xmlns:xlink="http://www.w3.org/1999/xlink" ext-link-type="gen" xlink:href="LC545897" xlink:type="simple">LC545897</ext-link> (1772)</td><td rowspan="1" colspan="1">–</td><td rowspan="1" colspan="1"><bold><ext-link xmlns:xlink="http://www.w3.org/1999/xlink" ext-link-type="gen" xlink:href="LC595729" xlink:type="simple">LC595729</ext-link></bold> (473)</td><td rowspan="1" colspan="1">–</td></tr><tr><td rowspan="1" colspan="1"><italic><tp:taxon-name><tp:taxon-name-part taxon-name-part-type="genus" reg="Dipolydora">Dipolydora</tp:taxon-name-part> <tp:taxon-name-part taxon-name-part-type="species" reg="bidentata">bidentata</tp:taxon-name-part></tp:taxon-name></italic> (Zachs, 1933)</td><td rowspan="1" colspan="1">Russia</td><td rowspan="1" colspan="1">Sasuhama</td><td rowspan="1" colspan="1">Onagawa Bay</td><td rowspan="1" colspan="1"><ext-link xmlns:xlink="http://www.w3.org/1999/xlink" ext-link-type="gen" xlink:href="LC107609" xlink:type="simple">LC107609</ext-link> (1770)<sup>e</sup></td><td rowspan="1" colspan="1"><ext-link xmlns:xlink="http://www.w3.org/1999/xlink" ext-link-type="gen" xlink:href="LC545898" xlink:type="simple">LC545898</ext-link> (1770)</td><td rowspan="1" colspan="1"><bold><ext-link xmlns:xlink="http://www.w3.org/1999/xlink" ext-link-type="gen" xlink:href="LC595730" xlink:type="simple">LC595730</ext-link></bold> (475)</td><td rowspan="1" colspan="1"><bold><ext-link xmlns:xlink="http://www.w3.org/1999/xlink" ext-link-type="gen" xlink:href="LC595731" xlink:type="simple">LC595731</ext-link></bold> (475)</td></tr><tr><td rowspan="1" colspan="1"><tp:taxon-name><tp:taxon-name-part taxon-name-part-type="genus" reg="Dipolydora">Dipolydora</tp:taxon-name-part> <tp:taxon-name-part taxon-name-part-type="uncertainty-rank">cf.</tp:taxon-name-part> <tp:taxon-name-part taxon-name-part-type="species" reg="commensalis">commensalis</tp:taxon-name-part></tp:taxon-name> (Andrews, 1891)</td><td rowspan="1" colspan="1">USA</td><td rowspan="1" colspan="1">–</td><td rowspan="1" colspan="1">Sasuhama</td><td rowspan="1" colspan="1">–</td><td rowspan="1" colspan="1"><ext-link xmlns:xlink="http://www.w3.org/1999/xlink" ext-link-type="gen" xlink:href="LC545899" xlink:type="simple">LC545899</ext-link> (1769)</td><td rowspan="1" colspan="1">–</td><td rowspan="1" colspan="1"><bold><ext-link xmlns:xlink="http://www.w3.org/1999/xlink" ext-link-type="gen" xlink:href="LC595732" xlink:type="simple">LC595732</ext-link></bold> (474)</td></tr><tr><td rowspan="1" colspan="1"><italic><tp:taxon-name><tp:taxon-name-part taxon-name-part-type="genus" reg="Dipolydora">Dipolydora</tp:taxon-name-part> <tp:taxon-name-part taxon-name-part-type="species" reg="giardi">giardi</tp:taxon-name-part></tp:taxon-name></italic> (Mesnil, 1893)</td><td rowspan="1" colspan="1">France</td><td rowspan="1" colspan="1">Onagawa Bay</td><td rowspan="1" colspan="1">Onagawa Bay</td><td rowspan="1" colspan="1"><bold><ext-link xmlns:xlink="http://www.w3.org/1999/xlink" ext-link-type="gen" xlink:href="LC545900" xlink:type="simple">LC545900</ext-link></bold> (1770)</td><td rowspan="1" colspan="1"><ext-link xmlns:xlink="http://www.w3.org/1999/xlink" ext-link-type="gen" xlink:href="LC545901" xlink:type="simple">LC545901</ext-link> (1766)</td><td rowspan="1" colspan="1"><bold><ext-link xmlns:xlink="http://www.w3.org/1999/xlink" ext-link-type="gen" xlink:href="LC595733" xlink:type="simple">LC595733</ext-link></bold> (474)</td><td rowspan="1" colspan="1"><bold><ext-link xmlns:xlink="http://www.w3.org/1999/xlink" ext-link-type="gen" xlink:href="LC595734" xlink:type="simple">LC595734</ext-link></bold> (474)</td></tr><tr><td rowspan="1" colspan="1"><tp:taxon-name><tp:taxon-name-part taxon-name-part-type="genus" reg="Dipolydora">Dipolydora</tp:taxon-name-part> <tp:taxon-name-part taxon-name-part-type="uncertainty-rank">cf.</tp:taxon-name-part> <tp:taxon-name-part taxon-name-part-type="species" reg="socialis">socialis</tp:taxon-name-part></tp:taxon-name> (Schmarda, 1861)</td><td rowspan="1" colspan="1">Chile</td><td rowspan="1" colspan="1">Onagawa Bay, Sasuhama</td><td rowspan="1" colspan="1">Onagawa Bay</td><td rowspan="1" colspan="1"><ext-link xmlns:xlink="http://www.w3.org/1999/xlink" ext-link-type="gen" xlink:href="LC545902" xlink:type="simple">LC545902</ext-link> (1770)</td><td rowspan="1" colspan="1"><ext-link xmlns:xlink="http://www.w3.org/1999/xlink" ext-link-type="gen" xlink:href="LC545903" xlink:type="simple">LC545903</ext-link> (1770)</td><td rowspan="1" colspan="1"><bold><ext-link xmlns:xlink="http://www.w3.org/1999/xlink" ext-link-type="gen" xlink:href="LC595735" xlink:type="simple">LC595735</ext-link></bold> (475)</td><td rowspan="1" colspan="1"><bold><ext-link xmlns:xlink="http://www.w3.org/1999/xlink" ext-link-type="gen" xlink:href="LC595736" xlink:type="simple">LC595736</ext-link></bold> (475)</td></tr><tr><td rowspan="1" colspan="1"><italic><tp:taxon-name><tp:taxon-name-part taxon-name-part-type="genus" reg="Dipolydora">Dipolydora</tp:taxon-name-part></tp:taxon-name></italic> sp.</td><td rowspan="1" colspan="1">–</td><td rowspan="1" colspan="1">–</td><td rowspan="1" colspan="1">Onagawa Bay</td><td rowspan="1" colspan="1">–</td><td rowspan="1" colspan="1"><ext-link xmlns:xlink="http://www.w3.org/1999/xlink" ext-link-type="gen" xlink:href="LC545904" xlink:type="simple">LC545904</ext-link> (1770)</td><td rowspan="1" colspan="1">–</td><td rowspan="1" colspan="1"><bold><ext-link xmlns:xlink="http://www.w3.org/1999/xlink" ext-link-type="gen" xlink:href="LC595737" xlink:type="simple">LC595737</ext-link></bold> (476)</td></tr><tr><td rowspan="1" colspan="8"><italic><tp:taxon-name><tp:taxon-name-part taxon-name-part-type="genus" reg="Polydora">Polydora</tp:taxon-name-part></tp:taxon-name></italic> Bosc, 1802</td></tr><tr><td rowspan="1" colspan="1"><italic><tp:taxon-name><tp:taxon-name-part taxon-name-part-type="genus" reg="Polydora">Polydora</tp:taxon-name-part> <tp:taxon-name-part taxon-name-part-type="species" reg="aura">aura</tp:taxon-name-part></tp:taxon-name></italic> Sato-Okoshi, 1998</td><td rowspan="1" colspan="1">Japan</td><td rowspan="1" colspan="1">Hiroshima Bay</td><td rowspan="1" colspan="1">–</td><td rowspan="1" colspan="1"><ext-link xmlns:xlink="http://www.w3.org/1999/xlink" ext-link-type="gen" xlink:href="AB705409" xlink:type="simple">AB705409</ext-link> (1771)<sup>a</sup></td><td rowspan="1" colspan="1">–</td><td rowspan="1" colspan="1"><ext-link xmlns:xlink="http://www.w3.org/1999/xlink" ext-link-type="gen" xlink:href="LC500931" xlink:type="simple">LC500931</ext-link> (473)<sup>g</sup></td><td rowspan="1" colspan="1">–</td></tr><tr><td rowspan="1" colspan="1"><italic><tp:taxon-name><tp:taxon-name-part taxon-name-part-type="genus" reg="Polydora">Polydora</tp:taxon-name-part> <tp:taxon-name-part taxon-name-part-type="species" reg="brevipalpa">brevipalpa</tp:taxon-name-part></tp:taxon-name></italic> Zachs, 1933</td><td rowspan="1" colspan="1">Russia</td><td rowspan="1" colspan="1">Mutsu Bay, Onagawa Bay</td><td rowspan="1" colspan="1">Onagawa Bay, Sasuhama</td><td rowspan="1" colspan="1"><ext-link xmlns:xlink="http://www.w3.org/1999/xlink" ext-link-type="gen" xlink:href="AB705407" xlink:type="simple">AB705407</ext-link> (1771)<sup>a</sup></td><td rowspan="1" colspan="1"><ext-link xmlns:xlink="http://www.w3.org/1999/xlink" ext-link-type="gen" xlink:href="LC545905" xlink:type="simple">LC545905</ext-link> (1766)</td><td rowspan="1" colspan="1"><bold><ext-link xmlns:xlink="http://www.w3.org/1999/xlink" ext-link-type="gen" xlink:href="LC595738" xlink:type="simple">LC595738</ext-link></bold> (474)</td><td rowspan="1" colspan="1"><bold><ext-link xmlns:xlink="http://www.w3.org/1999/xlink" ext-link-type="gen" xlink:href="LC595739" xlink:type="simple">LC595739</ext-link></bold> (474)</td></tr><tr><td rowspan="1" colspan="1"><italic><tp:taxon-name><tp:taxon-name-part taxon-name-part-type="genus" reg="Polydora">Polydora</tp:taxon-name-part> <tp:taxon-name-part taxon-name-part-type="species" reg="calcarea">calcarea</tp:taxon-name-part></tp:taxon-name></italic> (Templeton, 1836)</td><td rowspan="1" colspan="1">UK</td><td rowspan="1" colspan="1">Kitaibaraki</td><td rowspan="1" colspan="1">–</td><td rowspan="1" colspan="1"><ext-link xmlns:xlink="http://www.w3.org/1999/xlink" ext-link-type="gen" xlink:href="AB705403" xlink:type="simple">AB705403</ext-link> (1771)<sup>b</sup></td><td rowspan="1" colspan="1">–</td><td rowspan="1" colspan="1"><bold><ext-link xmlns:xlink="http://www.w3.org/1999/xlink" ext-link-type="gen" xlink:href="LC595740" xlink:type="simple">LC595740</ext-link></bold> (475)</td><td rowspan="1" colspan="1">–</td></tr><tr><td rowspan="1" colspan="1"><italic><tp:taxon-name><tp:taxon-name-part taxon-name-part-type="genus" reg="Polydora">Polydora</tp:taxon-name-part> <tp:taxon-name-part taxon-name-part-type="species" reg="cornuta">cornuta</tp:taxon-name-part></tp:taxon-name></italic> Bosc, 1802</td><td rowspan="1" colspan="1">USA</td><td rowspan="1" colspan="1">Sasuhama, Gamo Lagoon</td><td rowspan="1" colspan="1">Gamo Lagoon</td><td rowspan="1" colspan="1"><ext-link xmlns:xlink="http://www.w3.org/1999/xlink" ext-link-type="gen" xlink:href="LC541483" xlink:type="simple">LC541483</ext-link> (1742)<sup>g</sup></td><td rowspan="1" colspan="1"><ext-link xmlns:xlink="http://www.w3.org/1999/xlink" ext-link-type="gen" xlink:href="LC545906" xlink:type="simple">LC545906</ext-link> (1770)</td><td rowspan="1" colspan="1"><ext-link xmlns:xlink="http://www.w3.org/1999/xlink" ext-link-type="gen" xlink:href="LC541484" xlink:type="simple">LC541484</ext-link> (470)<sup>g</sup></td><td rowspan="1" colspan="1"><bold><ext-link xmlns:xlink="http://www.w3.org/1999/xlink" ext-link-type="gen" xlink:href="LC595741" xlink:type="simple">LC595741</ext-link></bold> (470)</td></tr><tr><td rowspan="1" colspan="1"><tp:taxon-name><tp:taxon-name-part taxon-name-part-type="genus" reg="Polydora">Polydora</tp:taxon-name-part> <tp:taxon-name-part taxon-name-part-type="uncertainty-rank">cf.</tp:taxon-name-part> <tp:taxon-name-part taxon-name-part-type="species" reg="glycymerica">glycymerica</tp:taxon-name-part></tp:taxon-name> Radashevsky, 1993</td><td rowspan="1" colspan="1">Russia</td><td rowspan="1" colspan="1">–</td><td rowspan="1" colspan="1">Onagawa Bay, Sendai Port</td><td rowspan="1" colspan="1">–</td><td rowspan="1" colspan="1"><ext-link xmlns:xlink="http://www.w3.org/1999/xlink" ext-link-type="gen" xlink:href="LC545907" xlink:type="simple">LC545907</ext-link> (1771)</td><td rowspan="1" colspan="1">–</td><td rowspan="1" colspan="1"><bold><ext-link xmlns:xlink="http://www.w3.org/1999/xlink" ext-link-type="gen" xlink:href="LC595742" xlink:type="simple">LC595742</ext-link></bold> (472)</td></tr><tr><td rowspan="1" colspan="1"><italic><tp:taxon-name><tp:taxon-name-part taxon-name-part-type="genus" reg="Polydora">Polydora</tp:taxon-name-part> <tp:taxon-name-part taxon-name-part-type="species" reg="hoplura">hoplura</tp:taxon-name-part></tp:taxon-name></italic> Claparède, 1868</td><td rowspan="1" colspan="1">Italy</td><td rowspan="1" colspan="1">Kitaibaraki</td><td rowspan="1" colspan="1">Onagawa Bay, Gobu–ura</td><td rowspan="1" colspan="1"><ext-link xmlns:xlink="http://www.w3.org/1999/xlink" ext-link-type="gen" xlink:href="LC101841" xlink:type="simple">LC101841</ext-link> (1771)<sup>c</sup></td><td rowspan="1" colspan="1"><ext-link xmlns:xlink="http://www.w3.org/1999/xlink" ext-link-type="gen" xlink:href="LC545908" xlink:type="simple">LC545908</ext-link> (1769)</td><td rowspan="1" colspan="1"><ext-link xmlns:xlink="http://www.w3.org/1999/xlink" ext-link-type="gen" xlink:href="LC101870" xlink:type="simple">LC101870</ext-link> (475)<sup>c</sup></td><td rowspan="1" colspan="1"><bold><ext-link xmlns:xlink="http://www.w3.org/1999/xlink" ext-link-type="gen" xlink:href="LC595743" xlink:type="simple">LC595743</ext-link></bold> (475)</td></tr><tr><td rowspan="1" colspan="1"><italic><tp:taxon-name><tp:taxon-name-part taxon-name-part-type="genus" reg="Polydora">Polydora</tp:taxon-name-part> <tp:taxon-name-part taxon-name-part-type="species" reg="neocaeca">neocaeca</tp:taxon-name-part></tp:taxon-name></italic> Williams &amp; Radashevsky, 1999</td><td rowspan="1" colspan="1">USA</td><td rowspan="1" colspan="1">Hiroshima Bay</td><td rowspan="1" colspan="1">–</td><td rowspan="1" colspan="1"><ext-link xmlns:xlink="http://www.w3.org/1999/xlink" ext-link-type="gen" xlink:href="AB705404" xlink:type="simple">AB705404</ext-link> (1771)<sup>b</sup></td><td rowspan="1" colspan="1">–</td><td rowspan="1" colspan="1"><bold><ext-link xmlns:xlink="http://www.w3.org/1999/xlink" ext-link-type="gen" xlink:href="LC595744" xlink:type="simple">LC595744</ext-link></bold> (471)</td><td rowspan="1" colspan="1">–</td></tr><tr><td rowspan="1" colspan="1"><italic><tp:taxon-name><tp:taxon-name-part taxon-name-part-type="genus" reg="Polydora">Polydora</tp:taxon-name-part> <tp:taxon-name-part taxon-name-part-type="species" reg="onagawaensis">onagawaensis</tp:taxon-name-part></tp:taxon-name></italic> Teramoto, Sato-Okoshi, Abe, Nishitani &amp; Endo, 2013</td><td rowspan="1" colspan="1">Japan</td><td rowspan="1" colspan="1">Onagawa Bay</td><td rowspan="1" colspan="1">Onagawa Bay</td><td rowspan="1" colspan="1"><ext-link xmlns:xlink="http://www.w3.org/1999/xlink" ext-link-type="gen" xlink:href="AB691768" xlink:type="simple">AB691768</ext-link> (1771)<sup>d</sup></td><td rowspan="1" colspan="1"><bold><ext-link xmlns:xlink="http://www.w3.org/1999/xlink" ext-link-type="gen" xlink:href="LC545909" xlink:type="simple">LC545909</ext-link></bold> (1771)</td><td rowspan="1" colspan="1"><bold><ext-link xmlns:xlink="http://www.w3.org/1999/xlink" ext-link-type="gen" xlink:href="LC595745" xlink:type="simple">LC595745</ext-link></bold> (473)</td><td rowspan="1" colspan="1"><bold><ext-link xmlns:xlink="http://www.w3.org/1999/xlink" ext-link-type="gen" xlink:href="LC595746" xlink:type="simple">LC595746</ext-link></bold> (473)</td></tr><tr><td rowspan="1" colspan="1"><tp:taxon-name><tp:taxon-name-part taxon-name-part-type="genus" reg="Polydora">Polydora</tp:taxon-name-part> <tp:taxon-name-part taxon-name-part-type="uncertainty-rank">cf.</tp:taxon-name-part> <tp:taxon-name-part taxon-name-part-type="species" reg="spongicola">spongicola</tp:taxon-name-part></tp:taxon-name> Berkeley &amp; Berkeley, 1950</td><td rowspan="1" colspan="1">Canada</td><td rowspan="1" colspan="1">Moroiso Bay</td><td rowspan="1" colspan="1">Sasuhama</td><td rowspan="1" colspan="1"><bold><ext-link xmlns:xlink="http://www.w3.org/1999/xlink" ext-link-type="gen" xlink:href="LC545910" xlink:type="simple">LC545910</ext-link></bold> (1771)</td><td rowspan="1" colspan="1"><ext-link xmlns:xlink="http://www.w3.org/1999/xlink" ext-link-type="gen" xlink:href="LC545911" xlink:type="simple">LC545911</ext-link> (1771)</td><td rowspan="1" colspan="1"><bold><ext-link xmlns:xlink="http://www.w3.org/1999/xlink" ext-link-type="gen" xlink:href="LC595747" xlink:type="simple">LC595747</ext-link></bold> (475)</td><td rowspan="1" colspan="1"><bold><ext-link xmlns:xlink="http://www.w3.org/1999/xlink" ext-link-type="gen" xlink:href="LC595748" xlink:type="simple">LC595748</ext-link></bold> (475)</td></tr><tr><td rowspan="1" colspan="1"><italic><tp:taxon-name><tp:taxon-name-part taxon-name-part-type="genus" reg="Polydora">Polydora</tp:taxon-name-part> <tp:taxon-name-part taxon-name-part-type="species" reg="websteri">websteri</tp:taxon-name-part></tp:taxon-name></italic> Hartman in Loosanoff &amp; Engle, 1943</td><td rowspan="1" colspan="1">USA</td><td rowspan="1" colspan="1">Nakatsu tidal flats</td><td rowspan="1" colspan="1">–</td><td rowspan="1" colspan="1"><ext-link xmlns:xlink="http://www.w3.org/1999/xlink" ext-link-type="gen" xlink:href="AB705402" xlink:type="simple">AB705402</ext-link> (1771)<sup>b</sup></td><td rowspan="1" colspan="1">–</td><td rowspan="1" colspan="1"><bold><ext-link xmlns:xlink="http://www.w3.org/1999/xlink" ext-link-type="gen" xlink:href="LC595749" xlink:type="simple">LC595749</ext-link></bold> (468)</td><td rowspan="1" colspan="1">–</td></tr><tr><td rowspan="1" colspan="1"><italic><tp:taxon-name><tp:taxon-name-part taxon-name-part-type="genus" reg="Polydora">Polydora</tp:taxon-name-part></tp:taxon-name></italic> sp. 1</td><td rowspan="1" colspan="1">–</td><td rowspan="1" colspan="1">Sasuhama</td><td rowspan="1" colspan="1">Onagawa Bay, Sasuhama</td><td rowspan="1" colspan="1"><bold><ext-link xmlns:xlink="http://www.w3.org/1999/xlink" ext-link-type="gen" xlink:href="LC545912" xlink:type="simple">LC545912</ext-link></bold> (1771)</td><td rowspan="1" colspan="1"><bold><ext-link xmlns:xlink="http://www.w3.org/1999/xlink" ext-link-type="gen" xlink:href="LC545913" xlink:type="simple">LC545913</ext-link></bold> (1771)</td><td rowspan="1" colspan="1"><bold><ext-link xmlns:xlink="http://www.w3.org/1999/xlink" ext-link-type="gen" xlink:href="LC595750" xlink:type="simple">LC595750</ext-link></bold> (476)</td><td rowspan="1" colspan="1"><bold><ext-link xmlns:xlink="http://www.w3.org/1999/xlink" ext-link-type="gen" xlink:href="LC595751" xlink:type="simple">LC595751</ext-link></bold> (476)</td></tr><tr><td rowspan="1" colspan="1"><italic><tp:taxon-name><tp:taxon-name-part taxon-name-part-type="genus" reg="Polydora">Polydora</tp:taxon-name-part></tp:taxon-name></italic> sp. 2</td><td rowspan="1" colspan="1">–</td><td rowspan="1" colspan="1">–</td><td rowspan="1" colspan="1">Sasuhama, Gamo Lagoon</td><td rowspan="1" colspan="1">–</td><td rowspan="1" colspan="1"><ext-link xmlns:xlink="http://www.w3.org/1999/xlink" ext-link-type="gen" xlink:href="LC545914" xlink:type="simple">LC545914</ext-link> (1771)</td><td rowspan="1" colspan="1">–</td><td rowspan="1" colspan="1"><bold><ext-link xmlns:xlink="http://www.w3.org/1999/xlink" ext-link-type="gen" xlink:href="LC595752" xlink:type="simple">LC595752</ext-link></bold> (4702)</td></tr><tr><td rowspan="1" colspan="1"><italic><tp:taxon-name><tp:taxon-name-part taxon-name-part-type="genus" reg="Polydora">Polydora</tp:taxon-name-part></tp:taxon-name></italic> sp. 3</td><td rowspan="1" colspan="1">–</td><td rowspan="1" colspan="1">–</td><td rowspan="1" colspan="1">Onagawa Bay, Sasuhama</td><td rowspan="1" colspan="1">–</td><td rowspan="1" colspan="1"><ext-link xmlns:xlink="http://www.w3.org/1999/xlink" ext-link-type="gen" xlink:href="LC545915" xlink:type="simple">LC545915</ext-link> (1771)</td><td rowspan="1" colspan="1">–</td><td rowspan="1" colspan="1"><bold><ext-link xmlns:xlink="http://www.w3.org/1999/xlink" ext-link-type="gen" xlink:href="LC595753" xlink:type="simple">LC595753</ext-link></bold> (473)</td></tr><tr><td rowspan="1" colspan="8"><italic><tp:taxon-name><tp:taxon-name-part taxon-name-part-type="genus" reg="Pseudopolydora">Pseudopolydora</tp:taxon-name-part></tp:taxon-name></italic> Czerniavsky, 1881</td></tr><tr><td rowspan="1" colspan="1"><tp:taxon-name><tp:taxon-name-part taxon-name-part-type="genus" reg="Pseudopolydora">Pseudopolydora</tp:taxon-name-part> <tp:taxon-name-part taxon-name-part-type="uncertainty-rank">aff.</tp:taxon-name-part> <tp:taxon-name-part taxon-name-part-type="species" reg="achaeta">achaeta</tp:taxon-name-part></tp:taxon-name> Radashevsky &amp; Hsieh, 2000</td><td rowspan="1" colspan="1">Taiwan</td><td rowspan="1" colspan="1">Onagawa Bay</td><td rowspan="1" colspan="1">Onagawa Bay</td><td rowspan="1" colspan="1"><ext-link xmlns:xlink="http://www.w3.org/1999/xlink" ext-link-type="gen" xlink:href="LC019989" xlink:type="simple">LC019989</ext-link> (1773)<sup>e</sup></td><td rowspan="1" colspan="1"><ext-link xmlns:xlink="http://www.w3.org/1999/xlink" ext-link-type="gen" xlink:href="LC545916" xlink:type="simple">LC545916</ext-link> (1773)</td><td rowspan="1" colspan="1"><bold><ext-link xmlns:xlink="http://www.w3.org/1999/xlink" ext-link-type="gen" xlink:href="LC595754" xlink:type="simple">LC595754</ext-link></bold> (468)</td><td rowspan="1" colspan="1"><bold><ext-link xmlns:xlink="http://www.w3.org/1999/xlink" ext-link-type="gen" xlink:href="LC595755" xlink:type="simple">LC595755</ext-link></bold> (468)</td></tr><tr><td rowspan="1" colspan="1"><tp:taxon-name><tp:taxon-name-part taxon-name-part-type="genus" reg="Pseudopolydora">Pseudopolydora</tp:taxon-name-part> <tp:taxon-name-part taxon-name-part-type="uncertainty-rank">cf.</tp:taxon-name-part> <tp:taxon-name-part taxon-name-part-type="species" reg="kempi">kempi</tp:taxon-name-part></tp:taxon-name> (Southern, 1921)</td><td rowspan="1" colspan="1">India</td><td rowspan="1" colspan="1">Gamo Lagoon</td><td rowspan="1" colspan="1">Gamo Lagoon</td><td rowspan="1" colspan="1"><ext-link xmlns:xlink="http://www.w3.org/1999/xlink" ext-link-type="gen" xlink:href="LC019990" xlink:type="simple">LC019990</ext-link> (1772)<sup>e</sup></td><td rowspan="1" colspan="1"><bold><ext-link xmlns:xlink="http://www.w3.org/1999/xlink" ext-link-type="gen" xlink:href="LC545917" xlink:type="simple">LC545917</ext-link></bold> (1772)</td><td rowspan="1" colspan="1"><bold><ext-link xmlns:xlink="http://www.w3.org/1999/xlink" ext-link-type="gen" xlink:href="LC595756" xlink:type="simple">LC595756</ext-link></bold> (471)</td><td rowspan="1" colspan="1"><bold><ext-link xmlns:xlink="http://www.w3.org/1999/xlink" ext-link-type="gen" xlink:href="LC595757" xlink:type="simple">LC595757</ext-link></bold> (471)</td></tr><tr><td rowspan="1" colspan="1"><italic><tp:taxon-name><tp:taxon-name-part taxon-name-part-type="genus" reg="Pseudopolydora">Pseudopolydora</tp:taxon-name-part> <tp:taxon-name-part taxon-name-part-type="species" reg="paucibranchiata">paucibranchiata</tp:taxon-name-part></tp:taxon-name></italic> (Okuda, 1937)</td><td rowspan="1" colspan="1">Japan</td><td rowspan="1" colspan="1">Mangoku–ura Inlet</td><td rowspan="1" colspan="1">Onagawa Bay</td><td rowspan="1" colspan="1"><ext-link xmlns:xlink="http://www.w3.org/1999/xlink" ext-link-type="gen" xlink:href="LC019991" xlink:type="simple">LC019991</ext-link> (1784)<sup>e</sup></td><td rowspan="1" colspan="1"><bold><ext-link xmlns:xlink="http://www.w3.org/1999/xlink" ext-link-type="gen" xlink:href="LC545918" xlink:type="simple">LC545918</ext-link></bold> (1784)</td><td rowspan="1" colspan="1"><bold><ext-link xmlns:xlink="http://www.w3.org/1999/xlink" ext-link-type="gen" xlink:href="LC595758" xlink:type="simple">LC595758</ext-link></bold> (455)</td><td rowspan="1" colspan="1"><bold><ext-link xmlns:xlink="http://www.w3.org/1999/xlink" ext-link-type="gen" xlink:href="LC595759" xlink:type="simple">LC595759</ext-link></bold> (455)</td></tr><tr><td rowspan="1" colspan="1"><tp:taxon-name><tp:taxon-name-part taxon-name-part-type="genus" reg="Pseudopolydora">Pseudopolydora</tp:taxon-name-part> <tp:taxon-name-part taxon-name-part-type="uncertainty-rank">cf.</tp:taxon-name-part> <tp:taxon-name-part taxon-name-part-type="species" reg="reticulata">reticulata</tp:taxon-name-part></tp:taxon-name> Radashevsky &amp; Hsieh, 2000</td><td rowspan="1" colspan="1">Taiwan</td><td rowspan="1" colspan="1">Gamo Lagoon</td><td rowspan="1" colspan="1">Onagawa Bay, Gamo Lagoon, Sendai Port</td><td rowspan="1" colspan="1"><ext-link xmlns:xlink="http://www.w3.org/1999/xlink" ext-link-type="gen" xlink:href="LC019988" xlink:type="simple">LC019988</ext-link> (1775)<sup>e</sup></td><td rowspan="1" colspan="1"><ext-link xmlns:xlink="http://www.w3.org/1999/xlink" ext-link-type="gen" xlink:href="LC545919" xlink:type="simple">LC545919</ext-link> (1775)</td><td rowspan="1" colspan="1"><bold><ext-link xmlns:xlink="http://www.w3.org/1999/xlink" ext-link-type="gen" xlink:href="LC595760" xlink:type="simple">LC595760</ext-link></bold> (470)</td><td rowspan="1" colspan="1"><bold><ext-link xmlns:xlink="http://www.w3.org/1999/xlink" ext-link-type="gen" xlink:href="LC595761" xlink:type="simple">LC595761</ext-link></bold> (470)</td></tr><tr><td rowspan="1" colspan="1"><italic><tp:taxon-name><tp:taxon-name-part taxon-name-part-type="genus" reg="Pseudopolydora">Pseudopolydora</tp:taxon-name-part> <tp:taxon-name-part taxon-name-part-type="species" reg="tsubaki">tsubaki</tp:taxon-name-part></tp:taxon-name></italic> Simon, Sato-Okoshi &amp; Abe, 2017</td><td rowspan="1" colspan="1">Japan</td><td rowspan="1" colspan="1">Habu Port</td><td rowspan="1" colspan="1">Tomiura, Habu Port</td><td rowspan="1" colspan="1"><ext-link xmlns:xlink="http://www.w3.org/1999/xlink" ext-link-type="gen" xlink:href="AB973929" xlink:type="simple">AB973929</ext-link> (1713)<sup>f</sup></td><td rowspan="1" colspan="1"><ext-link xmlns:xlink="http://www.w3.org/1999/xlink" ext-link-type="gen" xlink:href="LC545920" xlink:type="simple">LC545920</ext-link> (1749)</td><td rowspan="1" colspan="1"><ext-link xmlns:xlink="http://www.w3.org/1999/xlink" ext-link-type="gen" xlink:href="LC107857" xlink:type="simple">LC107857</ext-link> (475)<sup>f</sup></td><td rowspan="1" colspan="1"><bold><ext-link xmlns:xlink="http://www.w3.org/1999/xlink" ext-link-type="gen" xlink:href="LC595762" xlink:type="simple">LC595762</ext-link></bold> (425)</td></tr><tr><td rowspan="1" colspan="1"><italic><tp:taxon-name><tp:taxon-name-part taxon-name-part-type="genus" reg="Pseudopolydora">Pseudopolydora</tp:taxon-name-part> <tp:taxon-name-part taxon-name-part-type="species" reg="ushioni">ushioni</tp:taxon-name-part></tp:taxon-name></italic> Simon, Sato-Okoshi &amp; Abe, 2017</td><td rowspan="1" colspan="1">Japan</td><td rowspan="1" colspan="1">Uranouchi Bay</td><td rowspan="1" colspan="1">–</td><td rowspan="1" colspan="1"><ext-link xmlns:xlink="http://www.w3.org/1999/xlink" ext-link-type="gen" xlink:href="AB973927" xlink:type="simple">AB973927</ext-link> (1713)<sup>f</sup></td><td rowspan="1" colspan="1">–</td><td rowspan="1" colspan="1"><ext-link xmlns:xlink="http://www.w3.org/1999/xlink" ext-link-type="gen" xlink:href="LC107855" xlink:type="simple">LC107855</ext-link> (474)<sup>f</sup></td><td rowspan="1" colspan="1">–</td></tr><tr><td rowspan="1" colspan="1"><italic><tp:taxon-name><tp:taxon-name-part taxon-name-part-type="genus" reg="Pseudopolydora">Pseudopolydora</tp:taxon-name-part></tp:taxon-name></italic> sp.</td><td rowspan="1" colspan="1">–</td><td rowspan="1" colspan="1">–</td><td rowspan="1" colspan="1">Sasuhama</td><td rowspan="1" colspan="1">–</td><td rowspan="1" colspan="1"><bold><ext-link xmlns:xlink="http://www.w3.org/1999/xlink" ext-link-type="gen" xlink:href="LC545921" xlink:type="simple">LC545921</ext-link></bold> (1781)</td><td rowspan="1" colspan="1">–</td><td rowspan="1" colspan="1"><bold><ext-link xmlns:xlink="http://www.w3.org/1999/xlink" ext-link-type="gen" xlink:href="LC595763" xlink:type="simple">LC595763</ext-link></bold> (471)</td></tr><tr><td rowspan="1" colspan="8"><italic><tp:taxon-name><tp:taxon-name-part taxon-name-part-type="genus" reg="Spio">Spio</tp:taxon-name-part></tp:taxon-name></italic> Fabricius, 1785</td></tr><tr><td rowspan="1" colspan="1"><italic><tp:taxon-name><tp:taxon-name-part taxon-name-part-type="genus" reg="Spio">Spio</tp:taxon-name-part></tp:taxon-name></italic> sp. 1</td><td rowspan="1" colspan="1">–</td><td rowspan="1" colspan="1">Rishiri Island</td><td rowspan="1" colspan="1">Onagawa Bay</td><td rowspan="1" colspan="1"><bold><ext-link xmlns:xlink="http://www.w3.org/1999/xlink" ext-link-type="gen" xlink:href="LC545922" xlink:type="simple">LC545922</ext-link></bold> (1762)</td><td rowspan="1" colspan="1"><ext-link xmlns:xlink="http://www.w3.org/1999/xlink" ext-link-type="gen" xlink:href="LC545923" xlink:type="simple">LC545923</ext-link> (1762)</td><td rowspan="1" colspan="1"><bold><ext-link xmlns:xlink="http://www.w3.org/1999/xlink" ext-link-type="gen" xlink:href="LC595764" xlink:type="simple">LC595764</ext-link></bold> (467)</td><td rowspan="1" colspan="1"><bold><ext-link xmlns:xlink="http://www.w3.org/1999/xlink" ext-link-type="gen" xlink:href="LC595765" xlink:type="simple">LC595765</ext-link></bold> (467)</td></tr><tr><td rowspan="1" colspan="1"><italic><tp:taxon-name><tp:taxon-name-part taxon-name-part-type="genus" reg="Spio">Spio</tp:taxon-name-part></tp:taxon-name></italic> sp. 2</td><td rowspan="1" colspan="1">–</td><td rowspan="1" colspan="1">Sasuhama, Matsushima Bay</td><td rowspan="1" colspan="1">Onagawa Bay, Sasuhama</td><td rowspan="1" colspan="1"><ext-link xmlns:xlink="http://www.w3.org/1999/xlink" ext-link-type="gen" xlink:href="LC545924" xlink:type="simple">LC545924</ext-link> (1760)</td><td rowspan="1" colspan="1"><ext-link xmlns:xlink="http://www.w3.org/1999/xlink" ext-link-type="gen" xlink:href="LC545925" xlink:type="simple">LC545925</ext-link> (1760)</td><td rowspan="1" colspan="1"><bold><ext-link xmlns:xlink="http://www.w3.org/1999/xlink" ext-link-type="gen" xlink:href="LC595766" xlink:type="simple">LC595766</ext-link></bold> (462)</td><td rowspan="1" colspan="1"><bold><ext-link xmlns:xlink="http://www.w3.org/1999/xlink" ext-link-type="gen" xlink:href="LC595767" xlink:type="simple">LC595767</ext-link></bold> (462)</td></tr></tbody></table><table-wrap-foot><fn><p><sup>a</sup>: <xref ref-type="bibr" rid="B182">Sato-Okoshi and Abe (2012)</xref>; <sup>b</sup>: <xref ref-type="bibr" rid="B183">Sato-Okoshi and Abe (2013)</xref>; <sup>c</sup>: <xref ref-type="bibr" rid="B186">Sato-Okoshi et al. (2017)</xref>; <sup>d</sup>: <xref ref-type="bibr" rid="B212">Teramoto et al. (2013)</xref>; <sup>e</sup>: <xref ref-type="bibr" rid="B1">Abe et al. (2016)</xref>; <sup>f</sup>: Simon et al. (2019); <sup>g</sup>: Abe &amp; Sato-Okoshi (2020).</p></fn></table-wrap-foot></table-wrap><table-wrap id="T2" position="float" orientation="portrait"><label>Table 2.</label><caption><p>Terminal taxa whose sequences were obtained from <abbrev xmlns:xlink="http://www.w3.org/1999/xlink" xlink:title="the DNA Data Bank of Japan" id="ABBRID0E5TAI" xlink:type="simple">DDBJ</abbrev>/EMBL/GenBank and herein used in the phylogenetic analyses. Type and collection localities, accession numbers, sequence lengths, and references are shown.</p></caption><table id="TID0EOZCM" rules="all"><tbody><tr><th rowspan="2" colspan="1">Classification</th><th rowspan="2" colspan="1">Type locality</th><th rowspan="2" colspan="1">Collection locality</th><th rowspan="1" colspan="2">Accession number (Length: bp)</th><th rowspan="2" colspan="1">Reference</th></tr><tr><th rowspan="1" colspan="1">18S</th><th rowspan="1" colspan="1">16S</th></tr><tr><td rowspan="1" colspan="6">
                  <tp:taxon-name>
                    <tp:taxon-name-part taxon-name-part-type="family">Spionidae</tp:taxon-name-part>
                  </tp:taxon-name>
                </td></tr><tr><td rowspan="1" colspan="6"><tp:taxon-name><tp:taxon-name-part taxon-name-part-type="subfamily">Nerininae</tp:taxon-name-part></tp:taxon-name> Söderström, 1920</td></tr><tr><td rowspan="1" colspan="6"><italic><tp:taxon-name><tp:taxon-name-part taxon-name-part-type="genus" reg="Aonidella">Aonidella</tp:taxon-name-part></tp:taxon-name></italic> López-Jamar, 1989</td></tr><tr><td rowspan="1" colspan="1"><tp:taxon-name><tp:taxon-name-part taxon-name-part-type="genus" reg="Aonidella">Aonidella</tp:taxon-name-part> <tp:taxon-name-part taxon-name-part-type="uncertainty-rank">cf.</tp:taxon-name-part> <tp:taxon-name-part taxon-name-part-type="species" reg="dayi">dayi</tp:taxon-name-part></tp:taxon-name> Maciolek in López-Jamar, 1989</td><td rowspan="1" colspan="1">Gulf of Cadiz, Spain</td><td rowspan="1" colspan="1">Great Meteor Seamount, NE Atlantic</td><td rowspan="1" colspan="1"><ext-link xmlns:xlink="http://www.w3.org/1999/xlink" ext-link-type="gen" xlink:href="KF434504" xlink:type="simple">KF434504</ext-link> (483)</td><td rowspan="1" colspan="1"><ext-link xmlns:xlink="http://www.w3.org/1999/xlink" ext-link-type="gen" xlink:href="KF434508" xlink:type="simple">KF434508</ext-link> (443)</td><td rowspan="1" colspan="1">
                  <xref ref-type="bibr" rid="B115">Meißner et al. (2014)</xref>
                </td></tr><tr><td rowspan="1" colspan="6"><italic><tp:taxon-name><tp:taxon-name-part taxon-name-part-type="genus" reg="Aonides">Aonides</tp:taxon-name-part></tp:taxon-name></italic> Claparède, 1864</td></tr><tr><td rowspan="1" colspan="1"><italic><tp:taxon-name><tp:taxon-name-part taxon-name-part-type="genus" reg="Aonides">Aonides</tp:taxon-name-part> <tp:taxon-name-part taxon-name-part-type="species" reg="oxycephala">oxycephala</tp:taxon-name-part></tp:taxon-name></italic> (Sars, 1862)</td><td rowspan="1" colspan="1">Norway</td><td rowspan="1" colspan="1">France</td><td rowspan="1" colspan="1"><ext-link xmlns:xlink="http://www.w3.org/1999/xlink" ext-link-type="gen" xlink:href="MG913226" xlink:type="simple">MG913226</ext-link> (1699)</td><td rowspan="1" colspan="1"><ext-link xmlns:xlink="http://www.w3.org/1999/xlink" ext-link-type="gen" xlink:href="MG878895" xlink:type="simple">MG878895</ext-link> (337)</td><td rowspan="1" colspan="1">Radashevsky et al. (unpubl.)</td></tr><tr><td rowspan="1" colspan="1"><italic><tp:taxon-name><tp:taxon-name-part taxon-name-part-type="genus" reg="Aonides">Aonides</tp:taxon-name-part> <tp:taxon-name-part taxon-name-part-type="species" reg="selvagensis">selvagensis</tp:taxon-name-part></tp:taxon-name></italic> Brito, Núñez &amp; Riera, 2006</td><td rowspan="1" colspan="1">Savage Islands, Portugal</td><td rowspan="1" colspan="1">Irving Seamount, NE Atlantic</td><td rowspan="1" colspan="1"><ext-link xmlns:xlink="http://www.w3.org/1999/xlink" ext-link-type="gen" xlink:href="KF434507" xlink:type="simple">KF434507</ext-link> (516)</td><td rowspan="1" colspan="1">–</td><td rowspan="1" colspan="1">
                  <xref ref-type="bibr" rid="B115">Meißner et al. (2014)</xref>
                </td></tr><tr><td rowspan="1" colspan="6"><italic><tp:taxon-name><tp:taxon-name-part taxon-name-part-type="genus" reg="Aurospio">Aurospio</tp:taxon-name-part></tp:taxon-name></italic> Maciolek, 1981</td></tr><tr><td rowspan="1" colspan="1"><italic><tp:taxon-name><tp:taxon-name-part taxon-name-part-type="genus" reg="Aurospio">Aurospio</tp:taxon-name-part> <tp:taxon-name-part taxon-name-part-type="species" reg="dibranchiata">dibranchiata</tp:taxon-name-part></tp:taxon-name></italic> Maciolek, 1981</td><td rowspan="1" colspan="1">Argentine Basin, SW Atlantic</td><td rowspan="1" colspan="1">Kaplan, Pacific Mn nodule province</td><td rowspan="1" colspan="1"><ext-link xmlns:xlink="http://www.w3.org/1999/xlink" ext-link-type="gen" xlink:href="EU340091" xlink:type="simple">EU340091</ext-link> (1797)</td><td rowspan="1" colspan="1"><ext-link xmlns:xlink="http://www.w3.org/1999/xlink" ext-link-type="gen" xlink:href="EU340087" xlink:type="simple">EU340087</ext-link> (484)</td><td rowspan="1" colspan="1">
                  <xref ref-type="bibr" rid="B117">Mincks et al. (2009)</xref>
                </td></tr><tr><td rowspan="1" colspan="1"><italic><tp:taxon-name><tp:taxon-name-part taxon-name-part-type="genus" reg="Aurospio">Aurospio</tp:taxon-name-part> <tp:taxon-name-part taxon-name-part-type="species" reg="foodbancsia">foodbancsia</tp:taxon-name-part></tp:taxon-name></italic> Mincks, Dyal, Paterson, Smith &amp; Glover, 2009</td><td rowspan="1" colspan="1">Bellingshausen Sea, Antarctica</td><td rowspan="1" colspan="1">West Antarctic Peninsula shelf</td><td rowspan="1" colspan="1"><ext-link xmlns:xlink="http://www.w3.org/1999/xlink" ext-link-type="gen" xlink:href="EU340097" xlink:type="simple">EU340097</ext-link> (1765)</td><td rowspan="1" colspan="1"><ext-link xmlns:xlink="http://www.w3.org/1999/xlink" ext-link-type="gen" xlink:href="EU340078" xlink:type="simple">EU340078</ext-link> (552)</td><td rowspan="1" colspan="1">
                  <xref ref-type="bibr" rid="B117">Mincks et al. (2009)</xref>
                </td></tr><tr><td rowspan="1" colspan="1"><italic><tp:taxon-name><tp:taxon-name-part taxon-name-part-type="genus" reg="Aurospio">Aurospio</tp:taxon-name-part></tp:taxon-name></italic> sp. Q</td><td rowspan="1" colspan="1">–</td><td rowspan="1" colspan="1">India</td><td rowspan="1" colspan="1">–</td><td rowspan="1" colspan="1"><ext-link xmlns:xlink="http://www.w3.org/1999/xlink" ext-link-type="gen" xlink:href="KF459948" xlink:type="simple">KF459948</ext-link> (443)</td><td rowspan="1" colspan="1">Periasamy et al. (unpubl.)</td></tr><tr><td rowspan="1" colspan="1"><italic><tp:taxon-name><tp:taxon-name-part taxon-name-part-type="genus" reg="Aurospio">Aurospio</tp:taxon-name-part></tp:taxon-name></italic> sp. R</td><td rowspan="1" colspan="1">–</td><td rowspan="1" colspan="1">Ross Sea</td><td rowspan="1" colspan="1">–</td><td rowspan="1" colspan="1"><ext-link xmlns:xlink="http://www.w3.org/1999/xlink" ext-link-type="gen" xlink:href="KF713473" xlink:type="simple">KF713473</ext-link> (397)</td><td rowspan="1" colspan="1">
                  <xref ref-type="bibr" rid="B57">Gallego et al. (2014)</xref>
                </td></tr><tr><td rowspan="1" colspan="1"><italic><tp:taxon-name><tp:taxon-name-part taxon-name-part-type="genus" reg="Aurospio">Aurospio</tp:taxon-name-part></tp:taxon-name></italic> sp. S</td><td rowspan="1" colspan="1">–</td><td rowspan="1" colspan="1">Eastern Vema Fracture Zone</td><td rowspan="1" colspan="1"><ext-link xmlns:xlink="http://www.w3.org/1999/xlink" ext-link-type="gen" xlink:href="MN447187" xlink:type="simple">MN447187</ext-link> (844)</td><td rowspan="1" colspan="1"><ext-link xmlns:xlink="http://www.w3.org/1999/xlink" ext-link-type="gen" xlink:href="MN441726" xlink:type="simple">MN441726</ext-link> (409)</td><td rowspan="1" colspan="1">
                  <xref ref-type="bibr" rid="B64">Guggolz et al. (2020)</xref>
                </td></tr><tr><td rowspan="1" colspan="1"><italic><tp:taxon-name><tp:taxon-name-part taxon-name-part-type="genus" reg="Aurospio">Aurospio</tp:taxon-name-part></tp:taxon-name></italic> sp. T</td><td rowspan="1" colspan="1">–</td><td rowspan="1" colspan="1">Clarion Clipperton Fracture Zone</td><td rowspan="1" colspan="1">–</td><td rowspan="1" colspan="1"><ext-link xmlns:xlink="http://www.w3.org/1999/xlink" ext-link-type="gen" xlink:href="MN441512" xlink:type="simple">MN441512</ext-link> (411)</td><td rowspan="1" colspan="1">
                  <xref ref-type="bibr" rid="B64">Guggolz et al. (2020)</xref>
                </td></tr><tr><td rowspan="1" colspan="6"><italic><tp:taxon-name><tp:taxon-name-part taxon-name-part-type="genus" reg="Dispio">Dispio</tp:taxon-name-part></tp:taxon-name></italic> Hartman, 1951</td></tr><tr><td rowspan="1" colspan="1"><italic><tp:taxon-name><tp:taxon-name-part taxon-name-part-type="genus" reg="Dispio">Dispio</tp:taxon-name-part> <tp:taxon-name-part taxon-name-part-type="species" reg="remanei">remanei</tp:taxon-name-part></tp:taxon-name></italic> Friedrich, 1956</td><td rowspan="1" colspan="1">Pacific Ocean, Central America</td><td rowspan="1" colspan="1">Brazil</td><td rowspan="1" colspan="1"><ext-link xmlns:xlink="http://www.w3.org/1999/xlink" ext-link-type="gen" xlink:href="KU900474" xlink:type="simple">KU900474</ext-link> (671)</td><td rowspan="1" colspan="1">–</td><td rowspan="1" colspan="1">Rebelo &amp; Schettini (unpubl.)</td></tr><tr><td rowspan="1" colspan="6"><italic><tp:taxon-name><tp:taxon-name-part taxon-name-part-type="genus" reg="Glandulospio">Glandulospio</tp:taxon-name-part></tp:taxon-name></italic> Meißner, Bick, Guggolz &amp; Götting, 2014</td></tr><tr><td rowspan="1" colspan="1"><italic><tp:taxon-name><tp:taxon-name-part taxon-name-part-type="genus" reg="Glandulospio">Glandulospio</tp:taxon-name-part> <tp:taxon-name-part taxon-name-part-type="species" reg="orestes">orestes</tp:taxon-name-part></tp:taxon-name></italic> Meißner, Bick, Guggolz &amp; Götting, 2014</td><td rowspan="1" colspan="1">Little Meteor Seamount, NE Atlantic</td><td rowspan="1" colspan="1">Little Meteor Seamount, NE Atlantic</td><td rowspan="1" colspan="1"><ext-link xmlns:xlink="http://www.w3.org/1999/xlink" ext-link-type="gen" xlink:href="KF434505" xlink:type="simple">KF434505</ext-link> (402)</td><td rowspan="1" colspan="1"><ext-link xmlns:xlink="http://www.w3.org/1999/xlink" ext-link-type="gen" xlink:href="KF434511" xlink:type="simple">KF434511</ext-link> (446)</td><td rowspan="1" colspan="1">
                  <xref ref-type="bibr" rid="B115">Meißner et al. (2014)</xref>
                </td></tr><tr><td rowspan="1" colspan="6"><italic><tp:taxon-name><tp:taxon-name-part taxon-name-part-type="genus" reg="Laonice">Laonice</tp:taxon-name-part></tp:taxon-name></italic> Malmgren, 1867</td></tr><tr><td rowspan="1" colspan="1"><tp:taxon-name><tp:taxon-name-part taxon-name-part-type="genus" reg="Laonice">Laonice</tp:taxon-name-part> <tp:taxon-name-part taxon-name-part-type="uncertainty-rank">cf.</tp:taxon-name-part> <tp:taxon-name-part taxon-name-part-type="species" reg="antarctica">antarctica</tp:taxon-name-part></tp:taxon-name> Hartman, 1953</td><td rowspan="1" colspan="1">Rio Grande do Sul</td><td rowspan="1" colspan="1">Antarctic</td><td rowspan="1" colspan="1"/><td rowspan="1" colspan="1"><ext-link xmlns:xlink="http://www.w3.org/1999/xlink" ext-link-type="gen" xlink:href="KX867280" xlink:type="simple">KX867280</ext-link> (373)</td><td rowspan="1" colspan="1">
                  <xref ref-type="bibr" rid="B37">Brasier et al. (2016)</xref>
                </td></tr><tr><td rowspan="1" colspan="1"><italic><tp:taxon-name><tp:taxon-name-part taxon-name-part-type="genus" reg="Laonice">Laonice</tp:taxon-name-part> <tp:taxon-name-part taxon-name-part-type="species" reg="cirrata">cirrata</tp:taxon-name-part></tp:taxon-name></italic> (M. Sars, 1851)</td><td rowspan="1" colspan="1">Norway</td><td rowspan="1" colspan="1">Russia</td><td rowspan="1" colspan="1"><ext-link xmlns:xlink="http://www.w3.org/1999/xlink" ext-link-type="gen" xlink:href="KM998754" xlink:type="simple">KM998754</ext-link> (1744)</td><td rowspan="1" colspan="1">–</td><td rowspan="1" colspan="1">Radashevsky et al. (unpubl.)</td></tr><tr><td rowspan="1" colspan="1"><italic><tp:taxon-name><tp:taxon-name-part taxon-name-part-type="genus" reg="Laonice">Laonice</tp:taxon-name-part> <tp:taxon-name-part taxon-name-part-type="species" reg="norgensis">norgensis</tp:taxon-name-part></tp:taxon-name></italic> Sikorski, 2003</td><td rowspan="1" colspan="1">Norwegian Sea, North Atlantic</td><td rowspan="1" colspan="1">Little Meteor Seamount</td><td rowspan="1" colspan="1"><ext-link xmlns:xlink="http://www.w3.org/1999/xlink" ext-link-type="gen" xlink:href="KF434506" xlink:type="simple">KF434506</ext-link> (514)</td><td rowspan="1" colspan="1"><ext-link xmlns:xlink="http://www.w3.org/1999/xlink" ext-link-type="gen" xlink:href="KF434512" xlink:type="simple">KF434512</ext-link> (454)</td><td rowspan="1" colspan="1">
                  <xref ref-type="bibr" rid="B115">Meißner et al. (2014)</xref>
                </td></tr><tr><td rowspan="1" colspan="1"><tp:taxon-name><tp:taxon-name-part taxon-name-part-type="genus" reg="Laonice">Laonice</tp:taxon-name-part> <tp:taxon-name-part taxon-name-part-type="uncertainty-rank">cf.</tp:taxon-name-part> <tp:taxon-name-part taxon-name-part-type="species" reg="vieitezi">vieitezi</tp:taxon-name-part></tp:taxon-name> López, 2011</td><td rowspan="1" colspan="1">Bellingshausen Sea, West Antarctica</td><td rowspan="1" colspan="1">Antarctic</td><td rowspan="1" colspan="1">–</td><td rowspan="1" colspan="1"><ext-link xmlns:xlink="http://www.w3.org/1999/xlink" ext-link-type="gen" xlink:href="KX867288" xlink:type="simple">KX867288</ext-link> (368)</td><td rowspan="1" colspan="1">
                  <xref ref-type="bibr" rid="B37">Brasier et al. (2016)</xref>
                </td></tr><tr><td rowspan="1" colspan="1"><italic><tp:taxon-name><tp:taxon-name-part taxon-name-part-type="genus" reg="Laonice">Laonice</tp:taxon-name-part> <tp:taxon-name-part taxon-name-part-type="species" reg="weddellia">weddellia</tp:taxon-name-part></tp:taxon-name></italic> Hartman, 1978</td><td rowspan="1" colspan="1">Weddell Sea</td><td rowspan="1" colspan="1">Antarctic</td><td rowspan="1" colspan="1">–</td><td rowspan="1" colspan="1"><ext-link xmlns:xlink="http://www.w3.org/1999/xlink" ext-link-type="gen" xlink:href="KX867313" xlink:type="simple">KX867313</ext-link> (379)</td><td rowspan="1" colspan="1">
                  <xref ref-type="bibr" rid="B37">Brasier et al. (2016)</xref>
                </td></tr><tr><td rowspan="1" colspan="1"><italic><tp:taxon-name><tp:taxon-name-part taxon-name-part-type="genus" reg="Lapnice">Lapnice</tp:taxon-name-part></tp:taxon-name></italic> sp. VR-2006</td><td rowspan="1" colspan="1">–</td><td rowspan="1" colspan="1">Bohuslän, Sweden</td><td rowspan="1" colspan="1"><ext-link xmlns:xlink="http://www.w3.org/1999/xlink" ext-link-type="gen" xlink:href="DQ779655" xlink:type="simple">DQ779655</ext-link> (1705)</td><td rowspan="1" colspan="1"><ext-link xmlns:xlink="http://www.w3.org/1999/xlink" ext-link-type="gen" xlink:href="DQ779619" xlink:type="simple">DQ779619</ext-link> (342)</td><td rowspan="1" colspan="1">
                  <xref ref-type="bibr" rid="B174">Rousset et al. (2007)</xref>
                </td></tr><tr><td rowspan="1" colspan="1"><italic><tp:taxon-name><tp:taxon-name-part taxon-name-part-type="genus" reg="Laonice">Laonice</tp:taxon-name-part></tp:taxon-name></italic> sp. SLM-2008</td><td rowspan="1" colspan="1">–</td><td rowspan="1" colspan="1">California borderland basins, USA</td><td rowspan="1" colspan="1"><ext-link xmlns:xlink="http://www.w3.org/1999/xlink" ext-link-type="gen" xlink:href="EU340089" xlink:type="simple">EU340089</ext-link> (1784)</td><td rowspan="1" colspan="1"><ext-link xmlns:xlink="http://www.w3.org/1999/xlink" ext-link-type="gen" xlink:href="EU340088" xlink:type="simple">EU340088</ext-link> (546)</td><td rowspan="1" colspan="1">
                  <xref ref-type="bibr" rid="B117">Mincks et al. (2009)</xref>
                </td></tr><tr><td rowspan="1" colspan="1"><italic><tp:taxon-name><tp:taxon-name-part taxon-name-part-type="genus" reg="Laonice">Laonice</tp:taxon-name-part></tp:taxon-name></italic> sp. A</td><td rowspan="1" colspan="1">–</td><td rowspan="1" colspan="1">Eastern Vema Fracture Zone</td><td rowspan="1" colspan="1"><ext-link xmlns:xlink="http://www.w3.org/1999/xlink" ext-link-type="gen" xlink:href="MK507647" xlink:type="simple">MK507647</ext-link> (1017)</td><td rowspan="1" colspan="1"><ext-link xmlns:xlink="http://www.w3.org/1999/xlink" ext-link-type="gen" xlink:href="MK507653" xlink:type="simple">MK507653</ext-link> (469)</td><td rowspan="1" colspan="1">
                  <xref ref-type="bibr" rid="B63">Guggolz et al. (2019)</xref>
                </td></tr><tr><td rowspan="1" colspan="1"><italic><tp:taxon-name><tp:taxon-name-part taxon-name-part-type="genus" reg="Laonice">Laonice</tp:taxon-name-part></tp:taxon-name></italic> sp. B</td><td rowspan="1" colspan="1">–</td><td rowspan="1" colspan="1">Eastern Vema Fracture Zone</td><td rowspan="1" colspan="1"><ext-link xmlns:xlink="http://www.w3.org/1999/xlink" ext-link-type="gen" xlink:href="MK507651" xlink:type="simple">MK507651</ext-link> (1017)</td><td rowspan="1" colspan="1"><ext-link xmlns:xlink="http://www.w3.org/1999/xlink" ext-link-type="gen" xlink:href="MK507657" xlink:type="simple">MK507657</ext-link> (470)</td><td rowspan="1" colspan="1">
                  <xref ref-type="bibr" rid="B63">Guggolz et al. (2019)</xref>
                </td></tr><tr><td rowspan="1" colspan="1"><italic><tp:taxon-name><tp:taxon-name-part taxon-name-part-type="genus" reg="Laonice">Laonice</tp:taxon-name-part></tp:taxon-name></italic> sp. C</td><td rowspan="1" colspan="1">–</td><td rowspan="1" colspan="1">Western Vema–Fracture Zone</td><td rowspan="1" colspan="1"><ext-link xmlns:xlink="http://www.w3.org/1999/xlink" ext-link-type="gen" xlink:href="MK507650" xlink:type="simple">MK507650</ext-link> (1017)</td><td rowspan="1" colspan="1"><ext-link xmlns:xlink="http://www.w3.org/1999/xlink" ext-link-type="gen" xlink:href="MK507658" xlink:type="simple">MK507658</ext-link> (450)</td><td rowspan="1" colspan="1">
                  <xref ref-type="bibr" rid="B63">Guggolz et al. (2019)</xref>
                </td></tr><tr><td rowspan="1" colspan="1"><italic><tp:taxon-name><tp:taxon-name-part taxon-name-part-type="genus" reg="Laonice">Laonice</tp:taxon-name-part></tp:taxon-name></italic> sp. D</td><td rowspan="1" colspan="1">–</td><td rowspan="1" colspan="1">Western Vema–Fracture Zone</td><td rowspan="1" colspan="1"><ext-link xmlns:xlink="http://www.w3.org/1999/xlink" ext-link-type="gen" xlink:href="MK507638" xlink:type="simple">MK507638</ext-link> (1017)</td><td rowspan="1" colspan="1"><ext-link xmlns:xlink="http://www.w3.org/1999/xlink" ext-link-type="gen" xlink:href="MK507723" xlink:type="simple">MK507723</ext-link> (475)</td><td rowspan="1" colspan="1">
                  <xref ref-type="bibr" rid="B63">Guggolz et al. (2019)</xref>
                </td></tr><tr><td rowspan="1" colspan="1"><italic><tp:taxon-name><tp:taxon-name-part taxon-name-part-type="genus" reg="Laonice">Laonice</tp:taxon-name-part></tp:taxon-name></italic> sp. E</td><td rowspan="1" colspan="1">–</td><td rowspan="1" colspan="1">Western Vema–Fracture Zone</td><td rowspan="1" colspan="1"><ext-link xmlns:xlink="http://www.w3.org/1999/xlink" ext-link-type="gen" xlink:href="MK507644" xlink:type="simple">MK507644</ext-link> (966)</td><td rowspan="1" colspan="1"><ext-link xmlns:xlink="http://www.w3.org/1999/xlink" ext-link-type="gen" xlink:href="MK507706" xlink:type="simple">MK507706</ext-link> (473)</td><td rowspan="1" colspan="1">
                  <xref ref-type="bibr" rid="B63">Guggolz et al. (2019)</xref>
                </td></tr><tr><td rowspan="1" colspan="1"><italic><tp:taxon-name><tp:taxon-name-part taxon-name-part-type="genus" reg="Laonice">Laonice</tp:taxon-name-part></tp:taxon-name></italic> sp. F</td><td rowspan="1" colspan="1">–</td><td rowspan="1" colspan="1">Vema Transform Fault</td><td rowspan="1" colspan="1"><ext-link xmlns:xlink="http://www.w3.org/1999/xlink" ext-link-type="gen" xlink:href="MK507623" xlink:type="simple">MK507623</ext-link> (1017)</td><td rowspan="1" colspan="1"><ext-link xmlns:xlink="http://www.w3.org/1999/xlink" ext-link-type="gen" xlink:href="MK507718" xlink:type="simple">MK507718</ext-link> (473)</td><td rowspan="1" colspan="1">
                  <xref ref-type="bibr" rid="B63">Guggolz et al. (2019)</xref>
                </td></tr><tr><td rowspan="1" colspan="1"><italic><tp:taxon-name><tp:taxon-name-part taxon-name-part-type="genus" reg="Laonice">Laonice</tp:taxon-name-part></tp:taxon-name></italic> sp. G</td><td rowspan="1" colspan="1">–</td><td rowspan="1" colspan="1">Puerto Rico Trench</td><td rowspan="1" colspan="1"><ext-link xmlns:xlink="http://www.w3.org/1999/xlink" ext-link-type="gen" xlink:href="MK507624" xlink:type="simple">MK507624</ext-link> (1017)</td><td rowspan="1" colspan="1"><ext-link xmlns:xlink="http://www.w3.org/1999/xlink" ext-link-type="gen" xlink:href="MK507708" xlink:type="simple">MK507708</ext-link> (474)</td><td rowspan="1" colspan="1">
                  <xref ref-type="bibr" rid="B63">Guggolz et al. (2019)</xref>
                </td></tr><tr><td rowspan="1" colspan="1"><italic><tp:taxon-name><tp:taxon-name-part taxon-name-part-type="genus" reg="Laonice">Laonice</tp:taxon-name-part></tp:taxon-name></italic> sp. H</td><td rowspan="1" colspan="1">–</td><td rowspan="1" colspan="1">Puerto Rico Trench</td><td rowspan="1" colspan="1"><ext-link xmlns:xlink="http://www.w3.org/1999/xlink" ext-link-type="gen" xlink:href="MK507617" xlink:type="simple">MK507617</ext-link> (1017)</td><td rowspan="1" colspan="1"><ext-link xmlns:xlink="http://www.w3.org/1999/xlink" ext-link-type="gen" xlink:href="MK507720" xlink:type="simple">MK507720</ext-link> (474)</td><td rowspan="1" colspan="1">
                  <xref ref-type="bibr" rid="B63">Guggolz et al. (2019)</xref>
                </td></tr><tr><td rowspan="1" colspan="1"><italic><tp:taxon-name><tp:taxon-name-part taxon-name-part-type="genus" reg="Malacoceros">Malacoceros</tp:taxon-name-part></tp:taxon-name></italic> Quatrefages, 1843</td><td rowspan="1" colspan="1"/><td rowspan="1" colspan="1"/><td rowspan="1" colspan="1"/><td rowspan="1" colspan="1"/><td rowspan="1" colspan="1"/></tr><tr><td rowspan="2" colspan="1"><italic><tp:taxon-name><tp:taxon-name-part taxon-name-part-type="genus" reg="Malacoceros">Malacoceros</tp:taxon-name-part> <tp:taxon-name-part taxon-name-part-type="species" reg="fuliginosus">fuliginosus</tp:taxon-name-part></tp:taxon-name></italic> (Claparède, 1868)</td><td rowspan="1" colspan="1">Italy</td><td rowspan="1" colspan="1">St. Efflau, France</td><td rowspan="1" colspan="1"><ext-link xmlns:xlink="http://www.w3.org/1999/xlink" ext-link-type="gen" xlink:href="AY525632" xlink:type="simple">AY525632</ext-link> (1765)</td><td rowspan="1" colspan="1">–</td><td rowspan="1" colspan="1">
                  <xref ref-type="bibr" rid="B207">Struck and Purschke (2005)</xref>
                </td></tr><tr><td rowspan="1" colspan="1"/><td rowspan="1" colspan="1">Helgoland, Germany</td><td rowspan="1" colspan="1">–</td><td rowspan="1" colspan="1"><ext-link xmlns:xlink="http://www.w3.org/1999/xlink" ext-link-type="gen" xlink:href="EF431961" xlink:type="simple">EF431961</ext-link> (417)</td><td rowspan="1" colspan="1">
                  <xref ref-type="bibr" rid="B29">Blank and Bastrop (2009)</xref>
                </td></tr><tr><td rowspan="1" colspan="1"><italic><tp:taxon-name><tp:taxon-name-part taxon-name-part-type="genus" reg="Malacoceros">Malacoceros</tp:taxon-name-part> <tp:taxon-name-part taxon-name-part-type="species" reg="indicus">indicus</tp:taxon-name-part></tp:taxon-name></italic> (Fauvel, 1928)</td><td rowspan="1" colspan="1">Gulf of Mannar</td><td rowspan="1" colspan="1">Lizard Island, Australia</td><td rowspan="1" colspan="1"><ext-link xmlns:xlink="http://www.w3.org/1999/xlink" ext-link-type="gen" xlink:href="KP636512" xlink:type="simple">KP636512</ext-link> (454)</td><td rowspan="1" colspan="1"><ext-link xmlns:xlink="http://www.w3.org/1999/xlink" ext-link-type="gen" xlink:href="KP636511" xlink:type="simple">KP636511</ext-link> (391)</td><td rowspan="1" colspan="1">
                  <xref ref-type="bibr" rid="B113">Meißner and Götting (2015)</xref>
                </td></tr><tr><td rowspan="1" colspan="6"><italic><tp:taxon-name><tp:taxon-name-part taxon-name-part-type="genus" reg="Marenzelleria">Marenzelleria</tp:taxon-name-part></tp:taxon-name></italic> Mesnil, 1896</td></tr><tr><td rowspan="1" colspan="1"><italic><tp:taxon-name><tp:taxon-name-part taxon-name-part-type="genus" reg="Marenzelleria">Marenzelleria</tp:taxon-name-part> <tp:taxon-name-part taxon-name-part-type="species" reg="arctia">arctia</tp:taxon-name-part></tp:taxon-name></italic> (Chamberlin, 1920)</td><td rowspan="1" colspan="1">Beaufort Sea</td><td rowspan="1" colspan="1">Kara Sea, Russia</td><td rowspan="1" colspan="1"><ext-link xmlns:xlink="http://www.w3.org/1999/xlink" ext-link-type="gen" xlink:href="KJ546264" xlink:type="simple">KJ546264</ext-link> (1775)</td><td rowspan="1" colspan="1"><ext-link xmlns:xlink="http://www.w3.org/1999/xlink" ext-link-type="gen" xlink:href="KJ546306" xlink:type="simple">KJ546306</ext-link> (343)</td><td rowspan="1" colspan="1">
                  <xref ref-type="bibr" rid="B160">Radashevsky et al. (2014)</xref>
                </td></tr><tr><td rowspan="1" colspan="1"><italic><tp:taxon-name><tp:taxon-name-part taxon-name-part-type="genus" reg="Marenzelleria">Marenzelleria</tp:taxon-name-part> <tp:taxon-name-part taxon-name-part-type="species" reg="bastropi">bastropi</tp:taxon-name-part></tp:taxon-name></italic> Bick, 2005</td><td rowspan="1" colspan="1">North Carolina,USA</td><td rowspan="1" colspan="1">USA</td><td rowspan="1" colspan="1"><ext-link xmlns:xlink="http://www.w3.org/1999/xlink" ext-link-type="gen" xlink:href="EF446959" xlink:type="simple">EF446959</ext-link> (468), <ext-link xmlns:xlink="http://www.w3.org/1999/xlink" ext-link-type="gen" xlink:href="EF446967" xlink:type="simple">EF446967</ext-link> (577)</td><td rowspan="1" colspan="1"><ext-link xmlns:xlink="http://www.w3.org/1999/xlink" ext-link-type="gen" xlink:href="EF431963" xlink:type="simple">EF431963</ext-link> (419)</td><td rowspan="1" colspan="1">
                  <xref ref-type="bibr" rid="B29">Blank and Bastrop (2009)</xref>
                </td></tr><tr><td rowspan="1" colspan="1"><italic><tp:taxon-name><tp:taxon-name-part taxon-name-part-type="genus" reg="Marenzelleria">Marenzelleria</tp:taxon-name-part> <tp:taxon-name-part taxon-name-part-type="species" reg="neglecta">neglecta</tp:taxon-name-part></tp:taxon-name></italic> Sikorski &amp; Bick, 2004</td><td rowspan="1" colspan="1">Germany</td><td rowspan="1" colspan="1">Baltic Sea</td><td rowspan="1" colspan="1"><ext-link xmlns:xlink="http://www.w3.org/1999/xlink" ext-link-type="gen" xlink:href="EF446955" xlink:type="simple">EF446955</ext-link> (470), <ext-link xmlns:xlink="http://www.w3.org/1999/xlink" ext-link-type="gen" xlink:href="EF446963" xlink:type="simple">EF446963</ext-link> (578)</td><td rowspan="1" colspan="1"><ext-link xmlns:xlink="http://www.w3.org/1999/xlink" ext-link-type="gen" xlink:href="DQ309248" xlink:type="simple">DQ309248</ext-link> (419)</td><td rowspan="1" colspan="1"><xref ref-type="bibr" rid="B15">Bastrop and Blank (2006)</xref>, <xref ref-type="bibr" rid="B29">Blank and Bastrop (2009)</xref></td></tr><tr><td rowspan="2" colspan="1"><italic><tp:taxon-name><tp:taxon-name-part taxon-name-part-type="genus" reg="Marenzelleria">Marenzelleria</tp:taxon-name-part> <tp:taxon-name-part taxon-name-part-type="species" reg="viridis">viridis</tp:taxon-name-part></tp:taxon-name></italic> (Verrill, 1873)</td><td rowspan="1" colspan="1">New Jersey, USA</td><td rowspan="1" colspan="1">Barlow’s Landing, MA, USA</td><td rowspan="1" colspan="1"><ext-link xmlns:xlink="http://www.w3.org/1999/xlink" ext-link-type="gen" xlink:href="EU418860" xlink:type="simple">EU418860</ext-link> (1810)</td><td rowspan="1" colspan="1">–</td><td rowspan="1" colspan="1">
                  <xref ref-type="bibr" rid="B209">Struck et al. (2008)</xref>
                </td></tr><tr><td rowspan="1" colspan="1"/><td rowspan="1" colspan="1">Ringkøbing Fjord</td><td rowspan="1" colspan="1">–</td><td rowspan="1" colspan="1"><ext-link xmlns:xlink="http://www.w3.org/1999/xlink" ext-link-type="gen" xlink:href="DQ309252" xlink:type="simple">DQ309252</ext-link> (419)</td><td rowspan="1" colspan="1">
                  <xref ref-type="bibr" rid="B15">Bastrop and Blank (2006)</xref>
                </td></tr><tr><td rowspan="1" colspan="1"><italic><tp:taxon-name><tp:taxon-name-part taxon-name-part-type="genus" reg="Marenzelleria">Marenzelleria</tp:taxon-name-part> <tp:taxon-name-part taxon-name-part-type="species" reg="wireni">wireni</tp:taxon-name-part></tp:taxon-name></italic> Augener, 1913</td><td rowspan="1" colspan="1">Franz Jozef Land, Russia</td><td rowspan="1" colspan="1">Spitsbergen, Norway</td><td rowspan="1" colspan="1"><ext-link xmlns:xlink="http://www.w3.org/1999/xlink" ext-link-type="gen" xlink:href="EF446957" xlink:type="simple">EF446957</ext-link> (472), <ext-link xmlns:xlink="http://www.w3.org/1999/xlink" ext-link-type="gen" xlink:href="EF446965" xlink:type="simple">EF446965</ext-link> (579)</td><td rowspan="1" colspan="1"><ext-link xmlns:xlink="http://www.w3.org/1999/xlink" ext-link-type="gen" xlink:href="EF431980" xlink:type="simple">EF431980</ext-link> (417)</td><td rowspan="1" colspan="1">
                  <xref ref-type="bibr" rid="B29">Blank and Bastrop (2009)</xref>
                </td></tr><tr><td rowspan="1" colspan="1"><italic><tp:taxon-name><tp:taxon-name-part taxon-name-part-type="genus" reg="Paraprionospio">Paraprionospio</tp:taxon-name-part></tp:taxon-name></italic> Caullery, 1914</td><td rowspan="1" colspan="1"/><td rowspan="1" colspan="1"/><td rowspan="1" colspan="1"/><td rowspan="1" colspan="1"/><td rowspan="1" colspan="1"/></tr><tr><td rowspan="1" colspan="1"><italic><tp:taxon-name><tp:taxon-name-part taxon-name-part-type="genus" reg="Paraprionospio">Paraprionospio</tp:taxon-name-part> <tp:taxon-name-part taxon-name-part-type="species" reg="cordifolia">cordifolia</tp:taxon-name-part></tp:taxon-name></italic> Yokoyama, 2007</td><td rowspan="1" colspan="1">Wakasa Bay, Japan</td><td rowspan="1" colspan="1">Eastern Arabian Sea, India</td><td rowspan="1" colspan="1"><ext-link xmlns:xlink="http://www.w3.org/1999/xlink" ext-link-type="gen" xlink:href="KT900309" xlink:type="simple">KT900309</ext-link> (1655)</td><td rowspan="1" colspan="1">–</td><td rowspan="1" colspan="1">
                  <xref ref-type="bibr" rid="B170">Rengaiyan and Ingole (2018)</xref>
                </td></tr><tr><td rowspan="1" colspan="1"><italic><tp:taxon-name><tp:taxon-name-part taxon-name-part-type="genus" reg="Paraprionospio">Paraprionospio</tp:taxon-name-part> <tp:taxon-name-part taxon-name-part-type="species" reg="cristata">cristata</tp:taxon-name-part></tp:taxon-name></italic> Zhou,Yokoyama &amp; Li, 2008</td><td rowspan="1" colspan="1">East China Sea, China</td><td rowspan="1" colspan="1">India</td><td rowspan="1" colspan="1"><ext-link xmlns:xlink="http://www.w3.org/1999/xlink" ext-link-type="gen" xlink:href="KY704338" xlink:type="simple">KY704338</ext-link> (520)</td><td rowspan="1" colspan="1">–</td><td rowspan="1" colspan="1">Vijapure et al. (unpubl.)</td></tr><tr><td rowspan="1" colspan="1"><italic><tp:taxon-name><tp:taxon-name-part taxon-name-part-type="genus" reg="Paraprionospio">Paraprionospio</tp:taxon-name-part> <tp:taxon-name-part taxon-name-part-type="species" reg="patiens">patiens</tp:taxon-name-part></tp:taxon-name></italic> Yokoyama, 2007</td><td rowspan="1" colspan="1">Osaka Bay, Japan</td><td rowspan="1" colspan="1">India</td><td rowspan="1" colspan="1"><ext-link xmlns:xlink="http://www.w3.org/1999/xlink" ext-link-type="gen" xlink:href="KT900307" xlink:type="simple">KT900307</ext-link> (1684)</td><td rowspan="1" colspan="1"><ext-link xmlns:xlink="http://www.w3.org/1999/xlink" ext-link-type="gen" xlink:href="KY704331" xlink:type="simple">KY704331</ext-link> (519)</td><td rowspan="1" colspan="1"><xref ref-type="bibr" rid="B170">Rengaiyan and Ingole (2018)</xref>, Vijapure et al. (unpubl.)</td></tr><tr><td rowspan="1" colspan="1"><italic><tp:taxon-name><tp:taxon-name-part taxon-name-part-type="genus" reg="Paraprionospio">Paraprionospio</tp:taxon-name-part></tp:taxon-name></italic> sp. EPK-2019</td><td rowspan="1" colspan="1">–</td><td rowspan="1" colspan="1">–</td><td rowspan="1" colspan="1"><ext-link xmlns:xlink="http://www.w3.org/1999/xlink" ext-link-type="gen" xlink:href="MN069511" xlink:type="simple">MN069511</ext-link> (588)</td><td rowspan="1" colspan="1">–</td><td rowspan="1" colspan="1">Kiskaddon et al. (unpubl.)</td></tr><tr><td rowspan="1" colspan="6"><italic><tp:taxon-name><tp:taxon-name-part taxon-name-part-type="genus" reg="Poecilochaetus">Poecilochaetus</tp:taxon-name-part></tp:taxon-name></italic> Claparède in Ehlers, 1875</td></tr><tr><td rowspan="1" colspan="1"><italic><tp:taxon-name><tp:taxon-name-part taxon-name-part-type="genus" reg="Poecilochaetus">Poecilochaetus</tp:taxon-name-part> <tp:taxon-name-part taxon-name-part-type="species" reg="serpens">serpens</tp:taxon-name-part></tp:taxon-name></italic> Allen, 1904</td><td rowspan="1" colspan="1">English Channel</td><td rowspan="1" colspan="1">Arcachon, France</td><td rowspan="1" colspan="1"><ext-link xmlns:xlink="http://www.w3.org/1999/xlink" ext-link-type="gen" xlink:href="AY569652" xlink:type="simple">AY569652</ext-link> (1833)</td><td rowspan="1" colspan="1"><ext-link xmlns:xlink="http://www.w3.org/1999/xlink" ext-link-type="gen" xlink:href="AY569680" xlink:type="simple">AY569680</ext-link> (463)</td><td rowspan="1" colspan="1">
                  <xref ref-type="bibr" rid="B31">Bleidorn et al. (2005)</xref>
                </td></tr><tr><td rowspan="1" colspan="1"><italic><tp:taxon-name><tp:taxon-name-part taxon-name-part-type="genus" reg="Poecilochaetus">Poecilochaetus</tp:taxon-name-part></tp:taxon-name></italic> sp. VR-2006</td><td rowspan="1" colspan="1">–</td><td rowspan="1" colspan="1">Banyuls, France</td><td rowspan="1" colspan="1"><ext-link xmlns:xlink="http://www.w3.org/1999/xlink" ext-link-type="gen" xlink:href="DQ779667" xlink:type="simple">DQ779667</ext-link> (1710)</td><td rowspan="1" colspan="1"><ext-link xmlns:xlink="http://www.w3.org/1999/xlink" ext-link-type="gen" xlink:href="DQ779630" xlink:type="simple">DQ779630</ext-link> (344)</td><td rowspan="1" colspan="1">
                  <xref ref-type="bibr" rid="B174">Rousset et al. (2007)</xref>
                </td></tr><tr><td rowspan="1" colspan="1"><italic><tp:taxon-name><tp:taxon-name-part taxon-name-part-type="genus" reg="Poecilochaetus">Poecilochaetus</tp:taxon-name-part></tp:taxon-name></italic> sp. 18 PB</td><td rowspan="1" colspan="1">–</td><td rowspan="1" colspan="1">Clarion–Clipperton Fracture Zone</td><td rowspan="1" colspan="1">–</td><td rowspan="1" colspan="1"><ext-link xmlns:xlink="http://www.w3.org/1999/xlink" ext-link-type="gen" xlink:href="MK971106" xlink:type="simple">MK971106</ext-link> (419)</td><td rowspan="1" colspan="1">
                  <xref ref-type="bibr" rid="B35">Bonifácio et al. (2020)</xref>
                </td></tr><tr><td rowspan="1" colspan="6"><italic><tp:taxon-name><tp:taxon-name-part taxon-name-part-type="genus" reg="Prionospio">Prionospio</tp:taxon-name-part></tp:taxon-name></italic> Malmgren, 1867</td></tr><tr><td rowspan="1" colspan="1"><italic><tp:taxon-name><tp:taxon-name-part taxon-name-part-type="genus" reg="Prionospio">Prionospio</tp:taxon-name-part> <tp:taxon-name-part taxon-name-part-type="species" reg="dubia">dubia</tp:taxon-name-part></tp:taxon-name></italic> Day, 1961</td><td rowspan="1" colspan="1">South Africa</td><td rowspan="1" colspan="1">Southern New England, MA, USA</td><td rowspan="1" colspan="1"><ext-link xmlns:xlink="http://www.w3.org/1999/xlink" ext-link-type="gen" xlink:href="EU418859" xlink:type="simple">EU418859</ext-link> (1823)</td><td rowspan="1" colspan="1">–</td><td rowspan="1" colspan="1">
                  <xref ref-type="bibr" rid="B209">Struck et al. (2008)</xref>
                </td></tr><tr><td rowspan="1" colspan="1"><italic><tp:taxon-name><tp:taxon-name-part taxon-name-part-type="genus" reg="Prionospio">Prionospio</tp:taxon-name-part></tp:taxon-name></italic> sp. A</td><td rowspan="1" colspan="1">–</td><td rowspan="1" colspan="1">Clarion Clipperton Fracture Zone</td><td rowspan="1" colspan="1">–</td><td rowspan="1" colspan="1"><ext-link xmlns:xlink="http://www.w3.org/1999/xlink" ext-link-type="gen" xlink:href="MN441557" xlink:type="simple">MN441557</ext-link> (416)</td><td rowspan="1" colspan="1">
                  <xref ref-type="bibr" rid="B64">Guggolz et al. (2020)</xref>
                </td></tr><tr><td rowspan="1" colspan="1"><italic><tp:taxon-name><tp:taxon-name-part taxon-name-part-type="genus" reg="Prionospio">Prionospio</tp:taxon-name-part></tp:taxon-name></italic> sp. B</td><td rowspan="1" colspan="1">–</td><td rowspan="1" colspan="1">Eastern Vema Fracture Zone</td><td rowspan="1" colspan="1"><ext-link xmlns:xlink="http://www.w3.org/1999/xlink" ext-link-type="gen" xlink:href="MN447146" xlink:type="simple">MN447146</ext-link> (846)</td><td rowspan="1" colspan="1"><ext-link xmlns:xlink="http://www.w3.org/1999/xlink" ext-link-type="gen" xlink:href="MN441645" xlink:type="simple">MN441645</ext-link> (331)</td><td rowspan="1" colspan="1">
                  <xref ref-type="bibr" rid="B64">Guggolz et al. (2020)</xref>
                </td></tr><tr><td rowspan="1" colspan="1"><italic><tp:taxon-name><tp:taxon-name-part taxon-name-part-type="genus" reg="Prionospio">Prionospio</tp:taxon-name-part></tp:taxon-name></italic> sp. C (as <italic><tp:taxon-name><tp:taxon-name-part taxon-name-part-type="genus" reg="Prionospio">Prionospio</tp:taxon-name-part></tp:taxon-name></italic> sp. 29 PB)</td><td rowspan="1" colspan="1">–</td><td rowspan="1" colspan="1">Clarion–Clipperton Fracture Zone</td><td rowspan="1" colspan="1"><ext-link xmlns:xlink="http://www.w3.org/1999/xlink" ext-link-type="gen" xlink:href="MK971148" xlink:type="simple">MK971148</ext-link> (1677)</td><td rowspan="1" colspan="1"><ext-link xmlns:xlink="http://www.w3.org/1999/xlink" ext-link-type="gen" xlink:href="MK971035" xlink:type="simple">MK971035</ext-link> (422)</td><td rowspan="1" colspan="1">
                  <xref ref-type="bibr" rid="B35">Bonifácio et al. (2020)</xref>
                </td></tr><tr><td rowspan="1" colspan="1"><italic><tp:taxon-name><tp:taxon-name-part taxon-name-part-type="genus" reg="Prionospio">Prionospio</tp:taxon-name-part></tp:taxon-name></italic> sp. D</td><td rowspan="1" colspan="1">–</td><td rowspan="1" colspan="1">Eastern Vema Fracture Zone</td><td rowspan="1" colspan="1"><ext-link xmlns:xlink="http://www.w3.org/1999/xlink" ext-link-type="gen" xlink:href="MN447192" xlink:type="simple">MN447192</ext-link> (842)</td><td rowspan="1" colspan="1"><ext-link xmlns:xlink="http://www.w3.org/1999/xlink" ext-link-type="gen" xlink:href="MN441641" xlink:type="simple">MN441641</ext-link> (409)</td><td rowspan="1" colspan="1">
                  <xref ref-type="bibr" rid="B64">Guggolz et al. (2020)</xref>
                </td></tr><tr><td rowspan="1" colspan="1"><italic><tp:taxon-name><tp:taxon-name-part taxon-name-part-type="genus" reg="Prionospio">Prionospio</tp:taxon-name-part></tp:taxon-name></italic> sp. E (as <italic><tp:taxon-name><tp:taxon-name-part taxon-name-part-type="genus" reg="Prionospio">Prionospio</tp:taxon-name-part> <tp:taxon-name-part taxon-name-part-type="species" reg="ehlersi">ehlersi</tp:taxon-name-part></tp:taxon-name></italic>)</td><td rowspan="1" colspan="1">–</td><td rowspan="1" colspan="1">CROZEX</td><td rowspan="1" colspan="1"><ext-link xmlns:xlink="http://www.w3.org/1999/xlink" ext-link-type="gen" xlink:href="EU340095" xlink:type="simple">EU340095</ext-link> (1812)</td><td rowspan="1" colspan="1"><ext-link xmlns:xlink="http://www.w3.org/1999/xlink" ext-link-type="gen" xlink:href="EU340081" xlink:type="simple">EU340081</ext-link> (549)</td><td rowspan="1" colspan="1">
                  <xref ref-type="bibr" rid="B117">Mincks et al. (2009)</xref>
                </td></tr><tr><td rowspan="1" colspan="1"><italic><tp:taxon-name><tp:taxon-name-part taxon-name-part-type="genus" reg="Prionospio">Prionospio</tp:taxon-name-part></tp:taxon-name></italic> sp. F</td><td rowspan="1" colspan="1">–</td><td rowspan="1" colspan="1">Clarion Clipperton Fracture Zone</td><td rowspan="1" colspan="1">–</td><td rowspan="1" colspan="1"><ext-link xmlns:xlink="http://www.w3.org/1999/xlink" ext-link-type="gen" xlink:href="MN441542" xlink:type="simple">MN441542</ext-link> (405)</td><td rowspan="1" colspan="1">
                  <xref ref-type="bibr" rid="B64">Guggolz et al. (2020)</xref>
                </td></tr><tr><td rowspan="1" colspan="1"><italic><tp:taxon-name><tp:taxon-name-part taxon-name-part-type="genus" reg="Prionospio">Prionospio</tp:taxon-name-part></tp:taxon-name></italic> sp. G</td><td rowspan="1" colspan="1">–</td><td rowspan="1" colspan="1">Eastern Vema Fracture Zone</td><td rowspan="1" colspan="1"><ext-link xmlns:xlink="http://www.w3.org/1999/xlink" ext-link-type="gen" xlink:href="MN447188" xlink:type="simple">MN447188</ext-link> (844)</td><td rowspan="1" colspan="1"><ext-link xmlns:xlink="http://www.w3.org/1999/xlink" ext-link-type="gen" xlink:href="MN441564" xlink:type="simple">MN441564</ext-link> (397)</td><td rowspan="1" colspan="1">
                  <xref ref-type="bibr" rid="B64">Guggolz et al. (2020)</xref>
                </td></tr><tr><td rowspan="1" colspan="1"><italic><tp:taxon-name><tp:taxon-name-part taxon-name-part-type="genus" reg="Prionospio">Prionospio</tp:taxon-name-part></tp:taxon-name></italic> sp. H</td><td rowspan="1" colspan="1">–</td><td rowspan="1" colspan="1">Clarion Clipperton Fracture Zone/ eastern Vema Fracture Zone</td><td rowspan="1" colspan="1"><ext-link xmlns:xlink="http://www.w3.org/1999/xlink" ext-link-type="gen" xlink:href="MN447158" xlink:type="simple">MN447158</ext-link> (844)</td><td rowspan="1" colspan="1"><ext-link xmlns:xlink="http://www.w3.org/1999/xlink" ext-link-type="gen" xlink:href="MN441554" xlink:type="simple">MN441554</ext-link> (411)</td><td rowspan="1" colspan="1">
                  <xref ref-type="bibr" rid="B64">Guggolz et al. (2020)</xref>
                </td></tr><tr><td rowspan="1" colspan="1"><italic><tp:taxon-name><tp:taxon-name-part taxon-name-part-type="genus" reg="Prionospio">Prionospio</tp:taxon-name-part></tp:taxon-name></italic> sp. I</td><td rowspan="1" colspan="1">–</td><td rowspan="1" colspan="1">Puerto Rico Trench</td><td rowspan="1" colspan="1"><ext-link xmlns:xlink="http://www.w3.org/1999/xlink" ext-link-type="gen" xlink:href="MN447157" xlink:type="simple">MN447157</ext-link> (844)</td><td rowspan="1" colspan="1"><ext-link xmlns:xlink="http://www.w3.org/1999/xlink" ext-link-type="gen" xlink:href="MN441749" xlink:type="simple">MN441749</ext-link> (409)</td><td rowspan="1" colspan="1">
                  <xref ref-type="bibr" rid="B64">Guggolz et al. (2020)</xref>
                </td></tr><tr><td rowspan="1" colspan="1"><italic><tp:taxon-name><tp:taxon-name-part taxon-name-part-type="genus" reg="Prionospio">Prionospio</tp:taxon-name-part></tp:taxon-name></italic> sp. K</td><td rowspan="1" colspan="1">–</td><td rowspan="1" colspan="1">Clarion Clipperton Fracture Zone</td><td rowspan="1" colspan="1">–</td><td rowspan="1" colspan="1"><ext-link xmlns:xlink="http://www.w3.org/1999/xlink" ext-link-type="gen" xlink:href="MN441555" xlink:type="simple">MN441555</ext-link> (413)</td><td rowspan="1" colspan="1">
                  <xref ref-type="bibr" rid="B64">Guggolz et al. (2020)</xref>
                </td></tr><tr><td rowspan="1" colspan="1"><italic><tp:taxon-name><tp:taxon-name-part taxon-name-part-type="genus" reg="Prionospio">Prionospio</tp:taxon-name-part></tp:taxon-name></italic> sp. L</td><td rowspan="1" colspan="1">–</td><td rowspan="1" colspan="1">Western Vema Fracture Zone</td><td rowspan="1" colspan="1"><ext-link xmlns:xlink="http://www.w3.org/1999/xlink" ext-link-type="gen" xlink:href="MN447168" xlink:type="simple">MN447168</ext-link> (844)</td><td rowspan="1" colspan="1"><ext-link xmlns:xlink="http://www.w3.org/1999/xlink" ext-link-type="gen" xlink:href="MN441745" xlink:type="simple">MN441745</ext-link> (408)</td><td rowspan="1" colspan="1">
                  <xref ref-type="bibr" rid="B64">Guggolz et al. (2020)</xref>
                </td></tr><tr><td rowspan="1" colspan="1"><italic><tp:taxon-name><tp:taxon-name-part taxon-name-part-type="genus" reg="Prionospio">Prionospio</tp:taxon-name-part></tp:taxon-name></italic> sp. M</td><td rowspan="1" colspan="1">–</td><td rowspan="1" colspan="1">Eastern Vema Fracture Zone</td><td rowspan="1" colspan="1"><ext-link xmlns:xlink="http://www.w3.org/1999/xlink" ext-link-type="gen" xlink:href="MN447160" xlink:type="simple">MN447160</ext-link> (844)</td><td rowspan="1" colspan="1"><ext-link xmlns:xlink="http://www.w3.org/1999/xlink" ext-link-type="gen" xlink:href="MN441561" xlink:type="simple">MN441561</ext-link> (411)</td><td rowspan="1" colspan="1">
                  <xref ref-type="bibr" rid="B64">Guggolz et al. (2020)</xref>
                </td></tr><tr><td rowspan="1" colspan="1"><italic><tp:taxon-name><tp:taxon-name-part taxon-name-part-type="genus" reg="Prionospio">Prionospio</tp:taxon-name-part></tp:taxon-name></italic> sp. N</td><td rowspan="1" colspan="1">–</td><td rowspan="1" colspan="1">Eastern Vema Fracture Zone</td><td rowspan="1" colspan="1"><ext-link xmlns:xlink="http://www.w3.org/1999/xlink" ext-link-type="gen" xlink:href="MN447180" xlink:type="simple">MN447180</ext-link> (844)</td><td rowspan="1" colspan="1"><ext-link xmlns:xlink="http://www.w3.org/1999/xlink" ext-link-type="gen" xlink:href="MN441604" xlink:type="simple">MN441604</ext-link> (342)</td><td rowspan="1" colspan="1">
                  <xref ref-type="bibr" rid="B64">Guggolz et al. (2020)</xref>
                </td></tr><tr><td rowspan="1" colspan="1"><italic><tp:taxon-name><tp:taxon-name-part taxon-name-part-type="genus" reg="Prionospio">Prionospio</tp:taxon-name-part></tp:taxon-name></italic> sp. O</td><td rowspan="1" colspan="1">–</td><td rowspan="1" colspan="1">Eastern Vema Fracture Zone</td><td rowspan="1" colspan="1"><ext-link xmlns:xlink="http://www.w3.org/1999/xlink" ext-link-type="gen" xlink:href="MN447159" xlink:type="simple">MN447159</ext-link> (844)</td><td rowspan="1" colspan="1"><ext-link xmlns:xlink="http://www.w3.org/1999/xlink" ext-link-type="gen" xlink:href="MN441748" xlink:type="simple">MN441748</ext-link> (342)</td><td rowspan="1" colspan="1">
                  <xref ref-type="bibr" rid="B64">Guggolz et al. (2020)</xref>
                </td></tr><tr><td rowspan="1" colspan="1"><italic><tp:taxon-name><tp:taxon-name-part taxon-name-part-type="genus" reg="Prionospio">Prionospio</tp:taxon-name-part></tp:taxon-name></italic> sp. P</td><td rowspan="1" colspan="1">–</td><td rowspan="1" colspan="1">Eastern Vema Fracture Zone</td><td rowspan="1" colspan="1"><ext-link xmlns:xlink="http://www.w3.org/1999/xlink" ext-link-type="gen" xlink:href="MN447173" xlink:type="simple">MN447173</ext-link> (844)</td><td rowspan="1" colspan="1"><ext-link xmlns:xlink="http://www.w3.org/1999/xlink" ext-link-type="gen" xlink:href="MN441753" xlink:type="simple">MN441753</ext-link> (339)</td><td rowspan="1" colspan="1">
                  <xref ref-type="bibr" rid="B64">Guggolz et al. (2020)</xref>
                </td></tr><tr><td rowspan="1" colspan="1"><italic><tp:taxon-name><tp:taxon-name-part taxon-name-part-type="genus" reg="Prionospio">Prionospio</tp:taxon-name-part></tp:taxon-name></italic> sp. KJO-2005</td><td rowspan="1" colspan="1">–</td><td rowspan="1" colspan="1">Monterey Bay, CA, USA</td><td rowspan="1" colspan="1"><ext-link xmlns:xlink="http://www.w3.org/1999/xlink" ext-link-type="gen" xlink:href="DQ209226" xlink:type="simple">DQ209226</ext-link> (1703)</td><td rowspan="1" colspan="1">–</td><td rowspan="1" colspan="1">
                  <xref ref-type="bibr" rid="B133">Osborn et al. (2007)</xref>
                </td></tr><tr><td rowspan="1" colspan="6"><italic><tp:taxon-name><tp:taxon-name-part taxon-name-part-type="genus" reg="Pygospio">Pygospio</tp:taxon-name-part></tp:taxon-name></italic> Claparède, 1863</td></tr><tr><td rowspan="1" colspan="1"><italic><tp:taxon-name><tp:taxon-name-part taxon-name-part-type="genus" reg="Pygospio">Pygospio</tp:taxon-name-part> <tp:taxon-name-part taxon-name-part-type="species" reg="elegans">elegans</tp:taxon-name-part></tp:taxon-name></italic> Claparède, 1863</td><td rowspan="1" colspan="1">Normandy, France</td><td rowspan="1" colspan="1">Russia</td><td rowspan="1" colspan="1"><ext-link xmlns:xlink="http://www.w3.org/1999/xlink" ext-link-type="gen" xlink:href="KJ747074" xlink:type="simple">KJ747074</ext-link> (1719)</td><td rowspan="1" colspan="1"><ext-link xmlns:xlink="http://www.w3.org/1999/xlink" ext-link-type="gen" xlink:href="KJ747084" xlink:type="simple">KJ747084</ext-link> (468)</td><td rowspan="1" colspan="1">
                  <xref ref-type="bibr" rid="B162">Radashevsky et al. (2016b)</xref>
                </td></tr><tr><td rowspan="1" colspan="1"><italic><tp:taxon-name><tp:taxon-name-part taxon-name-part-type="genus" reg="Pygospio">Pygospio</tp:taxon-name-part></tp:taxon-name></italic> sp. 1 (as <italic><tp:taxon-name><tp:taxon-name-part taxon-name-part-type="genus" reg="Pygospio">Pygospio</tp:taxon-name-part></tp:taxon-name></italic> sp. 2583)</td><td rowspan="1" colspan="1">–</td><td rowspan="1" colspan="1">Russia</td><td rowspan="1" colspan="1"><ext-link xmlns:xlink="http://www.w3.org/1999/xlink" ext-link-type="gen" xlink:href="KP940584" xlink:type="simple">KP940584</ext-link> (1709)</td><td rowspan="1" colspan="1"><ext-link xmlns:xlink="http://www.w3.org/1999/xlink" ext-link-type="gen" xlink:href="KP940582" xlink:type="simple">KP940582</ext-link> (306)</td><td rowspan="1" colspan="1">
                  <xref ref-type="bibr" rid="B162">Radashevsky et al. (2016b)</xref>
                </td></tr><tr><td rowspan="1" colspan="1"><italic><tp:taxon-name><tp:taxon-name-part taxon-name-part-type="genus" reg="Pygospio">Pygospio</tp:taxon-name-part></tp:taxon-name></italic> sp. 2 (as <italic><tp:taxon-name><tp:taxon-name-part taxon-name-part-type="genus" reg="Pygospio">Pygospio</tp:taxon-name-part></tp:taxon-name></italic> sp. VVP-2014)</td><td rowspan="1" colspan="1">–</td><td rowspan="1" colspan="1">USA</td><td rowspan="1" colspan="1"><ext-link xmlns:xlink="http://www.w3.org/1999/xlink" ext-link-type="gen" xlink:href="KJ747077" xlink:type="simple">KJ747077</ext-link> (1756)</td><td rowspan="1" colspan="1"><ext-link xmlns:xlink="http://www.w3.org/1999/xlink" ext-link-type="gen" xlink:href="KJ747087" xlink:type="simple">KJ747087</ext-link> (306)</td><td rowspan="1" colspan="1">
                  <xref ref-type="bibr" rid="B162">Radashevsky et al. (2016b)</xref>
                </td></tr><tr><td rowspan="1" colspan="6"><italic><tp:taxon-name><tp:taxon-name-part taxon-name-part-type="genus" reg="Rhynchospio">Rhynchospio</tp:taxon-name-part></tp:taxon-name></italic> Hartman, 1936</td></tr><tr><td rowspan="1" colspan="1"><italic><tp:taxon-name><tp:taxon-name-part taxon-name-part-type="genus" reg="Rhynchospio">Rhynchospio</tp:taxon-name-part> <tp:taxon-name-part taxon-name-part-type="species" reg="arenicola">arenicola</tp:taxon-name-part></tp:taxon-name></italic> Hartman, 1936</td><td rowspan="1" colspan="1">CA, USA</td><td rowspan="1" colspan="1">USA</td><td rowspan="1" colspan="1"><ext-link xmlns:xlink="http://www.w3.org/1999/xlink" ext-link-type="gen" xlink:href="KJ546286" xlink:type="simple">KJ546286</ext-link> (1737)</td><td rowspan="1" colspan="1"><ext-link xmlns:xlink="http://www.w3.org/1999/xlink" ext-link-type="gen" xlink:href="KJ546318" xlink:type="simple">KJ546318</ext-link> (341)</td><td rowspan="1" colspan="1">
                  <xref ref-type="bibr" rid="B160">Radashevsky et al. (2014)</xref>
                </td></tr><tr><td rowspan="1" colspan="1"><tp:taxon-name><tp:taxon-name-part taxon-name-part-type="genus" reg="Rhynchospio">Rhynchospio</tp:taxon-name-part> <tp:taxon-name-part taxon-name-part-type="uncertainty-rank">aff.</tp:taxon-name-part> <tp:taxon-name-part taxon-name-part-type="species" reg="asiatica">asiatica</tp:taxon-name-part></tp:taxon-name> sensu <xref ref-type="bibr" rid="B160">Radashevsky et al. (2014)</xref></td><td rowspan="1" colspan="1">–</td><td rowspan="1" colspan="1">South Korea</td><td rowspan="1" colspan="1"><ext-link xmlns:xlink="http://www.w3.org/1999/xlink" ext-link-type="gen" xlink:href="KJ546296" xlink:type="simple">KJ546296</ext-link> (1731)</td><td rowspan="1" colspan="1"><ext-link xmlns:xlink="http://www.w3.org/1999/xlink" ext-link-type="gen" xlink:href="KJ546345" xlink:type="simple">KJ546345</ext-link> (492)</td><td rowspan="1" colspan="1">
                  <xref ref-type="bibr" rid="B160">Radashevsky et al. (2014)</xref>
                </td></tr><tr><td rowspan="1" colspan="1"><italic><tp:taxon-name><tp:taxon-name-part taxon-name-part-type="genus" reg="Rhynchospio">Rhynchospio</tp:taxon-name-part> <tp:taxon-name-part taxon-name-part-type="species" reg="darwini">darwini</tp:taxon-name-part></tp:taxon-name></italic> Radashevsky, 2015 (as <italic><tp:taxon-name><tp:taxon-name-part taxon-name-part-type="genus" reg="Rhynchospio">Rhynchospio</tp:taxon-name-part></tp:taxon-name></italic> sp. 44)</td><td rowspan="1" colspan="1">Australia</td><td rowspan="1" colspan="1">Australia</td><td rowspan="1" colspan="1"><ext-link xmlns:xlink="http://www.w3.org/1999/xlink" ext-link-type="gen" xlink:href="KP986493" xlink:type="simple">KP986493</ext-link> (1789)</td><td rowspan="1" colspan="1"><ext-link xmlns:xlink="http://www.w3.org/1999/xlink" ext-link-type="gen" xlink:href="KP986492" xlink:type="simple">KP986492</ext-link> (316)</td><td rowspan="1" colspan="1">
                  <xref ref-type="bibr" rid="B161">Radashevsky et al. (2016a)</xref>
                </td></tr><tr><td rowspan="1" colspan="1"><tp:taxon-name><tp:taxon-name-part taxon-name-part-type="genus" reg="Rhynchospio">Rhynchospio</tp:taxon-name-part> <tp:taxon-name-part taxon-name-part-type="uncertainty-rank">cf.</tp:taxon-name-part> <tp:taxon-name-part taxon-name-part-type="species" reg="foliosa">foliosa</tp:taxon-name-part></tp:taxon-name> Imajima, 1991 (as <italic><tp:taxon-name><tp:taxon-name-part taxon-name-part-type="genus" reg="Rhynchospio">Rhynchospio</tp:taxon-name-part> <tp:taxon-name-part taxon-name-part-type="species" reg="foliosa">foliosa</tp:taxon-name-part></tp:taxon-name></italic>)</td><td rowspan="1" colspan="1">Japan</td><td rowspan="1" colspan="1">USA</td><td rowspan="1" colspan="1"><ext-link xmlns:xlink="http://www.w3.org/1999/xlink" ext-link-type="gen" xlink:href="KP986489" xlink:type="simple">KP986489</ext-link> (1765)</td><td rowspan="1" colspan="1"><ext-link xmlns:xlink="http://www.w3.org/1999/xlink" ext-link-type="gen" xlink:href="KP986488" xlink:type="simple">KP986488</ext-link> (450)</td><td rowspan="1" colspan="1">
                  <xref ref-type="bibr" rid="B161">Radashevsky et al. (2016a)</xref>
                </td></tr><tr><td rowspan="1" colspan="1"><italic><tp:taxon-name><tp:taxon-name-part taxon-name-part-type="genus" reg="Rhynchospio">Rhynchospio</tp:taxon-name-part> <tp:taxon-name-part taxon-name-part-type="species" reg="glutaea">glutaea</tp:taxon-name-part></tp:taxon-name></italic> (Ehlers, 1897)</td><td rowspan="1" colspan="1">Strait of Magellan, Chile</td><td rowspan="1" colspan="1">Argentina</td><td rowspan="1" colspan="1"><ext-link xmlns:xlink="http://www.w3.org/1999/xlink" ext-link-type="gen" xlink:href="KJ546281" xlink:type="simple">KJ546281</ext-link> (1747)</td><td rowspan="1" colspan="1"><ext-link xmlns:xlink="http://www.w3.org/1999/xlink" ext-link-type="gen" xlink:href="KJ546332" xlink:type="simple">KJ546332</ext-link> (341)</td><td rowspan="1" colspan="1">
                  <xref ref-type="bibr" rid="B160">Radashevsky et al. (2014)</xref>
                </td></tr><tr><td rowspan="1" colspan="1"><italic><tp:taxon-name><tp:taxon-name-part taxon-name-part-type="genus" reg="Rhynchospio">Rhynchospio</tp:taxon-name-part> <tp:taxon-name-part taxon-name-part-type="species" reg="mzansi">mzansi</tp:taxon-name-part></tp:taxon-name></italic> Simon, Williams &amp; Henninger, 2018</td><td rowspan="1" colspan="1">South Africa</td><td rowspan="1" colspan="1">South Africa</td><td rowspan="1" colspan="1"><ext-link xmlns:xlink="http://www.w3.org/1999/xlink" ext-link-type="gen" xlink:href="MF625258" xlink:type="simple">MF625258</ext-link> (1662)</td><td rowspan="1" colspan="1"><ext-link xmlns:xlink="http://www.w3.org/1999/xlink" ext-link-type="gen" xlink:href="MF625254" xlink:type="simple">MF625254</ext-link> (290)</td><td rowspan="1" colspan="1">
                  <xref ref-type="bibr" rid="B203">Simon et al. (2019b)</xref>
                </td></tr><tr><td rowspan="1" colspan="1"><italic><tp:taxon-name><tp:taxon-name-part taxon-name-part-type="genus" reg="Rhynchospio">Rhynchospio</tp:taxon-name-part> <tp:taxon-name-part taxon-name-part-type="species" reg="nhatrangi">nhatrangi</tp:taxon-name-part></tp:taxon-name></italic> Radashevsky, 2007</td><td rowspan="1" colspan="1">Vietnam</td><td rowspan="1" colspan="1">Vietnam</td><td rowspan="1" colspan="1"><ext-link xmlns:xlink="http://www.w3.org/1999/xlink" ext-link-type="gen" xlink:href="KJ546299" xlink:type="simple">KJ546299</ext-link> (1717)</td><td rowspan="1" colspan="1"><ext-link xmlns:xlink="http://www.w3.org/1999/xlink" ext-link-type="gen" xlink:href="KJ546343" xlink:type="simple">KJ546343</ext-link> (499)</td><td rowspan="1" colspan="1">
                  <xref ref-type="bibr" rid="B160">Radashevsky et al. (2014)</xref>
                </td></tr><tr><td rowspan="1" colspan="6"><italic><tp:taxon-name><tp:taxon-name-part taxon-name-part-type="genus" reg="Scolelepis">Scolelepis</tp:taxon-name-part></tp:taxon-name></italic> Blainville, 1828</td></tr><tr><td rowspan="1" colspan="1"><italic><tp:taxon-name><tp:taxon-name-part taxon-name-part-type="genus" reg="Scolelepis">Scolelepis</tp:taxon-name-part> <tp:taxon-name-part taxon-name-part-type="species" reg="acuta">acuta</tp:taxon-name-part></tp:taxon-name></italic> (Treadwell, 1914)</td><td rowspan="1" colspan="1">San Diego, USA</td><td rowspan="1" colspan="1">Brazil</td><td rowspan="1" colspan="1"><ext-link xmlns:xlink="http://www.w3.org/1999/xlink" ext-link-type="gen" xlink:href="KU900479" xlink:type="simple">KU900479</ext-link> (683)</td><td rowspan="1" colspan="1">–</td><td rowspan="1" colspan="1">Rebelo &amp; <tp:taxon-name>Schettini</tp:taxon-name> (unpubl.)</td></tr><tr><td rowspan="1" colspan="1"><italic><tp:taxon-name><tp:taxon-name-part taxon-name-part-type="genus" reg="Scolelepis">Scolelepis</tp:taxon-name-part> <tp:taxon-name-part taxon-name-part-type="species" reg="bonnieri">bonnieri</tp:taxon-name-part></tp:taxon-name></italic> Mesnil, 1896</td><td rowspan="1" colspan="1">English Chanel</td><td rowspan="1" colspan="1">Helgoland, Germany</td><td rowspan="1" colspan="1"><ext-link xmlns:xlink="http://www.w3.org/1999/xlink" ext-link-type="gen" xlink:href="EU084878" xlink:type="simple">EU084878</ext-link> (1711)</td><td rowspan="1" colspan="1">–</td><td rowspan="1" colspan="1">
                  <xref ref-type="bibr" rid="B218">Vortsepneva et al. (2008)</xref>
                </td></tr><tr><td rowspan="1" colspan="1"><italic><tp:taxon-name><tp:taxon-name-part taxon-name-part-type="genus" reg="Scolelepis">Scolelepis</tp:taxon-name-part> <tp:taxon-name-part taxon-name-part-type="species" reg="chilensis">chilensis</tp:taxon-name-part></tp:taxon-name></italic> (Hartmann-Schröder, 1962)</td><td rowspan="1" colspan="1">Chile</td><td rowspan="1" colspan="1">Brazil</td><td rowspan="1" colspan="1"><ext-link xmlns:xlink="http://www.w3.org/1999/xlink" ext-link-type="gen" xlink:href="KU900475" xlink:type="simple">KU900475</ext-link> (689)</td><td rowspan="1" colspan="1">–</td><td rowspan="1" colspan="1">Rebelo &amp; <tp:taxon-name>Schettini</tp:taxon-name> (unpubl.)</td></tr><tr><td rowspan="1" colspan="1"><italic><tp:taxon-name><tp:taxon-name-part taxon-name-part-type="genus" reg="Scolelepis">Scolelepis</tp:taxon-name-part> <tp:taxon-name-part taxon-name-part-type="species" reg="daphoinos">daphoinos</tp:taxon-name-part></tp:taxon-name></italic> Zhou, Ji &amp; Li, 2009</td><td rowspan="1" colspan="1">China</td><td rowspan="1" colspan="1">China</td><td rowspan="1" colspan="1">–</td><td rowspan="1" colspan="1"><ext-link xmlns:xlink="http://www.w3.org/1999/xlink" ext-link-type="gen" xlink:href="GU362676" xlink:type="simple">GU362676</ext-link> (461)</td><td rowspan="1" colspan="1">
                  <xref ref-type="bibr" rid="B244">Zhou et al. (2010)</xref>
                </td></tr><tr><td rowspan="1" colspan="1"><italic><tp:taxon-name><tp:taxon-name-part taxon-name-part-type="genus" reg="Scolelepis">Scolelepis</tp:taxon-name-part> <tp:taxon-name-part taxon-name-part-type="species" reg="eltaninae">eltaninae</tp:taxon-name-part></tp:taxon-name></italic> Blake, 1983</td><td rowspan="1" colspan="1">Ross Sea</td><td rowspan="1" colspan="1">Antarctica</td><td rowspan="1" colspan="1"><ext-link xmlns:xlink="http://www.w3.org/1999/xlink" ext-link-type="gen" xlink:href="KF713431" xlink:type="simple">KF713431</ext-link> (333)</td><td rowspan="1" colspan="1"><ext-link xmlns:xlink="http://www.w3.org/1999/xlink" ext-link-type="gen" xlink:href="KF713470" xlink:type="simple">KF713470</ext-link> (398)</td><td rowspan="1" colspan="1">
                  <xref ref-type="bibr" rid="B57">Gallego et al. (2014)</xref>
                </td></tr><tr><td rowspan="1" colspan="1"><italic><tp:taxon-name><tp:taxon-name-part taxon-name-part-type="genus" reg="Scolelepis">Scolelepis</tp:taxon-name-part> <tp:taxon-name-part taxon-name-part-type="species" reg="goodbodyi">goodbodyi</tp:taxon-name-part></tp:taxon-name></italic> (Jones, 1962)</td><td rowspan="1" colspan="1">Jamaica</td><td rowspan="1" colspan="1">Brazil</td><td rowspan="1" colspan="1"><ext-link xmlns:xlink="http://www.w3.org/1999/xlink" ext-link-type="gen" xlink:href="KU900477" xlink:type="simple">KU900477</ext-link> (441)</td><td rowspan="1" colspan="1">–</td><td rowspan="1" colspan="1">Rebelo &amp; <tp:taxon-name>Schettini</tp:taxon-name> (unpubl.)</td></tr><tr><td rowspan="1" colspan="1"><italic><tp:taxon-name><tp:taxon-name-part taxon-name-part-type="genus" reg="Scolelepis">Scolelepis</tp:taxon-name-part> <tp:taxon-name-part taxon-name-part-type="species" reg="kudenovi">kudenovi</tp:taxon-name-part></tp:taxon-name></italic> Hartmann-Schröder, 1981</td><td rowspan="1" colspan="1">Australia</td><td rowspan="1" colspan="1">Lizard Island, Australia</td><td rowspan="1" colspan="1"><ext-link xmlns:xlink="http://www.w3.org/1999/xlink" ext-link-type="gen" xlink:href="KP636517" xlink:type="simple">KP636517</ext-link> (464)</td><td rowspan="1" colspan="1">–</td><td rowspan="1" colspan="1">
                  <xref ref-type="bibr" rid="B113">Meißner and Götting (2015)</xref>
                </td></tr><tr><td rowspan="1" colspan="1"><italic><tp:taxon-name><tp:taxon-name-part taxon-name-part-type="genus" reg="Scolelepis">Scolelepis</tp:taxon-name-part> <tp:taxon-name-part taxon-name-part-type="species" reg="laonicola">laonicola</tp:taxon-name-part></tp:taxon-name></italic> (Tzetlin, 1985) (as <italic><tp:taxon-name><tp:taxon-name-part taxon-name-part-type="genus" reg="Asetocalamyzas">Asetocalamyzas</tp:taxon-name-part> <tp:taxon-name-part taxon-name-part-type="species" reg="laonicola">laonicola</tp:taxon-name-part></tp:taxon-name></italic>)</td><td rowspan="1" colspan="1">White Sea, Russia</td><td rowspan="1" colspan="1">White Sea, Russia</td><td rowspan="1" colspan="1"><ext-link xmlns:xlink="http://www.w3.org/1999/xlink" ext-link-type="gen" xlink:href="EF569206" xlink:type="simple">EF569206</ext-link> (1323)</td><td rowspan="1" colspan="1">–</td><td rowspan="1" colspan="1">
                  <xref ref-type="bibr" rid="B218">Vortsepneva et al. (2008)</xref>
                </td></tr><tr><td rowspan="1" colspan="1"><italic><tp:taxon-name><tp:taxon-name-part taxon-name-part-type="genus" reg="Scolelepis">Scolelepis</tp:taxon-name-part> <tp:taxon-name-part taxon-name-part-type="species" reg="squamata">squamata</tp:taxon-name-part></tp:taxon-name></italic> (Müller, 1806)</td><td rowspan="1" colspan="1">Denmark</td><td rowspan="1" colspan="1">Sylt, Germany</td><td rowspan="1" colspan="1"><ext-link xmlns:xlink="http://www.w3.org/1999/xlink" ext-link-type="gen" xlink:href="AF448164" xlink:type="simple">AF448164</ext-link> (1848)</td><td rowspan="1" colspan="1">–</td><td rowspan="1" colspan="1">
                  <xref ref-type="bibr" rid="B30">Bleidorn et al. (2003)</xref>
                </td></tr><tr><td rowspan="1" colspan="1"><italic><tp:taxon-name><tp:taxon-name-part taxon-name-part-type="genus" reg="Scolelepis">Scolelepis</tp:taxon-name-part></tp:taxon-name></italic> sp. sco206</td><td rowspan="1" colspan="1">–</td><td rowspan="1" colspan="1">Eastern Arabian Sea, India</td><td rowspan="1" colspan="1"><ext-link xmlns:xlink="http://www.w3.org/1999/xlink" ext-link-type="gen" xlink:href="KT900310" xlink:type="simple">KT900310</ext-link> (1759)</td><td rowspan="1" colspan="1">–</td><td rowspan="1" colspan="1">
                  <xref ref-type="bibr" rid="B170">Rengaiyan and Ingole (2018)</xref>
                </td></tr><tr><td rowspan="1" colspan="1"><italic><tp:taxon-name><tp:taxon-name-part taxon-name-part-type="genus" reg="Scolelepis">Scolelepis</tp:taxon-name-part></tp:taxon-name></italic> sp. sco207</td><td rowspan="1" colspan="1">–</td><td rowspan="1" colspan="1">Eastern Arabian Sea, India</td><td rowspan="1" colspan="1"><ext-link xmlns:xlink="http://www.w3.org/1999/xlink" ext-link-type="gen" xlink:href="KT900311" xlink:type="simple">KT900311</ext-link> (1759)</td><td rowspan="1" colspan="1">–</td><td rowspan="1" colspan="1">
                  <xref ref-type="bibr" rid="B170">Rengaiyan and Ingole (2018)</xref>
                </td></tr><tr><td rowspan="1" colspan="6"><italic><tp:taxon-name><tp:taxon-name-part taxon-name-part-type="genus" reg="Spiophanes">Spiophanes</tp:taxon-name-part></tp:taxon-name></italic> Grube, 1860</td></tr><tr><td rowspan="1" colspan="1"><italic><tp:taxon-name><tp:taxon-name-part taxon-name-part-type="genus" reg="Spiophanes">Spiophanes</tp:taxon-name-part> <tp:taxon-name-part taxon-name-part-type="species" reg="berkeleyorum">berkeleyorum</tp:taxon-name-part></tp:taxon-name></italic> Pettibone, 1962</td><td rowspan="1" colspan="1">Vancouver Island, Canada</td><td rowspan="1" colspan="1">California, USA</td><td rowspan="1" colspan="1"><ext-link xmlns:xlink="http://www.w3.org/1999/xlink" ext-link-type="gen" xlink:href="MN186816" xlink:type="simple">MN186816</ext-link> (1724)</td><td rowspan="1" colspan="1">–</td><td rowspan="1" colspan="1">
                  <xref ref-type="bibr" rid="B165">Radashevsky et al. (2020a)</xref>
                </td></tr><tr><td rowspan="1" colspan="1"><italic><tp:taxon-name><tp:taxon-name-part taxon-name-part-type="genus" reg="Spiophanes">Spiophanes</tp:taxon-name-part> <tp:taxon-name-part taxon-name-part-type="species" reg="bombyx">bombyx</tp:taxon-name-part></tp:taxon-name></italic> (Claparède, 1870)</td><td rowspan="1" colspan="1">Gulf of Naples, Italy</td><td rowspan="1" colspan="1">Adriatic Sea, Italy</td><td rowspan="1" colspan="1">–</td><td rowspan="1" colspan="1"><ext-link xmlns:xlink="http://www.w3.org/1999/xlink" ext-link-type="gen" xlink:href="MG878899" xlink:type="simple">MG878899</ext-link> (484)</td><td rowspan="1" colspan="1">
                  <xref ref-type="bibr" rid="B165">Radashevsky et al. (2020a)</xref>
                </td></tr><tr><td rowspan="1" colspan="1"><tp:taxon-name><tp:taxon-name-part taxon-name-part-type="genus" reg="Spiophanes">Spiophanes</tp:taxon-name-part> <tp:taxon-name-part taxon-name-part-type="uncertainty-rank">cf.</tp:taxon-name-part> <tp:taxon-name-part taxon-name-part-type="species" reg="convexus">convexus</tp:taxon-name-part></tp:taxon-name> Delgado-Blas, Díaz-Díaz &amp; Viéitez, 2019</td><td rowspan="1" colspan="1">Ria de Vigo, Spain</td><td rowspan="1" colspan="1">Brittany, France</td><td rowspan="1" colspan="1"><ext-link xmlns:xlink="http://www.w3.org/1999/xlink" ext-link-type="gen" xlink:href="MG913229" xlink:type="simple">MG913229</ext-link> (1742)</td><td rowspan="1" colspan="1"><ext-link xmlns:xlink="http://www.w3.org/1999/xlink" ext-link-type="gen" xlink:href="MG878902" xlink:type="simple">MG878902</ext-link> (505)</td><td rowspan="1" colspan="1">
                  <xref ref-type="bibr" rid="B165">Radashevsky et al. (2020a)</xref>
                </td></tr><tr><td rowspan="1" colspan="1"><italic><tp:taxon-name><tp:taxon-name-part taxon-name-part-type="genus" reg="Spiophanes">Spiophanes</tp:taxon-name-part> <tp:taxon-name-part taxon-name-part-type="species" reg="duplex">duplex</tp:taxon-name-part></tp:taxon-name></italic> (Chamberlin, 1919) (as <italic><tp:taxon-name><tp:taxon-name-part taxon-name-part-type="genus" reg="Spiophanes">Spiophanes</tp:taxon-name-part> <tp:taxon-name-part taxon-name-part-type="species" reg="berkeleyorum">berkeleyorum</tp:taxon-name-part></tp:taxon-name></italic> isolate 20548.2)</td><td rowspan="1" colspan="1">California,USA</td><td rowspan="1" colspan="1">California,USA</td><td rowspan="1" colspan="1"><ext-link xmlns:xlink="http://www.w3.org/1999/xlink" ext-link-type="gen" xlink:href="MN186817" xlink:type="simple">MN186817</ext-link> (1682)</td><td rowspan="1" colspan="1">–</td><td rowspan="1" colspan="1">
                  <xref ref-type="bibr" rid="B165">Radashevsky et al. (2020a)</xref>
                </td></tr><tr><td rowspan="1" colspan="1"><italic><tp:taxon-name><tp:taxon-name-part taxon-name-part-type="genus" reg="Spiophanes">Spiophanes</tp:taxon-name-part> <tp:taxon-name-part taxon-name-part-type="species" reg="hakaiensis">hakaiensis</tp:taxon-name-part></tp:taxon-name></italic> Radashevsky &amp; Pankova in Radashevsky et al. 2020</td><td rowspan="1" colspan="1">BritishColumbia, Canada</td><td rowspan="1" colspan="1">California, USA</td><td rowspan="1" colspan="1"><ext-link xmlns:xlink="http://www.w3.org/1999/xlink" ext-link-type="gen" xlink:href="MG913241" xlink:type="simple">MG913241</ext-link> (1746)</td><td rowspan="1" colspan="1"><ext-link xmlns:xlink="http://www.w3.org/1999/xlink" ext-link-type="gen" xlink:href="MG878914" xlink:type="simple">MG878914</ext-link> (369)</td><td rowspan="1" colspan="1">
                  <xref ref-type="bibr" rid="B165">Radashevsky et al. (2020a)</xref>
                </td></tr><tr><td rowspan="1" colspan="1"><tp:taxon-name><tp:taxon-name-part taxon-name-part-type="genus" reg="Spiophanes">Spiophanes</tp:taxon-name-part> <tp:taxon-name-part taxon-name-part-type="uncertainty-rank">cf.</tp:taxon-name-part> <tp:taxon-name-part taxon-name-part-type="species" reg="kroyeri">kroyeri</tp:taxon-name-part></tp:taxon-name> Grube, 1860</td><td rowspan="1" colspan="1">Greenland Sea, NW Atlantic</td><td rowspan="1" colspan="1">BarentsSea,Norway</td><td rowspan="1" colspan="1"><ext-link xmlns:xlink="http://www.w3.org/1999/xlink" ext-link-type="gen" xlink:href="MG913238" xlink:type="simple">MG913238</ext-link> (1738)</td><td rowspan="1" colspan="1"><ext-link xmlns:xlink="http://www.w3.org/1999/xlink" ext-link-type="gen" xlink:href="MG878907" xlink:type="simple">MG878907</ext-link> (340)</td><td rowspan="1" colspan="1">
                  <xref ref-type="bibr" rid="B165">Radashevsky et al. (2020a)</xref>
                </td></tr><tr><td rowspan="1" colspan="1"><tp:taxon-name><tp:taxon-name-part taxon-name-part-type="genus" reg="Spiophanes">Spiophanes</tp:taxon-name-part> <tp:taxon-name-part taxon-name-part-type="uncertainty-rank">aff.</tp:taxon-name-part> <tp:taxon-name-part taxon-name-part-type="species" reg="kroyeri">kroyeri</tp:taxon-name-part></tp:taxon-name> Grube, 1860 (as <italic><tp:taxon-name><tp:taxon-name-part taxon-name-part-type="genus" reg="Spiophanes">Spiophanes</tp:taxon-name-part> <tp:taxon-name-part taxon-name-part-type="species" reg="kroeyeri">kroeyeri</tp:taxon-name-part></tp:taxon-name></italic>)</td><td rowspan="1" colspan="1">Greenland Sea, NW Atlantic</td><td rowspan="1" colspan="1"/><td rowspan="1" colspan="1"><ext-link xmlns:xlink="http://www.w3.org/1999/xlink" ext-link-type="gen" xlink:href="EU340094" xlink:type="simple">EU340094</ext-link> (1769)</td><td rowspan="1" colspan="1"><ext-link xmlns:xlink="http://www.w3.org/1999/xlink" ext-link-type="gen" xlink:href="EU340080" xlink:type="simple">EU340080</ext-link> (544)</td><td rowspan="1" colspan="1">
                  <xref ref-type="bibr" rid="B117">Mincks et al. (2009)</xref>
                </td></tr><tr><td rowspan="1" colspan="1"><italic><tp:taxon-name><tp:taxon-name-part taxon-name-part-type="genus" reg="Spiophanes">Spiophanes</tp:taxon-name-part> <tp:taxon-name-part taxon-name-part-type="species" reg="norrisi">norrisi</tp:taxon-name-part></tp:taxon-name></italic> Meißner &amp; Blank, 2009</td><td rowspan="1" colspan="1">Mexico</td><td rowspan="1" colspan="1">USA</td><td rowspan="1" colspan="1"><ext-link xmlns:xlink="http://www.w3.org/1999/xlink" ext-link-type="gen" xlink:href="GQ202716" xlink:type="simple">GQ202716</ext-link> (535)</td><td rowspan="1" colspan="1">–</td><td rowspan="1" colspan="1">
                  <xref ref-type="bibr" rid="B112">Meißner and Blank (2009)</xref>
                </td></tr><tr><td rowspan="1" colspan="1"><italic><tp:taxon-name><tp:taxon-name-part taxon-name-part-type="genus" reg="Spiophanes">Spiophanes</tp:taxon-name-part> <tp:taxon-name-part taxon-name-part-type="species" reg="pisinnus">pisinnus</tp:taxon-name-part></tp:taxon-name></italic> Meißner &amp; Hutchings, 2003</td><td rowspan="1" colspan="1">New South Wales, Australia</td><td rowspan="1" colspan="1">Australia</td><td rowspan="1" colspan="1"><ext-link xmlns:xlink="http://www.w3.org/1999/xlink" ext-link-type="gen" xlink:href="GQ202721" xlink:type="simple">GQ202721</ext-link> (534)</td><td rowspan="1" colspan="1">–</td><td rowspan="1" colspan="1">
                  <xref ref-type="bibr" rid="B112">Meißner and Blank (2009)</xref>
                </td></tr><tr><td rowspan="1" colspan="1"><italic><tp:taxon-name><tp:taxon-name-part taxon-name-part-type="genus" reg="Spiophanes">Spiophanes</tp:taxon-name-part> <tp:taxon-name-part taxon-name-part-type="species" reg="soederstromi">soederstromi</tp:taxon-name-part></tp:taxon-name></italic> Hartman, 1953</td><td rowspan="1" colspan="1">off Rio Grande do Sul, Brazil</td><td rowspan="1" colspan="1">Paraná, Brazil</td><td rowspan="1" colspan="1"><ext-link xmlns:xlink="http://www.w3.org/1999/xlink" ext-link-type="gen" xlink:href="MG913232" xlink:type="simple">MG913232</ext-link> (1735)</td><td rowspan="1" colspan="1"><ext-link xmlns:xlink="http://www.w3.org/1999/xlink" ext-link-type="gen" xlink:href="MG878905" xlink:type="simple">MG878905</ext-link> (340)</td><td rowspan="1" colspan="1">
                  <xref ref-type="bibr" rid="B165">Radashevsky et al. (2020a)</xref>
                </td></tr><tr><td rowspan="1" colspan="1"><italic><tp:taxon-name><tp:taxon-name-part taxon-name-part-type="genus" reg="Spiophanes">Spiophanes</tp:taxon-name-part> <tp:taxon-name-part taxon-name-part-type="species" reg="uschakowi">uschakowi</tp:taxon-name-part></tp:taxon-name></italic> Zachs, 1933</td><td rowspan="1" colspan="1">northern Sea of Japan, Russia</td><td rowspan="1" colspan="1">Russia</td><td rowspan="1" colspan="1"><ext-link xmlns:xlink="http://www.w3.org/1999/xlink" ext-link-type="gen" xlink:href="KM998760" xlink:type="simple">KM998760</ext-link> (1747)</td><td rowspan="1" colspan="1"><ext-link xmlns:xlink="http://www.w3.org/1999/xlink" ext-link-type="gen" xlink:href="MG878915" xlink:type="simple">MG878915</ext-link> (342)</td><td rowspan="1" colspan="1">
                  <xref ref-type="bibr" rid="B165">Radashevsky et al. (2020a)</xref>
                </td></tr><tr><td rowspan="1" colspan="1"><italic><tp:taxon-name><tp:taxon-name-part taxon-name-part-type="genus" reg="Spiophanes">Spiophanes</tp:taxon-name-part> <tp:taxon-name-part taxon-name-part-type="species" reg="viriosus">viriosus</tp:taxon-name-part></tp:taxon-name></italic> Meißner &amp; Hutchings, 2003</td><td rowspan="1" colspan="1">Australia</td><td rowspan="1" colspan="1">Lizard Island, Australia</td><td rowspan="1" colspan="1"><ext-link xmlns:xlink="http://www.w3.org/1999/xlink" ext-link-type="gen" xlink:href="KP636519" xlink:type="simple">KP636519</ext-link> (451)</td><td rowspan="1" colspan="1">–</td><td rowspan="1" colspan="1">
                  <xref ref-type="bibr" rid="B113">Meißner and Götting (2015)</xref>
                </td></tr><tr><td rowspan="1" colspan="1"><italic><tp:taxon-name><tp:taxon-name-part taxon-name-part-type="genus" reg="Spiophanes">Spiophanes</tp:taxon-name-part></tp:taxon-name></italic> sp. A</td><td rowspan="1" colspan="1">–</td><td rowspan="1" colspan="1">East China Sea, South Korea</td><td rowspan="1" colspan="1"><ext-link xmlns:xlink="http://www.w3.org/1999/xlink" ext-link-type="gen" xlink:href="MG913244" xlink:type="simple">MG913244</ext-link> (1732)</td><td rowspan="1" colspan="1"><ext-link xmlns:xlink="http://www.w3.org/1999/xlink" ext-link-type="gen" xlink:href="MG878920" xlink:type="simple">MG878920</ext-link> (417)</td><td rowspan="1" colspan="1">
                  <xref ref-type="bibr" rid="B165">Radashevsky et al. (2020a)</xref>
                </td></tr><tr><td rowspan="1" colspan="1"><italic><tp:taxon-name><tp:taxon-name-part taxon-name-part-type="genus" reg="Spiophanes">Spiophanes</tp:taxon-name-part></tp:taxon-name></italic> sp. RG-2014</td><td rowspan="1" colspan="1">–</td><td rowspan="1" colspan="1">Antarctica</td><td rowspan="1" colspan="1"><ext-link xmlns:xlink="http://www.w3.org/1999/xlink" ext-link-type="gen" xlink:href="KF713435" xlink:type="simple">KF713435</ext-link> (318)</td><td rowspan="1" colspan="1"><ext-link xmlns:xlink="http://www.w3.org/1999/xlink" ext-link-type="gen" xlink:href="KF713474" xlink:type="simple">KF713474</ext-link> (372)</td><td rowspan="1" colspan="1">
                  <xref ref-type="bibr" rid="B57">Gallego et al. (2014)</xref>
                </td></tr><tr><td rowspan="1" colspan="6"><italic><tp:taxon-name><tp:taxon-name-part taxon-name-part-type="genus" reg="Streblospio">Streblospio</tp:taxon-name-part></tp:taxon-name></italic> Webster, 1879</td></tr><tr><td rowspan="1" colspan="1"><italic><tp:taxon-name><tp:taxon-name-part taxon-name-part-type="genus" reg="Streblospio">Streblospio</tp:taxon-name-part> <tp:taxon-name-part taxon-name-part-type="species" reg="benedicti">benedicti</tp:taxon-name-part></tp:taxon-name></italic> Webster, 1879</td><td rowspan="1" colspan="1">New Jersey, USA</td><td rowspan="1" colspan="1">Netherlands</td><td rowspan="1" colspan="1"><ext-link xmlns:xlink="http://www.w3.org/1999/xlink" ext-link-type="gen" xlink:href="KC686673" xlink:type="simple">KC686673</ext-link> (411)</td><td rowspan="1" colspan="1">–</td><td rowspan="1" colspan="1">van Pelt-Heerschap (unpubl.)</td></tr><tr><td rowspan="1" colspan="1"><italic><tp:taxon-name><tp:taxon-name-part taxon-name-part-type="genus" reg="Streblospio">Streblospio</tp:taxon-name-part></tp:taxon-name></italic> sp.</td><td rowspan="1" colspan="1">–</td><td rowspan="1" colspan="1">India</td><td rowspan="1" colspan="1"><ext-link xmlns:xlink="http://www.w3.org/1999/xlink" ext-link-type="gen" xlink:href="KY704336" xlink:type="simple">KY704336</ext-link> (578)</td><td rowspan="1" colspan="1"><ext-link xmlns:xlink="http://www.w3.org/1999/xlink" ext-link-type="gen" xlink:href="KY704328" xlink:type="simple">KY704328</ext-link>(523)</td><td rowspan="1" colspan="1">Vijapure et al. (unpubl.)</td></tr><tr><td rowspan="1" colspan="6"><italic><tp:taxon-name><tp:taxon-name-part taxon-name-part-type="genus" reg="Trochochaeta">Trochochaeta</tp:taxon-name-part></tp:taxon-name></italic> Levinsen, 1884</td></tr><tr><td rowspan="1" colspan="1"><italic><tp:taxon-name><tp:taxon-name-part taxon-name-part-type="genus" reg="Trochochaeta">Trochochaeta</tp:taxon-name-part> <tp:taxon-name-part taxon-name-part-type="species" reg="multisetosa">multisetosa</tp:taxon-name-part></tp:taxon-name></italic> (Örsted, 1844)</td><td rowspan="1" colspan="1">Danmark</td><td rowspan="1" colspan="1">Askeröfjord, Sweden/North Sea, Norway</td><td rowspan="1" colspan="1"><ext-link xmlns:xlink="http://www.w3.org/1999/xlink" ext-link-type="gen" xlink:href="MN296517" xlink:type="simple">MN296517</ext-link> (1728)</td><td rowspan="1" colspan="1"><ext-link xmlns:xlink="http://www.w3.org/1999/xlink" ext-link-type="gen" xlink:href="MN193552" xlink:type="simple">MN193552</ext-link> (341)</td><td rowspan="1" colspan="1">
                  <xref ref-type="bibr" rid="B165">Radashevsky et al. (2020a)</xref>
                </td></tr><tr><td rowspan="1" colspan="6"><tp:taxon-name><tp:taxon-name-part taxon-name-part-type="subfamily">Spioninae</tp:taxon-name-part></tp:taxon-name> Söderström, 1920</td></tr><tr><td rowspan="1" colspan="6"><italic><tp:taxon-name><tp:taxon-name-part taxon-name-part-type="genus" reg="Boccardia">Boccardia</tp:taxon-name-part></tp:taxon-name></italic> Carazzi, 1893</td></tr><tr><td rowspan="1" colspan="1"><italic><tp:taxon-name><tp:taxon-name-part taxon-name-part-type="genus" reg="Boccardia">Boccardia</tp:taxon-name-part> <tp:taxon-name-part taxon-name-part-type="species" reg="perata">perata</tp:taxon-name-part></tp:taxon-name></italic> (Chlebovitsch, 1959)</td><td rowspan="1" colspan="1">Kurile Islands</td><td rowspan="1" colspan="1">Sea of Japan, Russia</td><td rowspan="1" colspan="1">–</td><td rowspan="1" colspan="1"><ext-link xmlns:xlink="http://www.w3.org/1999/xlink" ext-link-type="gen" xlink:href="MH493047" xlink:type="simple">MH493047</ext-link> (473)</td><td rowspan="1" colspan="1">
                  <xref ref-type="bibr" rid="B164">Radashevsky et al. (2019)</xref>
                </td></tr><tr><td rowspan="1" colspan="1"><italic><tp:taxon-name><tp:taxon-name-part taxon-name-part-type="genus" reg="Boccardia">Boccardia</tp:taxon-name-part> <tp:taxon-name-part taxon-name-part-type="species" reg="polybranchia">polybranchia</tp:taxon-name-part></tp:taxon-name></italic> (Haswell, 1885)</td><td rowspan="1" colspan="1">New South Wales, Australia</td><td rowspan="1" colspan="1">South Africa</td><td rowspan="1" colspan="1"><ext-link xmlns:xlink="http://www.w3.org/1999/xlink" ext-link-type="gen" xlink:href="KY677891" xlink:type="simple">KY677891</ext-link> (1714)</td><td rowspan="1" colspan="1">–</td><td rowspan="1" colspan="1">
                  <xref ref-type="bibr" rid="B223">Williams et al. (2017)</xref>
                </td></tr><tr><td rowspan="1" colspan="1"><italic><tp:taxon-name><tp:taxon-name-part taxon-name-part-type="genus" reg="Boccardia">Boccardia</tp:taxon-name-part> <tp:taxon-name-part taxon-name-part-type="species" reg="proboscidea">proboscidea</tp:taxon-name-part></tp:taxon-name></italic> Hartman, 1940</td><td rowspan="1" colspan="1">CA, USA</td><td rowspan="1" colspan="1">CA, USA</td><td rowspan="1" colspan="1"><ext-link xmlns:xlink="http://www.w3.org/1999/xlink" ext-link-type="gen" xlink:href="KJ546254" xlink:type="simple">KJ546254</ext-link> (1763)</td><td rowspan="1" colspan="1"><ext-link xmlns:xlink="http://www.w3.org/1999/xlink" ext-link-type="gen" xlink:href="MH493027" xlink:type="simple">MH493027</ext-link> (435)</td><td rowspan="1" colspan="1"><xref ref-type="bibr" rid="B160">Radashevsky et al. (2014</xref>, <xref ref-type="bibr" rid="B164">2019</xref>)</td></tr><tr><td rowspan="1" colspan="1"><italic><tp:taxon-name><tp:taxon-name-part taxon-name-part-type="genus" reg="Boccardia">Boccardia</tp:taxon-name-part> <tp:taxon-name-part taxon-name-part-type="species" reg="pseudonatrix">pseudonatrix</tp:taxon-name-part></tp:taxon-name></italic> Day, 1961</td><td rowspan="1" colspan="1">Knysna Estuary, South Africa</td><td rowspan="1" colspan="1">South Africa</td><td rowspan="1" colspan="1"><ext-link xmlns:xlink="http://www.w3.org/1999/xlink" ext-link-type="gen" xlink:href="KY677895" xlink:type="simple">KY677895</ext-link> (1719)</td><td rowspan="1" colspan="1">–</td><td rowspan="1" colspan="1">
                  <xref ref-type="bibr" rid="B223">Williams et al. (2017)</xref>
                </td></tr><tr><td rowspan="1" colspan="6"><italic><tp:taxon-name><tp:taxon-name-part taxon-name-part-type="genus" reg="Boccardiella">Boccardiella</tp:taxon-name-part></tp:taxon-name></italic> Blake &amp; Kudenov, 1978</td></tr><tr><td rowspan="1" colspan="1"><italic><tp:taxon-name><tp:taxon-name-part taxon-name-part-type="genus" reg="Boccardiella">Boccardiella</tp:taxon-name-part> <tp:taxon-name-part taxon-name-part-type="species" reg="hamata">hamata</tp:taxon-name-part></tp:taxon-name></italic> (Webster, 1879)</td><td rowspan="1" colspan="1">USA</td><td rowspan="1" colspan="1">Incheon, South Korea</td><td rowspan="1" colspan="1"><ext-link xmlns:xlink="http://www.w3.org/1999/xlink" ext-link-type="gen" xlink:href="MT482710" xlink:type="simple">MT482710</ext-link> (1741)</td><td rowspan="1" colspan="1">–</td><td rowspan="1" colspan="1">
                  <xref ref-type="bibr" rid="B100">Lee et al. (2020)</xref>
                </td></tr><tr><td rowspan="1" colspan="6"><italic><tp:taxon-name><tp:taxon-name-part taxon-name-part-type="genus" reg="Dipolydora">Dipolydora</tp:taxon-name-part></tp:taxon-name></italic> Verrill, 1881</td></tr><tr><td rowspan="1" colspan="1"><italic><tp:taxon-name><tp:taxon-name-part taxon-name-part-type="genus" reg="Dipolydora">Dipolydora</tp:taxon-name-part> <tp:taxon-name-part taxon-name-part-type="species" reg="bidentata">bidentata</tp:taxon-name-part></tp:taxon-name></italic> (Zachs, 1933)</td><td rowspan="1" colspan="1">northern Sea of Japan, Russia</td><td rowspan="1" colspan="1">Peter the Great Bay, Russia</td><td rowspan="1" colspan="1"><ext-link xmlns:xlink="http://www.w3.org/1999/xlink" ext-link-type="gen" xlink:href="JX228065" xlink:type="simple">JX228065</ext-link> (900)</td><td rowspan="1" colspan="1"><ext-link xmlns:xlink="http://www.w3.org/1999/xlink" ext-link-type="gen" xlink:href="JX228103" xlink:type="simple">JX228103</ext-link> (475)</td><td rowspan="1" colspan="1">
                  <xref ref-type="bibr" rid="B155">Radashevsky and Pankova (2013)</xref>
                </td></tr><tr><td rowspan="2" colspan="1"><italic><tp:taxon-name><tp:taxon-name-part taxon-name-part-type="genus" reg="Dipolydora">Dipolydora</tp:taxon-name-part> <tp:taxon-name-part taxon-name-part-type="species" reg="capensis">capensis</tp:taxon-name-part></tp:taxon-name></italic> (Day, 1955)</td><td rowspan="1" colspan="1">South Africa</td><td rowspan="1" colspan="1">South Africa</td><td rowspan="1" colspan="1"><ext-link xmlns:xlink="http://www.w3.org/1999/xlink" ext-link-type="gen" xlink:href="KY677896" xlink:type="simple">KY677896</ext-link> (1714)</td><td rowspan="1" colspan="1">–</td><td rowspan="1" colspan="1">
                  <xref ref-type="bibr" rid="B223">Williams et al. (2017)</xref>
                </td></tr><tr><td rowspan="1" colspan="1"/><td rowspan="1" colspan="1">South Africa</td><td rowspan="1" colspan="1"><ext-link xmlns:xlink="http://www.w3.org/1999/xlink" ext-link-type="gen" xlink:href="KY677897" xlink:type="simple">KY677897</ext-link> (1714)</td><td rowspan="1" colspan="1">–</td><td rowspan="1" colspan="1">
                  <xref ref-type="bibr" rid="B223">Williams et al. (2017)</xref>
                </td></tr><tr><td rowspan="1" colspan="1"><italic><tp:taxon-name><tp:taxon-name-part taxon-name-part-type="genus" reg="Dipolydora">Dipolydora</tp:taxon-name-part> <tp:taxon-name-part taxon-name-part-type="species" reg="cardalia">cardalia</tp:taxon-name-part></tp:taxon-name></italic> (E. Berkeley, 1927)</td><td rowspan="1" colspan="1">British Columbia, Canada</td><td rowspan="1" colspan="1">Peter the Great Bay, Sea of Japan</td><td rowspan="1" colspan="1"><ext-link xmlns:xlink="http://www.w3.org/1999/xlink" ext-link-type="gen" xlink:href="JX228073" xlink:type="simple">JX228073</ext-link> (900)</td><td rowspan="1" colspan="1"><ext-link xmlns:xlink="http://www.w3.org/1999/xlink" ext-link-type="gen" xlink:href="JX228113" xlink:type="simple">JX228113</ext-link> (475)</td><td rowspan="1" colspan="1">
                  <xref ref-type="bibr" rid="B155">Radashevsky and Pankova (2013)</xref>
                </td></tr><tr><td rowspan="1" colspan="1"><italic><tp:taxon-name><tp:taxon-name-part taxon-name-part-type="genus" reg="Dipolydora">Dipolydora</tp:taxon-name-part> <tp:taxon-name-part taxon-name-part-type="species" reg="carunculata">carunculata</tp:taxon-name-part></tp:taxon-name></italic> (Radashevsky, 1993)</td><td rowspan="1" colspan="1">Vostok Bay, Russia</td><td rowspan="1" colspan="1">Peter the Great Bay, Sea of Japan</td><td rowspan="1" colspan="1"><ext-link xmlns:xlink="http://www.w3.org/1999/xlink" ext-link-type="gen" xlink:href="JN048711" xlink:type="simple">JN048711</ext-link> (942)</td><td rowspan="1" colspan="1"><ext-link xmlns:xlink="http://www.w3.org/1999/xlink" ext-link-type="gen" xlink:href="JN048698" xlink:type="simple">JN048698</ext-link> (475)</td><td rowspan="1" colspan="1">
                  <xref ref-type="bibr" rid="B155">Radashevsky and Pankova (2013)</xref>
                </td></tr><tr><td rowspan="1" colspan="1"><italic><tp:taxon-name><tp:taxon-name-part taxon-name-part-type="genus" reg="Dipolydora">Dipolydora</tp:taxon-name-part> <tp:taxon-name-part taxon-name-part-type="species" reg="quadrilobata">quadrilobata</tp:taxon-name-part></tp:taxon-name></italic> (Jacobi, 1883)</td><td rowspan="1" colspan="1">Kiel Canal, Germany</td><td rowspan="1" colspan="1">Russia</td><td rowspan="1" colspan="1">–</td><td rowspan="1" colspan="1"><ext-link xmlns:xlink="http://www.w3.org/1999/xlink" ext-link-type="gen" xlink:href="MH493041" xlink:type="simple">MH493041</ext-link> (309)</td><td rowspan="1" colspan="1">Radashevsky et al. (unpubl.)</td></tr><tr><td rowspan="1" colspan="1"><tp:taxon-name><tp:taxon-name-part taxon-name-part-type="genus" reg="Dipolydora">Dipolydora</tp:taxon-name-part> <tp:taxon-name-part taxon-name-part-type="uncertainty-rank">cf.</tp:taxon-name-part> <tp:taxon-name-part taxon-name-part-type="species" reg="socialis">socialis</tp:taxon-name-part></tp:taxon-name> (Schmarda, 1861)</td><td rowspan="1" colspan="1">Chile</td><td rowspan="1" colspan="1">South Africa</td><td rowspan="1" colspan="1"><ext-link xmlns:xlink="http://www.w3.org/1999/xlink" ext-link-type="gen" xlink:href="KY677899" xlink:type="simple">KY677899</ext-link> (1715)</td><td rowspan="1" colspan="1">–</td><td rowspan="1" colspan="1">
                  <xref ref-type="bibr" rid="B223">Williams et al. (2017)</xref>
                </td></tr><tr><td rowspan="1" colspan="6"><italic><tp:taxon-name><tp:taxon-name-part taxon-name-part-type="genus" reg="Microspio">Microspio</tp:taxon-name-part></tp:taxon-name></italic> Mesnil, 1896</td></tr><tr><td rowspan="1" colspan="1"><italic><tp:taxon-name><tp:taxon-name-part taxon-name-part-type="genus" reg="Microspio">Microspio</tp:taxon-name-part> <tp:taxon-name-part taxon-name-part-type="species" reg="granulata">granulata</tp:taxon-name-part></tp:taxon-name></italic> Blake &amp; Kudenov, 1978</td><td rowspan="1" colspan="1">Australia</td><td rowspan="1" colspan="1">Lizard Island, Australia</td><td rowspan="1" colspan="1"><ext-link xmlns:xlink="http://www.w3.org/1999/xlink" ext-link-type="gen" xlink:href="KP636515" xlink:type="simple">KP636515</ext-link> (457)</td><td rowspan="1" colspan="1"><ext-link xmlns:xlink="http://www.w3.org/1999/xlink" ext-link-type="gen" xlink:href="KP636514" xlink:type="simple">KP636514</ext-link> (362)</td><td rowspan="1" colspan="1">
                  <xref ref-type="bibr" rid="B113">Meißner and Götting (2015)</xref>
                </td></tr><tr><td rowspan="1" colspan="6"><italic><tp:taxon-name><tp:taxon-name-part taxon-name-part-type="genus" reg="Polydora">Polydora</tp:taxon-name-part></tp:taxon-name></italic> Bosc, 1802</td></tr><tr><td rowspan="1" colspan="1"><italic><tp:taxon-name><tp:taxon-name-part taxon-name-part-type="genus" reg="Polydora">Polydora</tp:taxon-name-part> <tp:taxon-name-part taxon-name-part-type="species" reg="brevipalpa">brevipalpa</tp:taxon-name-part></tp:taxon-name></italic> Zachs, 1933</td><td rowspan="1" colspan="1">northern Sea of Japan</td><td rowspan="1" colspan="1">China</td><td rowspan="1" colspan="1"><ext-link xmlns:xlink="http://www.w3.org/1999/xlink" ext-link-type="gen" xlink:href="KP231289" xlink:type="simple">KP231289</ext-link> (1725)</td><td rowspan="1" colspan="1">–</td><td rowspan="1" colspan="1">Ye et al. (2019)</td></tr><tr><td rowspan="1" colspan="1"><italic><tp:taxon-name><tp:taxon-name-part taxon-name-part-type="genus" reg="Polydora">Polydora</tp:taxon-name-part> <tp:taxon-name-part taxon-name-part-type="species" reg="cornuta">cornuta</tp:taxon-name-part></tp:taxon-name></italic> Bosc, 1802</td><td rowspan="1" colspan="1">South Carolina</td><td rowspan="1" colspan="1">Netherlands</td><td rowspan="1" colspan="1"><ext-link xmlns:xlink="http://www.w3.org/1999/xlink" ext-link-type="gen" xlink:href="KC686637" xlink:type="simple">KC686637</ext-link> (421)</td><td rowspan="1" colspan="1">–</td><td rowspan="1" colspan="1">van Pelt-Heerschap (unpubl.)</td></tr><tr><td rowspan="1" colspan="1"><italic><tp:taxon-name><tp:taxon-name-part taxon-name-part-type="genus" reg="Polydora">Polydora</tp:taxon-name-part> <tp:taxon-name-part taxon-name-part-type="species" reg="neocaeca">neocaeca</tp:taxon-name-part></tp:taxon-name></italic> Williams &amp; Radashevsky, 1999 (as <italic><tp:taxon-name><tp:taxon-name-part taxon-name-part-type="genus" reg="Polydora">Polydora</tp:taxon-name-part> <tp:taxon-name-part taxon-name-part-type="species" reg="haswelli">haswelli</tp:taxon-name-part></tp:taxon-name></italic>)</td><td rowspan="1" colspan="1">Rhode Island</td><td rowspan="1" colspan="1">China</td><td rowspan="1" colspan="1"><ext-link xmlns:xlink="http://www.w3.org/1999/xlink" ext-link-type="gen" xlink:href="KF562242" xlink:type="simple">KF562242</ext-link> (1792)</td><td rowspan="1" colspan="1"><ext-link xmlns:xlink="http://www.w3.org/1999/xlink" ext-link-type="gen" xlink:href="KF562235" xlink:type="simple">KF562235</ext-link> (511)</td><td rowspan="1" colspan="1">Ye et al. (2019)</td></tr><tr><td rowspan="1" colspan="1"><italic><tp:taxon-name><tp:taxon-name-part taxon-name-part-type="genus" reg="Polydora">Polydora</tp:taxon-name-part> <tp:taxon-name-part taxon-name-part-type="species" reg="lingshuiensis">lingshuiensis</tp:taxon-name-part></tp:taxon-name></italic> Ye, Tang, Wu, Su, Wang, Yu &amp; Wang, 2015</td><td rowspan="1" colspan="1">China</td><td rowspan="1" colspan="1">China</td><td rowspan="1" colspan="1"><ext-link xmlns:xlink="http://www.w3.org/1999/xlink" ext-link-type="gen" xlink:href="KF562240" xlink:type="simple">KF562240</ext-link> (1791)</td><td rowspan="1" colspan="1"><ext-link xmlns:xlink="http://www.w3.org/1999/xlink" ext-link-type="gen" xlink:href="KF562233" xlink:type="simple">KF562233</ext-link> (462)</td><td rowspan="1" colspan="1">
                  <xref ref-type="bibr" rid="B231">Ye et al. (2015)</xref>
                </td></tr><tr><td rowspan="1" colspan="1"><tp:taxon-name><tp:taxon-name-part taxon-name-part-type="genus" reg="Polydora">Polydora</tp:taxon-name-part> <tp:taxon-name-part taxon-name-part-type="uncertainty-rank">cf.</tp:taxon-name-part> <tp:taxon-name-part taxon-name-part-type="species" reg="nuchalis">nuchalis</tp:taxon-name-part></tp:taxon-name> Woodwick, 1953</td><td rowspan="1" colspan="1">California, USA</td><td rowspan="1" colspan="1">South Africa</td><td rowspan="1" colspan="1"><ext-link xmlns:xlink="http://www.w3.org/1999/xlink" ext-link-type="gen" xlink:href="KY677903" xlink:type="simple">KY677903</ext-link> (1715)</td><td rowspan="1" colspan="1">–</td><td rowspan="1" colspan="1">
                  <xref ref-type="bibr" rid="B223">Williams et al. (2017)</xref>
                </td></tr><tr><td rowspan="1" colspan="1"><italic><tp:taxon-name><tp:taxon-name-part taxon-name-part-type="genus" reg="Polydora">Polydora</tp:taxon-name-part> <tp:taxon-name-part taxon-name-part-type="species" reg="triglanda">triglanda</tp:taxon-name-part></tp:taxon-name></italic> Radashevsky &amp; Hsieh, 2000</td><td rowspan="1" colspan="1">Taiwan</td><td rowspan="1" colspan="1">Taiwan</td><td rowspan="1" colspan="1"><ext-link xmlns:xlink="http://www.w3.org/1999/xlink" ext-link-type="gen" xlink:href="JN048718" xlink:type="simple">JN048718</ext-link> (941)</td><td rowspan="1" colspan="1"><ext-link xmlns:xlink="http://www.w3.org/1999/xlink" ext-link-type="gen" xlink:href="JN048705" xlink:type="simple">JN048705</ext-link> (475)</td><td rowspan="1" colspan="1">
                  <xref ref-type="bibr" rid="B155">Radashevsky and Pankova (2013)</xref>
                </td></tr><tr><td rowspan="1" colspan="1"><tp:taxon-name><tp:taxon-name-part taxon-name-part-type="genus" reg="Polydora">Polydora</tp:taxon-name-part> <tp:taxon-name-part taxon-name-part-type="uncertainty-rank">cf.</tp:taxon-name-part> <tp:taxon-name-part taxon-name-part-type="species" reg="websteri">websteri</tp:taxon-name-part></tp:taxon-name> Hartman in Loosanoff &amp; Engle, 1943</td><td rowspan="1" colspan="1">Milford Harbor, USA</td><td rowspan="1" colspan="1">South Africa</td><td rowspan="1" colspan="1"><ext-link xmlns:xlink="http://www.w3.org/1999/xlink" ext-link-type="gen" xlink:href="KY677904" xlink:type="simple">KY677904</ext-link> (1716)</td><td rowspan="1" colspan="1">–</td><td rowspan="1" colspan="1">
                  <xref ref-type="bibr" rid="B223">Williams et al. (2017)</xref>
                </td></tr><tr><td rowspan="1" colspan="6"><italic><tp:taxon-name><tp:taxon-name-part taxon-name-part-type="genus" reg="Polydorella">Polydorella</tp:taxon-name-part></tp:taxon-name></italic> Augener, 1914</td></tr><tr><td rowspan="1" colspan="1"><italic><tp:taxon-name><tp:taxon-name-part taxon-name-part-type="genus" reg="Polydorella">Polydorella</tp:taxon-name-part> <tp:taxon-name-part taxon-name-part-type="species" reg="dawydoffi">dawydoffi</tp:taxon-name-part></tp:taxon-name></italic> Radashevsky, 1996</td><td rowspan="1" colspan="1">South China Sea</td><td rowspan="1" colspan="1">Nha Trang Bay, Vietnam</td><td rowspan="1" colspan="1">–</td><td rowspan="1" colspan="1"><ext-link xmlns:xlink="http://www.w3.org/1999/xlink" ext-link-type="gen" xlink:href="MG460900" xlink:type="simple">MG460900</ext-link> (308)</td><td rowspan="1" colspan="1">
                  <xref ref-type="bibr" rid="B166">Radashevsky et al. (2020b)</xref>
                </td></tr><tr><td rowspan="1" colspan="6"><italic><tp:taxon-name><tp:taxon-name-part taxon-name-part-type="genus" reg="Pseudopolydora">Pseudopolydora</tp:taxon-name-part></tp:taxon-name></italic> Czerniavsky, 1881</td></tr><tr><td rowspan="1" colspan="1"><italic><tp:taxon-name><tp:taxon-name-part taxon-name-part-type="genus" reg="Pseudopolydora">Pseudopolydora</tp:taxon-name-part> <tp:taxon-name-part taxon-name-part-type="species" reg="achaeta">achaeta</tp:taxon-name-part></tp:taxon-name></italic> Radashevsky &amp; Hsieh, 2000</td><td rowspan="1" colspan="1">Taiwan</td><td rowspan="1" colspan="1">Erhjen River, Tainan, Taiwan</td><td rowspan="1" colspan="1">–</td><td rowspan="1" colspan="1"><ext-link xmlns:xlink="http://www.w3.org/1999/xlink" ext-link-type="gen" xlink:href="MG460903" xlink:type="simple">MG460903</ext-link> (304)</td><td rowspan="1" colspan="1">
                  <xref ref-type="bibr" rid="B166">Radashevsky et al. (2020b)</xref>
                </td></tr><tr><td rowspan="1" colspan="1"><italic><tp:taxon-name><tp:taxon-name-part taxon-name-part-type="genus" reg="Pseudopolydora">Pseudopolydora</tp:taxon-name-part> <tp:taxon-name-part taxon-name-part-type="species" reg="bassarginensis">bassarginensis</tp:taxon-name-part></tp:taxon-name></italic> (Zachs, 1933)</td><td rowspan="1" colspan="1">northern Sea of Japan</td><td rowspan="1" colspan="1">Vostok Bay, Sea of Japan, Russia</td><td rowspan="1" colspan="1">–</td><td rowspan="1" colspan="1"><ext-link xmlns:xlink="http://www.w3.org/1999/xlink" ext-link-type="gen" xlink:href="MG460894" xlink:type="simple">MG460894</ext-link> (306)</td><td rowspan="1" colspan="1">
                  <xref ref-type="bibr" rid="B166">Radashevsky et al. (2020b)</xref>
                </td></tr><tr><td rowspan="1" colspan="1"><italic><tp:taxon-name><tp:taxon-name-part taxon-name-part-type="genus" reg="Pseudopolydora">Pseudopolydora</tp:taxon-name-part> <tp:taxon-name-part taxon-name-part-type="species" reg="dayii">dayii</tp:taxon-name-part></tp:taxon-name></italic> Simon, 2009</td><td rowspan="1" colspan="1">South Africa</td><td rowspan="1" colspan="1">South Africa</td><td rowspan="1" colspan="1"><ext-link xmlns:xlink="http://www.w3.org/1999/xlink" ext-link-type="gen" xlink:href="KY677907" xlink:type="simple">KY677907</ext-link> (1716)</td><td rowspan="1" colspan="1"/><td rowspan="1" colspan="1">
                  <xref ref-type="bibr" rid="B223">Williams et al. (2017)</xref>
                </td></tr><tr><td rowspan="1" colspan="1"><italic><tp:taxon-name><tp:taxon-name-part taxon-name-part-type="genus" reg="Pseudopolydora">Pseudopolydora</tp:taxon-name-part> <tp:taxon-name-part taxon-name-part-type="species" reg="diopatra">diopatra</tp:taxon-name-part></tp:taxon-name></italic> Hsieh, 1992</td><td rowspan="1" colspan="1">Taiwan</td><td rowspan="1" colspan="1">Hsinchu, Taiwan</td><td rowspan="1" colspan="1">–</td><td rowspan="1" colspan="1"><ext-link xmlns:xlink="http://www.w3.org/1999/xlink" ext-link-type="gen" xlink:href="MG460906" xlink:type="simple">MG460906</ext-link> (308)</td><td rowspan="1" colspan="1">
                  <xref ref-type="bibr" rid="B166">Radashevsky et al. (2020b)</xref>
                </td></tr><tr><td rowspan="1" colspan="1"><italic><tp:taxon-name><tp:taxon-name-part taxon-name-part-type="genus" reg="Pseudopolydora">Pseudopolydora</tp:taxon-name-part> <tp:taxon-name-part taxon-name-part-type="species" reg="eriyali">eriyali</tp:taxon-name-part></tp:taxon-name></italic> Simon, Sato-Okoshi &amp; Abe, 2017</td><td rowspan="1" colspan="1">South Africa</td><td rowspan="1" colspan="1">South Africa</td><td rowspan="1" colspan="1"><ext-link xmlns:xlink="http://www.w3.org/1999/xlink" ext-link-type="gen" xlink:href="AB973933" xlink:type="simple">AB973933</ext-link> (1713)</td><td rowspan="1" colspan="1"><ext-link xmlns:xlink="http://www.w3.org/1999/xlink" ext-link-type="gen" xlink:href="LC107863" xlink:type="simple">LC107863</ext-link> (471)</td><td rowspan="1" colspan="1">Simon et al. (2019)</td></tr><tr><td rowspan="1" colspan="1"><italic><tp:taxon-name><tp:taxon-name-part taxon-name-part-type="genus" reg="Pseudopolydora">Pseudopolydora</tp:taxon-name-part> <tp:taxon-name-part taxon-name-part-type="species" reg="kempi">kempi</tp:taxon-name-part> <tp:taxon-name-part taxon-name-part-type="subspecies" reg="japonica">japonica</tp:taxon-name-part></tp:taxon-name></italic> Imajima &amp; Hartman, 1964</td><td rowspan="1" colspan="1">Japan</td><td rowspan="1" colspan="1">Vostok Bay, Sea of Japan, Russia</td><td rowspan="1" colspan="1">–</td><td rowspan="1" colspan="1"><ext-link xmlns:xlink="http://www.w3.org/1999/xlink" ext-link-type="gen" xlink:href="MG460897" xlink:type="simple">MG460897</ext-link> (306)</td><td rowspan="1" colspan="1">
                  <xref ref-type="bibr" rid="B166">Radashevsky et al. (2020b)</xref>
                </td></tr><tr><td rowspan="1" colspan="1"><italic><tp:taxon-name><tp:taxon-name-part taxon-name-part-type="genus" reg="Pseudopolydora">Pseudopolydora</tp:taxon-name-part> <tp:taxon-name-part taxon-name-part-type="species" reg="paucibranchiata">paucibranchiata</tp:taxon-name-part></tp:taxon-name></italic> (Okuda, 1937)</td><td rowspan="1" colspan="1">Japan</td><td rowspan="1" colspan="1">Gulf of Naples, Italy</td><td rowspan="1" colspan="1">–</td><td rowspan="1" colspan="1"><ext-link xmlns:xlink="http://www.w3.org/1999/xlink" ext-link-type="gen" xlink:href="MG460937" xlink:type="simple">MG460937</ext-link> (455)</td><td rowspan="1" colspan="1">
                  <xref ref-type="bibr" rid="B166">Radashevsky et al. (2020b)</xref>
                </td></tr><tr><td rowspan="1" colspan="1"><italic><tp:taxon-name><tp:taxon-name-part taxon-name-part-type="genus" reg="Pseudopolydora">Pseudopolydora</tp:taxon-name-part> <tp:taxon-name-part taxon-name-part-type="species" reg="pulchra">pulchra</tp:taxon-name-part></tp:taxon-name></italic> (Carazzi, 1893)</td><td rowspan="1" colspan="1">Gulf of Naples, Mediterranean</td><td rowspan="1" colspan="1">Bay of Morlaix, Brittany, France</td><td rowspan="1" colspan="1">–</td><td rowspan="1" colspan="1"><ext-link xmlns:xlink="http://www.w3.org/1999/xlink" ext-link-type="gen" xlink:href="MG460932" xlink:type="simple">MG460932</ext-link> (471)</td><td rowspan="1" colspan="1">
                  <xref ref-type="bibr" rid="B166">Radashevsky et al. (2020b)</xref>
                </td></tr><tr><td rowspan="1" colspan="1"><italic><tp:taxon-name><tp:taxon-name-part taxon-name-part-type="genus" reg="Pseudopolydora">Pseudopolydora</tp:taxon-name-part> <tp:taxon-name-part taxon-name-part-type="species" reg="uphondo">uphondo</tp:taxon-name-part></tp:taxon-name></italic> Simon, Sato-Okoshi &amp; Abe, 2017</td><td rowspan="1" colspan="1">South Africa</td><td rowspan="1" colspan="1">South Africa</td><td rowspan="1" colspan="1"><ext-link xmlns:xlink="http://www.w3.org/1999/xlink" ext-link-type="gen" xlink:href="LC107848" xlink:type="simple">LC107848</ext-link> (1711)</td><td rowspan="1" colspan="1"><ext-link xmlns:xlink="http://www.w3.org/1999/xlink" ext-link-type="gen" xlink:href="LC107866" xlink:type="simple">LC107866</ext-link> (472)</td><td rowspan="1" colspan="1">Simon et al. (2019)</td></tr><tr><td rowspan="1" colspan="1"><italic><tp:taxon-name><tp:taxon-name-part taxon-name-part-type="genus" reg="Pseudopolydora">Pseudopolydora</tp:taxon-name-part> <tp:taxon-name-part taxon-name-part-type="species" reg="vexillosa">vexillosa</tp:taxon-name-part></tp:taxon-name></italic> Radashevsky &amp; Hsieh, 2000 (as <italic><tp:taxon-name><tp:taxon-name-part taxon-name-part-type="genus" reg="Pseudopolydora">Pseudopolydora</tp:taxon-name-part></tp:taxon-name></italic> sp. B)</td><td rowspan="1" colspan="1">Taiwan</td><td rowspan="1" colspan="1">Mung Is., Nha Trang Bay, Vietnam</td><td rowspan="1" colspan="1">–</td><td rowspan="1" colspan="1"><ext-link xmlns:xlink="http://www.w3.org/1999/xlink" ext-link-type="gen" xlink:href="MG460890" xlink:type="simple">MG460890</ext-link> (295)</td><td rowspan="1" colspan="1">
                  <xref ref-type="bibr" rid="B166">Radashevsky et al. (2020b)</xref>
                </td></tr><tr><td rowspan="1" colspan="1"><italic><tp:taxon-name><tp:taxon-name-part taxon-name-part-type="genus" reg="Pseudopolydora">Pseudopolydora</tp:taxon-name-part></tp:taxon-name></italic> sp. A</td><td rowspan="1" colspan="1">–</td><td rowspan="1" colspan="1">Northern Territory, Australia</td><td rowspan="1" colspan="1">–</td><td rowspan="1" colspan="1"><ext-link xmlns:xlink="http://www.w3.org/1999/xlink" ext-link-type="gen" xlink:href="MG460921" xlink:type="simple">MG460921</ext-link> (296)</td><td rowspan="1" colspan="1">
                  <xref ref-type="bibr" rid="B166">Radashevsky et al. (2020b)</xref>
                </td></tr><tr><td rowspan="1" colspan="1"><italic><tp:taxon-name><tp:taxon-name-part taxon-name-part-type="genus" reg="Pseudopolydora">Pseudopolydora</tp:taxon-name-part></tp:taxon-name></italic> sp. B (as <italic><tp:taxon-name><tp:taxon-name-part taxon-name-part-type="genus" reg="Pseudopolydora">Pseudopolydora</tp:taxon-name-part></tp:taxon-name></italic> sp. C)</td><td rowspan="1" colspan="1">–</td><td rowspan="1" colspan="1">Arabian Gulf, Kuwait</td><td rowspan="1" colspan="1">–</td><td rowspan="1" colspan="1"><ext-link xmlns:xlink="http://www.w3.org/1999/xlink" ext-link-type="gen" xlink:href="MG460957" xlink:type="simple">MG460957</ext-link> (295)</td><td rowspan="1" colspan="1">
                  <xref ref-type="bibr" rid="B166">Radashevsky et al. (2020b)</xref>
                </td></tr><tr><td rowspan="1" colspan="1"><italic><tp:taxon-name><tp:taxon-name-part taxon-name-part-type="genus" reg="Pseudopolydora">Pseudopolydora</tp:taxon-name-part></tp:taxon-name></italic> sp. C (as <italic><tp:taxon-name><tp:taxon-name-part taxon-name-part-type="genus" reg="Pseudopolydora">Pseudopolydora</tp:taxon-name-part></tp:taxon-name></italic> sp. D)</td><td rowspan="1" colspan="1">–</td><td rowspan="1" colspan="1">Arabian Gulf, Kuwait</td><td rowspan="1" colspan="1">–</td><td rowspan="1" colspan="1"><ext-link xmlns:xlink="http://www.w3.org/1999/xlink" ext-link-type="gen" xlink:href="MG460941" xlink:type="simple">MG460941</ext-link> (309)</td><td rowspan="1" colspan="1">
                  <xref ref-type="bibr" rid="B166">Radashevsky et al. (2020b)</xref>
                </td></tr><tr><td rowspan="1" colspan="1"><italic><tp:taxon-name><tp:taxon-name-part taxon-name-part-type="genus" reg="Pseudopolydora">Pseudopolydora</tp:taxon-name-part></tp:taxon-name></italic> sp. D (as <italic><tp:taxon-name><tp:taxon-name-part taxon-name-part-type="genus" reg="Pseudopolydora">Pseudopolydora</tp:taxon-name-part></tp:taxon-name></italic> sp. E)</td><td rowspan="1" colspan="1">–</td><td rowspan="1" colspan="1">Raunefjord, North Sea, Norway</td><td rowspan="1" colspan="1">–</td><td rowspan="1" colspan="1"><ext-link xmlns:xlink="http://www.w3.org/1999/xlink" ext-link-type="gen" xlink:href="MG460960" xlink:type="simple">MG460960</ext-link> (305)</td><td rowspan="1" colspan="1">
                  <xref ref-type="bibr" rid="B166">Radashevsky et al. (2020b)</xref>
                </td></tr><tr><td rowspan="1" colspan="1"><italic><tp:taxon-name><tp:taxon-name-part taxon-name-part-type="genus" reg="Pseudopolydora">Pseudopolydora</tp:taxon-name-part></tp:taxon-name></italic> sp. Sodwana 32-4</td><td rowspan="1" colspan="1">–</td><td rowspan="1" colspan="1">South Africa</td><td rowspan="1" colspan="1"><ext-link xmlns:xlink="http://www.w3.org/1999/xlink" ext-link-type="gen" xlink:href="LC107849" xlink:type="simple">LC107849</ext-link> (1724)</td><td rowspan="1" colspan="1"><ext-link xmlns:xlink="http://www.w3.org/1999/xlink" ext-link-type="gen" xlink:href="LC107867" xlink:type="simple">LC107867</ext-link> (473)</td><td rowspan="1" colspan="1">Simon et al. (2019)</td></tr><tr><td rowspan="1" colspan="6"><italic><tp:taxon-name><tp:taxon-name-part taxon-name-part-type="genus" reg="Spio">Spio</tp:taxon-name-part></tp:taxon-name></italic> Fabricius, 1785</td></tr><tr><td rowspan="1" colspan="1"><italic><tp:taxon-name><tp:taxon-name-part taxon-name-part-type="genus" reg="Spio">Spio</tp:taxon-name-part> <tp:taxon-name-part taxon-name-part-type="species" reg="arndti">arndti</tp:taxon-name-part></tp:taxon-name></italic> Meißner, Bick &amp; Bastrop, 2011 (as <italic><tp:taxon-name><tp:taxon-name-part taxon-name-part-type="genus" reg="Spio">Spio</tp:taxon-name-part></tp:taxon-name></italic> sp. LK-2011-2)</td><td rowspan="1" colspan="1">Baltic Sea</td><td rowspan="1" colspan="1">Baltic Sea</td><td rowspan="1" colspan="1"><ext-link xmlns:xlink="http://www.w3.org/1999/xlink" ext-link-type="gen" xlink:href="FR823434" xlink:type="simple">FR823434</ext-link> (1765)</td><td rowspan="1" colspan="1"><ext-link xmlns:xlink="http://www.w3.org/1999/xlink" ext-link-type="gen" xlink:href="FR823439" xlink:type="simple">FR823439</ext-link> (453)</td><td rowspan="1" colspan="1">Meißner et al. (2011)</td></tr><tr><td rowspan="1" colspan="1"><italic><tp:taxon-name><tp:taxon-name-part taxon-name-part-type="genus" reg="Spio">Spio</tp:taxon-name-part> <tp:taxon-name-part taxon-name-part-type="species" reg="blakei">blakei</tp:taxon-name-part></tp:taxon-name></italic> Maciolek, 1990</td><td rowspan="1" colspan="1">Botany Bay, New South Wales, Australia</td><td rowspan="1" colspan="1">Lizard Island, Australia</td><td rowspan="1" colspan="1"><ext-link xmlns:xlink="http://www.w3.org/1999/xlink" ext-link-type="gen" xlink:href="KP636507" xlink:type="simple">KP636507</ext-link> (458)</td><td rowspan="1" colspan="1"><ext-link xmlns:xlink="http://www.w3.org/1999/xlink" ext-link-type="gen" xlink:href="KP636502" xlink:type="simple">KP636502</ext-link> (348)</td><td rowspan="1" colspan="1">
                  <xref ref-type="bibr" rid="B113">Meißner and Götting (2015)</xref>
                </td></tr><tr><td rowspan="1" colspan="1"><italic><tp:taxon-name><tp:taxon-name-part taxon-name-part-type="genus" reg="Spio">Spio</tp:taxon-name-part> <tp:taxon-name-part taxon-name-part-type="species" reg="filicornis">filicornis</tp:taxon-name-part></tp:taxon-name></italic> (O. F. Müller, 1776)</td><td rowspan="1" colspan="1">Iluilârssuk, Greenland</td><td rowspan="1" colspan="1">Iluilârssuk, Greenland</td><td rowspan="1" colspan="1"><ext-link xmlns:xlink="http://www.w3.org/1999/xlink" ext-link-type="gen" xlink:href="FR823431" xlink:type="simple">FR823431</ext-link> (1765)</td><td rowspan="1" colspan="1"><ext-link xmlns:xlink="http://www.w3.org/1999/xlink" ext-link-type="gen" xlink:href="FR823436" xlink:type="simple">FR823436</ext-link> (454)</td><td rowspan="1" colspan="1">Meißner et al. (2011)</td></tr><tr><td rowspan="1" colspan="1"><italic><tp:taxon-name><tp:taxon-name-part taxon-name-part-type="genus" reg="Spio">Spio</tp:taxon-name-part> <tp:taxon-name-part taxon-name-part-type="species" reg="symphyta">symphyta</tp:taxon-name-part></tp:taxon-name></italic> Meißner, Bick &amp; Bastrop, 2011 (as <italic><tp:taxon-name><tp:taxon-name-part taxon-name-part-type="genus" reg="Spio">Spio</tp:taxon-name-part></tp:taxon-name></italic> sp. LK-2011-1)</td><td rowspan="1" colspan="1">North Sea</td><td rowspan="1" colspan="1">North Sea</td><td rowspan="1" colspan="1"><ext-link xmlns:xlink="http://www.w3.org/1999/xlink" ext-link-type="gen" xlink:href="FR823433" xlink:type="simple">FR823433</ext-link> (1766)</td><td rowspan="1" colspan="1"><ext-link xmlns:xlink="http://www.w3.org/1999/xlink" ext-link-type="gen" xlink:href="FR823438" xlink:type="simple">FR823438</ext-link> (453)</td><td rowspan="1" colspan="1">Meißner et al. (2011)</td></tr><tr><td rowspan="1" colspan="1"><italic><tp:taxon-name><tp:taxon-name-part taxon-name-part-type="genus" reg="Spio">Spio</tp:taxon-name-part></tp:taxon-name></italic> sp. 2573</td><td rowspan="1" colspan="1">–</td><td rowspan="1" colspan="1">Koni Peninsula, Sea of Okhotsk, Russia</td><td rowspan="1" colspan="1"><ext-link xmlns:xlink="http://www.w3.org/1999/xlink" ext-link-type="gen" xlink:href="KT200135" xlink:type="simple">KT200135</ext-link> (1688)</td><td rowspan="1" colspan="1"><ext-link xmlns:xlink="http://www.w3.org/1999/xlink" ext-link-type="gen" xlink:href="KT200126" xlink:type="simple">KT200126</ext-link> (310)</td><td rowspan="1" colspan="1">
                  <xref ref-type="bibr" rid="B162">Radashevsky et al. (2016b)</xref>
                </td></tr><tr><td rowspan="1" colspan="6">Outgroup</td></tr><tr><td rowspan="1" colspan="6"><tp:taxon-name><tp:taxon-name-part taxon-name-part-type="family">Sabellidae</tp:taxon-name-part></tp:taxon-name> Latreille, 1825</td></tr><tr><td rowspan="1" colspan="6"><italic><tp:taxon-name><tp:taxon-name-part taxon-name-part-type="genus" reg="Laonome">Laonome</tp:taxon-name-part></tp:taxon-name></italic> Malmgren, 1866</td></tr><tr><td rowspan="1" colspan="1"><italic><tp:taxon-name><tp:taxon-name-part taxon-name-part-type="genus" reg="Laonome">Laonome</tp:taxon-name-part></tp:taxon-name></italic> sp.</td><td rowspan="1" colspan="1">–</td><td rowspan="1" colspan="1">Pärnu Bay, Baltic Sea</td><td rowspan="1" colspan="1"><ext-link xmlns:xlink="http://www.w3.org/1999/xlink" ext-link-type="gen" xlink:href="KP793139" xlink:type="simple">KP793139</ext-link> (1813)</td><td rowspan="1" colspan="1"><ext-link xmlns:xlink="http://www.w3.org/1999/xlink" ext-link-type="gen" xlink:href="KP793138" xlink:type="simple">KP793138</ext-link> (450)</td><td rowspan="1" colspan="1">
                  <xref ref-type="bibr" rid="B97">Kotta et al. (2015)</xref>
                </td></tr><tr><td rowspan="1" colspan="6"><italic><tp:taxon-name><tp:taxon-name-part taxon-name-part-type="genus" reg="Sabella">Sabella</tp:taxon-name-part></tp:taxon-name></italic> Linnaeus, 1767</td></tr><tr><td rowspan="1" colspan="1"><italic><tp:taxon-name><tp:taxon-name-part taxon-name-part-type="genus" reg="Sabella">Sabella</tp:taxon-name-part> <tp:taxon-name-part taxon-name-part-type="species" reg="pavonina">pavonina</tp:taxon-name-part></tp:taxon-name></italic> Savigny, 1822</td><td rowspan="1" colspan="1">Plymouth</td><td rowspan="1" colspan="1">–/Brittany, France</td><td rowspan="1" colspan="1"><ext-link xmlns:xlink="http://www.w3.org/1999/xlink" ext-link-type="gen" xlink:href="U67144" xlink:type="simple">U67144</ext-link> (1726)</td><td rowspan="1" colspan="1"><ext-link xmlns:xlink="http://www.w3.org/1999/xlink" ext-link-type="gen" xlink:href="AY340482" xlink:type="simple">AY340482</ext-link> (476)</td><td rowspan="1" colspan="1">Nadot &amp; Grant (unpubl.), <xref ref-type="bibr" rid="B174">Rousset et al. (2007)</xref></td></tr></tbody></table></table-wrap></tp:treatment-sec><ref-list><ref id="B192"><mixed-citation xmlns:xlink="http://www.w3.org/1999/xlink" xlink:type="simple"><person-group><name name-style="western"><surname>Sikorski</surname><given-names>AV</given-names></name></person-group> (<year>2002</year>) <article-title>On distinguishing the morphologically close species, <italic><tp:taxon-name><tp:taxon-name-part taxon-name-part-type="genus">Laonice</tp:taxon-name-part> <tp:taxon-name-part taxon-name-part-type="species">cirrata</tp:taxon-name-part></tp:taxon-name></italic> and <italic><tp:taxon-name><tp:taxon-name-part taxon-name-part-type="genus">L.</tp:taxon-name-part> <tp:taxon-name-part taxon-name-part-type="species">bahusiensis</tp:taxon-name-part></tp:taxon-name></italic> (<tp:taxon-name><tp:taxon-name-part taxon-name-part-type="class">Polychaeta</tp:taxon-name-part></tp:taxon-name>, <tp:taxon-name><tp:taxon-name-part taxon-name-part-type="family">Spionidae</tp:taxon-name-part></tp:taxon-name>).</article-title><source>Zoologichesky Zhurnal</source><volume>81</volume>: <fpage>406</fpage>–<lpage>419</lpage>. [in Russianwith English summary]</mixed-citation></ref><ref id="B34"><mixed-citation xmlns:xlink="http://www.w3.org/1999/xlink" xlink:type="simple"><person-group><name name-style="western"><surname>Bogantes</surname><given-names>VE</given-names></name><name name-style="western"><surname>Halanych</surname><given-names>KM</given-names></name><name name-style="western"><surname>Meißner</surname><given-names>K</given-names></name></person-group> (<year>2018</year>) <article-title>Diversity and phylogenetic relationships of North Atlantic <italic><tp:taxon-name><tp:taxon-name-part taxon-name-part-type="genus">Laonice</tp:taxon-name-part></tp:taxon-name></italic> Malmgren, 1867 (<tp:taxon-name><tp:taxon-name-part taxon-name-part-type="family">Spionidae</tp:taxon-name-part></tp:taxon-name>, <tp:taxon-name><tp:taxon-name-part taxon-name-part-type="phylum">Annelida</tp:taxon-name-part></tp:taxon-name>) including the description of a novel species.</article-title><source>Marine Biodiversity</source><volume>48</volume>: <fpage>737</fpage>–<lpage>749</lpage>. <ext-link xlink:type="simple" ext-link-type="doi" xlink:href="10.1007/s12526-018-0859-8">https://doi.org/10.1007/s12526-018-0859-8</ext-link></mixed-citation></ref><ref id="B204"><mixed-citation xmlns:xlink="http://www.w3.org/1999/xlink" xlink:type="simple"><person-group><name name-style="western"><surname>Söderström</surname><given-names>A</given-names></name></person-group> (<year>1920</year>) <source>Studien über die Polychäten familie <tp:taxon-name><tp:taxon-name-part taxon-name-part-type="family">Spionidae</tp:taxon-name-part></tp:taxon-name>.</source><publisher-name>PhD thesis</publisher-name>, <publisher-loc>Almquist &amp; Wicksells, Uppsala</publisher-loc>, <size units="page">286 pp</size>. [1 plate]</mixed-citation></ref><ref id="B16"><mixed-citation xmlns:xlink="http://www.w3.org/1999/xlink" xlink:type="simple"><person-group><name name-style="western"><surname>Berkeley</surname><given-names>E</given-names></name><name name-style="western"><surname>Berkeley</surname><given-names>C</given-names></name></person-group> (<year>1936</year>) <article-title>Notes on <tp:taxon-name><tp:taxon-name-part taxon-name-part-type="class">Polychaeta</tp:taxon-name-part></tp:taxon-name> from the coast of Western Canada. I. <tp:taxon-name><tp:taxon-name-part taxon-name-part-type="family">Spionidae</tp:taxon-name-part></tp:taxon-name>.</article-title><source>Annals and Magazine of Natural History</source><volume>18</volume>: <fpage>468</fpage>–<lpage>477</lpage>. <ext-link xlink:type="simple" ext-link-type="doi" xlink:href="10.1080/00222933608655215">https://doi.org/10.1080/00222933608655215</ext-link></mixed-citation></ref><ref id="B130"><mixed-citation xmlns:xlink="http://www.w3.org/1999/xlink" xlink:type="simple"><person-group><name name-style="western"><surname>Okuda</surname><given-names>S</given-names></name></person-group> (<year>1937</year>) <article-title>Spioniform polychaetes from Japan. Journal of the Faculty of Science Hokkaido Imperial University Series 6.</article-title><source>Zoology</source><volume>5</volume>: <fpage>217</fpage>–<lpage>254</lpage>. <ext-link xlink:type="simple" ext-link-type="uri" xlink:href="http://hdl.handle.net/2115/27002">http://hdl.handle.net/2115/27002</ext-link></mixed-citation></ref><ref id="B89"><mixed-citation xmlns:xlink="http://www.w3.org/1999/xlink" xlink:type="simple"><person-group><name name-style="western"><surname>Imajima</surname><given-names>M</given-names></name><name name-style="western"><surname>Hartman</surname><given-names>O</given-names></name></person-group> (<year>1964</year>) <article-title>The polychaetous annelids of Japan. Parts I, II.</article-title><source>Allan Hancock Foundation Publications Occasional Paper</source><volume>26</volume>: <fpage>1</fpage>–<lpage>452</lpage>. [38 plates]</mixed-citation></ref><ref id="B56"><mixed-citation xmlns:xlink="http://www.w3.org/1999/xlink" xlink:type="simple"><person-group><name name-style="western"><surname>Foster</surname><given-names>NM</given-names></name></person-group> (<year>1971</year>) <article-title><tp:taxon-name><tp:taxon-name-part taxon-name-part-type="family">Spionidae</tp:taxon-name-part></tp:taxon-name> (<tp:taxon-name><tp:taxon-name-part taxon-name-part-type="class">Polychaeta</tp:taxon-name-part></tp:taxon-name>) of the Gulf of Mexico and the Caribbean Sea.</article-title><source>Studies on the Fauna of Curaçao and other Caribbean Islands</source><volume>36</volume>: <fpage>1</fpage>–<lpage>183</lpage>. <ext-link xlink:type="simple" ext-link-type="uri" xlink:href="http://www.repository.naturalis.nl/record/506046">http://www.repository.naturalis.nl/record/506046</ext-link></mixed-citation></ref><ref id="B111"><mixed-citation xmlns:xlink="http://www.w3.org/1999/xlink" xlink:type="simple"><person-group><name name-style="western"><surname>Maciolek</surname><given-names>NJ</given-names></name></person-group> (<year>2000</year>) <article-title>New species and records of <italic><tp:taxon-name><tp:taxon-name-part taxon-name-part-type="genus">Aonidella</tp:taxon-name-part></tp:taxon-name></italic>, <italic><tp:taxon-name><tp:taxon-name-part taxon-name-part-type="genus">Laonice</tp:taxon-name-part></tp:taxon-name></italic>, and <italic><tp:taxon-name><tp:taxon-name-part taxon-name-part-type="genus">Spiophanes</tp:taxon-name-part></tp:taxon-name></italic> (<tp:taxon-name><tp:taxon-name-part taxon-name-part-type="class">Polychaeta</tp:taxon-name-part></tp:taxon-name>: <tp:taxon-name><tp:taxon-name-part taxon-name-part-type="family">Spionidae</tp:taxon-name-part></tp:taxon-name>) from shelf and slope depths of the Western North Atlantic.</article-title><source>Bulletin of Marine Science</source><volume>67</volume>: <fpage>529</fpage>–<lpage>547</lpage>. <ext-link xlink:type="simple" ext-link-type="uri" xlink:href="https://www.ingentaconnect.com/content/umrsmas/bullmar/2000/00000067/00000001/art00043">https://www.ingentaconnect.com/content/umrsmas/bullmar/2000/00000067/00000001/art00043</ext-link></mixed-citation></ref><ref id="B193"><mixed-citation xmlns:xlink="http://www.w3.org/1999/xlink" xlink:type="simple"><person-group><name name-style="western"><surname>Sikorski</surname><given-names>AV</given-names></name></person-group> (<year>2011</year>) <article-title>Review of <italic><tp:taxon-name><tp:taxon-name-part taxon-name-part-type="genus">Laonice</tp:taxon-name-part></tp:taxon-name></italic> (<tp:taxon-name><tp:taxon-name-part taxon-name-part-type="family">Spionidae</tp:taxon-name-part></tp:taxon-name>, <tp:taxon-name><tp:taxon-name-part taxon-name-part-type="phylum">Annelida</tp:taxon-name-part></tp:taxon-name>) with remarks on several species and a description of a new species from South Africa.</article-title><source>Italian Journal of Zoology</source><volume>78</volume>: <fpage>201</fpage>–<lpage>214</lpage>. <ext-link xlink:type="simple" ext-link-type="doi" xlink:href="10.1080/11250003.2011.617218">https://doi.org/10.1080/11250003.2011.617218</ext-link></mixed-citation></ref><ref id="B86"><mixed-citation xmlns:xlink="http://www.w3.org/1999/xlink" xlink:type="simple"><person-group><name name-style="western"><surname>Imajima</surname><given-names>M</given-names></name></person-group> (<year>2006</year>) <article-title>Polychaetous annelids from Sagami Bay and Sagami Sea, central Japan.</article-title><source>Memoirs of the National Science Museum, Tokyo</source><volume>40</volume>: <fpage>317</fpage>–<lpage>408</lpage>.</mixed-citation></ref><ref id="B87"><mixed-citation xmlns:xlink="http://www.w3.org/1999/xlink" xlink:type="simple"><person-group><name name-style="western"><surname>Imajima</surname><given-names>M</given-names></name></person-group> (<year>2009</year>) <article-title>Deep-sea benthic polychaetes off Pacific coast of the northern Honshu, Japan.</article-title><source>National Museum of Nature and Science Monographs</source><volume>39</volume>: <fpage>39</fpage>–<lpage>192</lpage>.</mixed-citation></ref><ref id="B88"><mixed-citation xmlns:xlink="http://www.w3.org/1999/xlink" xlink:type="simple"><person-group><name name-style="western"><surname>Imajima</surname><given-names>M</given-names></name></person-group> (<year>2011</year>) <article-title>Polychaetous annelids collected from Sagami Bay toward the Ogasawara Islands, Japan.</article-title><source>Memoirs of the Museum of Nature and Science, Tokyo</source><volume>47</volume>: <fpage>145</fpage>–<lpage>218</lpage>.</mixed-citation></ref><ref id="B82"><mixed-citation xmlns:xlink="http://www.w3.org/1999/xlink" xlink:type="simple"><person-group><name name-style="western"><surname>Imajima</surname><given-names>M</given-names></name></person-group> (<year>1990c</year>) <article-title>Spionids (<tp:taxon-name><tp:taxon-name-part taxon-name-part-type="phylum">Annelida</tp:taxon-name-part></tp:taxon-name>, <tp:taxon-name><tp:taxon-name-part taxon-name-part-type="class">Polychaeta</tp:taxon-name-part></tp:taxon-name>) obtained by dredging from Oshima Strait and Yakiuchi Bay, Amami-Oshima of the Ryukyu Islands.</article-title><source>Memoirs of the National Science Museum, Tokyo</source><volume>23</volume>: <fpage>93</fpage>–<lpage>99</lpage>.</mixed-citation></ref><ref id="B151"><mixed-citation xmlns:xlink="http://www.w3.org/1999/xlink" xlink:type="simple"><person-group><name name-style="western"><surname>Radashevsky</surname><given-names>VI</given-names></name><name name-style="western"><surname>Lana</surname><given-names>PC</given-names></name></person-group> (<year>2009</year>) <article-title><italic><tp:taxon-name><tp:taxon-name-part taxon-name-part-type="genus">Laonice</tp:taxon-name-part></tp:taxon-name></italic> (<tp:taxon-name><tp:taxon-name-part taxon-name-part-type="phylum">Annelida</tp:taxon-name-part></tp:taxon-name>: <tp:taxon-name><tp:taxon-name-part taxon-name-part-type="family">Spionidae</tp:taxon-name-part></tp:taxon-name>) from South and Central America.</article-title><source>Zoosymposia</source><volume>2</volume>: <fpage>265</fpage>–<lpage>295</lpage>. <ext-link xlink:type="simple" ext-link-type="doi" xlink:href="10.11646/zoosymposia.2.1.19">https://doi.org/10.11646/zoosymposia.2.1.19</ext-link></mixed-citation></ref><ref id="B22"><mixed-citation xmlns:xlink="http://www.w3.org/1999/xlink" xlink:type="simple"><person-group><name name-style="western"><surname>Blake</surname><given-names>JA</given-names></name></person-group> (<year>2006</year>) <article-title>Chapter 13. <tp:taxon-name><tp:taxon-name-part taxon-name-part-type="order">Spionida</tp:taxon-name-part></tp:taxon-name>.</article-title> In: <person-group><name name-style="western"><surname>Rouse</surname><given-names>G</given-names></name><name name-style="western"><surname>Pleijel</surname><given-names>F</given-names></name></person-group> (<role>Eds</role>) <issue-title>Reproductive Biology and Phylogeny of Annelida.</issue-title><source>Science Publishers, Enfield</source>, <fpage>565</fpage>–<lpage>638</lpage>. <ext-link xlink:type="simple" ext-link-type="doi" xlink:href="10.1201/9781482280159">https://doi.org/10.1201/9781482280159</ext-link></mixed-citation></ref></ref-list></tp:taxon-treatment>
