# Supplementary material for: Molecular identification and larval morphology of spionid polychaetes (Annelida, Spionidae) from northeastern Japan
Source: Zookeys. 2021 Feb 4;1015:1–86. doi: 10.3897/zookeys.1015.54387 (PMC7878468; doi:10.3897/zookeys.1015.54387)
Supplement: XML Treatment for Paraprionospio [file zookeys.1015.54387-treatment6.xml]

<!DOCTYPE tp:taxon-treatment
  PUBLIC "-//TaxonX//DTD Taxonomic Treatment Publishing DTD v0 20100105//EN" "tax-treatment-NSO.dtd">
<tp:taxon-treatment xmlns:tp="http://www.plazi.org/taxpub"><tp:treatment-meta><kwd-group><label>Taxon classification</label><kwd><named-content xmlns:xlink="http://www.w3.org/1999/xlink" content-type="kingdom">Animalia</named-content></kwd><kwd><named-content xmlns:xlink="http://www.w3.org/1999/xlink" content-type="order">Spionida</named-content></kwd><kwd><named-content xmlns:xlink="http://www.w3.org/1999/xlink" content-type="family">Spionidae</named-content></kwd></kwd-group><mixed-citation publication-type="journal"><person-group><name><surname>Abe</surname><given-names>Hirokazu</given-names></name><name><surname>Sato‐Okoshi</surname><given-names>Waka</given-names></name></person-group><article-title>Molecular identification and larval morphology of spionid polychaetes (<tp:taxon-name><tp:taxon-name-part taxon-name-part-type="phylum">Annelida</tp:taxon-name-part></tp:taxon-name>, <tp:taxon-name><tp:taxon-name-part taxon-name-part-type="family">Spionidae</tp:taxon-name-part></tp:taxon-name>) from northeastern Japan</article-title><source>Zookeys</source><day>04</day><month>2</month><year>2021</year><volume>1015</volume><fpage>1</fpage><lpage>86</lpage><pub-id pub-id-type="doi">10.3897/zookeys.1015.54387</pub-id></mixed-citation></tp:treatment-meta><tp:nomenclature><label>Genus</label><tp:taxon-name><object-id xmlns:xlink="http://www.w3.org/1999/xlink" content-type="arpha" xlink:type="simple">B103F43B-3C03-5595-9F03-849199C8F6A1</object-id>
                  <tp:taxon-name-part taxon-name-part-type="genus" reg="Paraprionospio">Paraprionospio</tp:taxon-name-part>
                </tp:taxon-name><tp:taxon-authority>Caullery, 1914</tp:taxon-authority></tp:nomenclature><tp:treatment-sec sec-type="Larval diagnosis" id="SECID0ERHEK"><title>Larval diagnosis.</title><p>Overall shape long and slender, large in size (&gt; 4 mm) and number of chaetigers (&gt; 35 chaetigers) at metamorphosis. Prostomium rounded. Lateral parts of peristomium moderately demarcated from prostomium. Two pairs of red or dark red eyes present. Pigmentation absent except eyes and some reddish pigmentation on pygidium. Nototrochs absent. Gastrotrochs occur in all chaetigers from chaetiger II onwards. Branchiae well developed and elongated in late larvae. Long larval chaetae may be absent in chaetiger II (<xref ref-type="bibr" rid="B17">Berkeley and Berkeley 1961</xref>, as <italic><tp:taxon-name><tp:taxon-name-part taxon-name-part-type="genus" reg="Prionospio">Prionospio</tp:taxon-name-part></tp:taxon-name></italic>; <xref ref-type="bibr" rid="B40">Carrasco 1976</xref>; <xref ref-type="bibr" rid="B237">Yokoyama 1981</xref>, <xref ref-type="bibr" rid="B240">1996</xref>; <xref ref-type="bibr" rid="B24">Blake and Arnofsky 1999</xref>).</p></tp:treatment-sec><ref-list><ref id="B17"><mixed-citation xmlns:xlink="http://www.w3.org/1999/xlink" xlink:type="simple"><person-group><name name-style="western"><surname>Berkeley</surname><given-names>E</given-names></name><name name-style="western"><surname>Berkeley</surname><given-names>C</given-names></name></person-group> (<year>1961</year>) <article-title>Notes on <tp:taxon-name><tp:taxon-name-part taxon-name-part-type="class">polychaeta</tp:taxon-name-part></tp:taxon-name> from California to Peru.</article-title><source>Canadian Journal of Zoology</source><volume>39</volume>: <fpage>655</fpage>–<lpage>664</lpage>. <ext-link xlink:type="simple" ext-link-type="doi" xlink:href="10.1139/z61-069">https://doi.org/10.1139/z61-069</ext-link></mixed-citation></ref><ref id="B40"><mixed-citation xmlns:xlink="http://www.w3.org/1999/xlink" xlink:type="simple"><person-group><name name-style="western"><surname>Carrasco</surname><given-names>FD</given-names></name></person-group> (<year>1976</year>) <article-title>Larvas de la familia <tp:taxon-name><tp:taxon-name-part taxon-name-part-type="family">Spionidae</tp:taxon-name-part></tp:taxon-name> (<tp:taxon-name><tp:taxon-name-part taxon-name-part-type="class">Polychaeta</tp:taxon-name-part></tp:taxon-name>) en el plancton de la Bahía de Concepción, Chile.</article-title><source>Gayana Zoologia</source><volume>38</volume>: <fpage>1</fpage>–<lpage>63</lpage>. [in Spanish]</mixed-citation></ref><ref id="B237"><mixed-citation xmlns:xlink="http://www.w3.org/1999/xlink" xlink:type="simple"><person-group><name name-style="western"><surname>Yokoyama</surname><given-names>H</given-names></name></person-group> (<year>1981</year>) <article-title>Larval development of a spionid polychaete <italic><tp:taxon-name><tp:taxon-name-part taxon-name-part-type="genus">Paraprionospio</tp:taxon-name-part> <tp:taxon-name-part taxon-name-part-type="species">pinnata</tp:taxon-name-part></tp:taxon-name></italic> (Ehlers).</article-title><source>Publication of the Seto Marine Biological Laboratory</source><volume>26</volume>: <fpage>157</fpage>–<lpage>170</lpage>. <ext-link xlink:type="simple" ext-link-type="doi" xlink:href="10.5134/176017">https://doi.org/10.5134/176017</ext-link></mixed-citation></ref><ref id="B240"><mixed-citation xmlns:xlink="http://www.w3.org/1999/xlink" xlink:type="simple"><person-group><name name-style="western"><surname>Yokoyama</surname><given-names>H</given-names></name></person-group> (<year>1996</year>) <article-title>Larvae of the spionid polychaete <italic><tp:taxon-name><tp:taxon-name-part taxon-name-part-type="genus">Paraprionospio</tp:taxon-name-part></tp:taxon-name></italic> sp. (form B) found in the plankton from Omura Bay.</article-title><source>Bulletin of National Research Institute of Aquaculture</source><volume>25</volume>: <fpage>17</fpage>–<lpage>22</lpage>.</mixed-citation></ref><ref id="B24"><mixed-citation xmlns:xlink="http://www.w3.org/1999/xlink" xlink:type="simple"><person-group><name name-style="western"><surname>Blake</surname><given-names>JA</given-names></name><name name-style="western"><surname>Arnofsky</surname><given-names>PL</given-names></name></person-group> (<year>1999</year>) <article-title>Reproduction and larval development of the spioniform <tp:taxon-name><tp:taxon-name-part taxon-name-part-type="class">Polychaeta</tp:taxon-name-part></tp:taxon-name> with application to systematics and phylogeny.</article-title><source>Hydrobiologia</source><volume>402</volume>: <fpage>57</fpage>–<lpage>106</lpage>. <ext-link xlink:type="simple" ext-link-type="doi" xlink:href="10.1023/A:1003784324125">https://doi.org/10.1023/A:1003784324125</ext-link></mixed-citation></ref></ref-list></tp:taxon-treatment>
