# Supplementary material for: Molecular identification and larval morphology of spionid polychaetes (Annelida, Spionidae) from northeastern Japan
Source: Zookeys. 2021 Feb 4;1015:1–86. doi: 10.3897/zookeys.1015.54387 (PMC7878468; doi:10.3897/zookeys.1015.54387)
Supplement: XML Treatment for Paraprionospio coora [file zookeys.1015.54387-treatment7.xml]

<!DOCTYPE tp:taxon-treatment
  PUBLIC "-//TaxonX//DTD Taxonomic Treatment Publishing DTD v0 20100105//EN" "tax-treatment-NSO.dtd">
<tp:taxon-treatment xmlns:tp="http://www.plazi.org/taxpub"><tp:treatment-meta><kwd-group><label>Taxon classification</label><kwd><named-content xmlns:xlink="http://www.w3.org/1999/xlink" content-type="kingdom">Animalia</named-content></kwd><kwd><named-content xmlns:xlink="http://www.w3.org/1999/xlink" content-type="order">Spionida</named-content></kwd><kwd><named-content xmlns:xlink="http://www.w3.org/1999/xlink" content-type="family">Spionidae</named-content></kwd></kwd-group><mixed-citation publication-type="journal"><person-group><name><surname>Abe</surname><given-names>Hirokazu</given-names></name><name><surname>Sato‐Okoshi</surname><given-names>Waka</given-names></name></person-group><article-title>Molecular identification and larval morphology of spionid polychaetes (<tp:taxon-name><tp:taxon-name-part taxon-name-part-type="phylum">Annelida</tp:taxon-name-part></tp:taxon-name>, <tp:taxon-name><tp:taxon-name-part taxon-name-part-type="family">Spionidae</tp:taxon-name-part></tp:taxon-name>) from northeastern Japan</article-title><source>Zookeys</source><day>04</day><month>2</month><year>2021</year><volume>1015</volume><fpage>1</fpage><lpage>86</lpage><pub-id pub-id-type="doi">10.3897/zookeys.1015.54387</pub-id></mixed-citation></tp:treatment-meta><tp:nomenclature><tp:taxon-name><object-id xmlns:xlink="http://www.w3.org/1999/xlink" content-type="arpha" xlink:type="simple">2F96B76A-E586-5439-AE5E-CDAB73AC1DBA</object-id>
                  <tp:taxon-name-part taxon-name-part-type="genus" reg="Paraprionospio">Paraprionospio</tp:taxon-name-part>
                  <tp:taxon-name-part taxon-name-part-type="species" reg="coora">coora</tp:taxon-name-part>
                </tp:taxon-name><tp:taxon-authority>Wilson, 1990</tp:taxon-authority><xref ref-type="fig" rid="F6">Fig. 5A, B</xref></tp:nomenclature><tp:treatment-sec sec-type="Larval morphology" id="SECID0E1JEK"><title>Larval morphology.</title><p>Long and thin in shape, quite large and long body with numerous chaetigers. Prostomium anteriorly rounded, lateral lips elevated from the ventrolateral side of prostomium (Fig. <xref ref-type="fig" rid="F6">5A</xref>). Late larvae acquire caruncle extending posteriorly from posterior part of prostomium (Fig. <xref ref-type="fig" rid="F6">5B</xref>). Peristomium fuses with the first larval segment at late larval stage (Fig. <xref ref-type="fig" rid="F6">5B</xref>). First pair of branchiae well developed, branchial pinnation still absent. Two pairs of red eyes arranged in somewhat trapezoidal shape, lateral pair kidney‐shaped, situated anteriorly. Posterior part of pygidium pigmented reddish brown, anal cirri develop in late larvae.</p><fig id="F6" position="float" orientation="portrait"><object-id xmlns:xlink="http://www.w3.org/1999/xlink" content-type="doi" xlink:type="simple">10.3897/zookeys.1015.54387.figure5</object-id><object-id xmlns:xlink="http://www.w3.org/1999/xlink" content-type="arpha" xlink:type="simple">613C926D-EFAF-57C8-B1A6-7BE4C2091A86</object-id><label>Figure 5.</label><caption><p>Light micrographs showing the morphologies of living spionid larvae of genera <italic><tp:taxon-name><tp:taxon-name-part taxon-name-part-type="genus" reg="Paraprionospio">Paraprionospio</tp:taxon-name-part></tp:taxon-name></italic> and <italic><tp:taxon-name><tp:taxon-name-part taxon-name-part-type="genus" reg="Prionospio">Prionospio</tp:taxon-name-part></tp:taxon-name></italic><bold>A, B</bold><italic><tp:taxon-name><tp:taxon-name-part taxon-name-part-type="genus" reg="Paraprionospio">Paraprionospio</tp:taxon-name-part> <tp:taxon-name-part taxon-name-part-type="species" reg="coora">coora</tp:taxon-name-part></tp:taxon-name></italic>, lateral view of 25‐chaetiger (<bold>A</bold>) and 33‐chaetiger larvae (<bold>B</bold>) <bold>C, D</bold><italic><tp:taxon-name><tp:taxon-name-part taxon-name-part-type="genus" reg="Prionospio">Prionospio</tp:taxon-name-part> <tp:taxon-name-part taxon-name-part-type="species" reg="krusadensis">krusadensis</tp:taxon-name-part></tp:taxon-name></italic>, lateral view of 17‐chaetiger larvae <bold>E–G</bold><italic><tp:taxon-name><tp:taxon-name-part taxon-name-part-type="genus" reg="Prionospio">Prionospio</tp:taxon-name-part> <tp:taxon-name-part taxon-name-part-type="species" reg="membranacea">membranacea</tp:taxon-name-part></tp:taxon-name></italic>, lateral view of 15‐chaetiger (<bold>E</bold>), 20‐chaetiger (<bold>F</bold>), and 24‐chaetiger larvae (<bold>G</bold>) <bold>H</bold>, <italic><tp:taxon-name><tp:taxon-name-part taxon-name-part-type="genus" reg="Prionospio">Prionospio</tp:taxon-name-part></tp:taxon-name></italic> sp. 1, lateral view of 11‐chaetiger larva <bold>I</bold><italic><tp:taxon-name><tp:taxon-name-part taxon-name-part-type="genus" reg="Prionospio">Prionospio</tp:taxon-name-part></tp:taxon-name></italic> sp. 2, lateral view of 19‐chaetiger larva. Scale bars: 300 μm.</p></caption><graphic xmlns:xlink="http://www.w3.org/1999/xlink" xlink:href="zookeys-1015-001-g006.jpg" position="float" orientation="portrait" xlink:type="simple" id="oo_505192.jpg"><uri content-type="original_file" xlink:type="simple">https://binary.pensoft.net/fig/505192</uri></graphic></fig></tp:treatment-sec><tp:treatment-sec sec-type="remarks" id="SECID0EKNEK"><title>Remarks.</title><p>Adult individuals of this species were collected from muddy bottom sediments at 22 m depth in Onagawa Bay in December 2011 by using a Smith‐McIntyre grab sampler. Adult morphology agrees with the description of <italic><tp:taxon-name><tp:taxon-name-part taxon-name-part-type="genus" reg="Paraprionospio">P.</tp:taxon-name-part> <tp:taxon-name-part taxon-name-part-type="species" reg="coora">coora</tp:taxon-name-part></tp:taxon-name></italic> by <xref ref-type="bibr" rid="B241">Yokoyama (2007)</xref>, and therefore this species was referred to <italic><tp:taxon-name><tp:taxon-name-part taxon-name-part-type="genus" reg="Paraprionospio">P.</tp:taxon-name-part> <tp:taxon-name-part taxon-name-part-type="species" reg="coora">coora</tp:taxon-name-part></tp:taxon-name></italic>. The larvae and adults were confirmed to match (18S: 1754/1754, 16S: 500/500 bp) using molecular data (Fig. <xref ref-type="fig" rid="F2">2</xref>).</p><p>Only three planktonic larvae of this species were found in Onagawa Bay in November 2011 and Sasuhama in January 2013. The morphological characteristics and size of these larvae are similar to those in previous descriptions of the species from the same genus (<xref ref-type="bibr" rid="B237">Yokoyama 1981</xref>, <xref ref-type="bibr" rid="B240">1996</xref>). However, the larvae of <italic><tp:taxon-name><tp:taxon-name-part taxon-name-part-type="genus" reg="Paraprionospio">P.</tp:taxon-name-part> <tp:taxon-name-part taxon-name-part-type="species" reg="coora">coora</tp:taxon-name-part></tp:taxon-name></italic> lack red pigmentation on the dorsolateral side of the lateral lips, which characterizes the larvae of <italic><tp:taxon-name><tp:taxon-name-part taxon-name-part-type="genus" reg="Paraprionospio">Paraprionospio</tp:taxon-name-part> <tp:taxon-name-part taxon-name-part-type="species" reg="patiens">patiens</tp:taxon-name-part></tp:taxon-name></italic> Yokoyama, 2007 (<xref ref-type="bibr" rid="B237">Yokoyama 1981</xref>; as <italic><tp:taxon-name><tp:taxon-name-part taxon-name-part-type="genus" reg="Paraprionospio">P.</tp:taxon-name-part> <tp:taxon-name-part taxon-name-part-type="species" reg="pinnata">pinnata</tp:taxon-name-part></tp:taxon-name></italic>: see <xref ref-type="bibr" rid="B241">Yokoyama 2007</xref>). Additionally, lamellae of the first pair of branchiae in <italic><tp:taxon-name><tp:taxon-name-part taxon-name-part-type="genus" reg="Paraprionospio">P.</tp:taxon-name-part> <tp:taxon-name-part taxon-name-part-type="species" reg="coora">coora</tp:taxon-name-part></tp:taxon-name></italic> are less developed in late larvae with more than 30 chaetigers (Fig. <xref ref-type="fig" rid="F6">5B</xref>) compared with the larvae of <italic><tp:taxon-name><tp:taxon-name-part taxon-name-part-type="genus" reg="Paraprionospio">P.</tp:taxon-name-part> <tp:taxon-name-part taxon-name-part-type="species" reg="patiens">patiens</tp:taxon-name-part></tp:taxon-name></italic> (<xref ref-type="bibr" rid="B237">Yokoyama 1981</xref>) and <italic><tp:taxon-name><tp:taxon-name-part taxon-name-part-type="genus" reg="Paraprionospio">Paraprionospio</tp:taxon-name-part> <tp:taxon-name-part taxon-name-part-type="species" reg="cordifolia">cordifolia</tp:taxon-name-part></tp:taxon-name></italic> Yokoyama, 2007 (<xref ref-type="bibr" rid="B240">Yokoyama 1996</xref>, as <italic><tp:taxon-name><tp:taxon-name-part taxon-name-part-type="genus" reg="Paraprionospio">Paraprionospio</tp:taxon-name-part></tp:taxon-name></italic> sp. form B: see <xref ref-type="bibr" rid="B241">Yokoyama 2007</xref>). <xref ref-type="bibr" rid="B237">Yokoyama (1981)</xref> suggested that the larvae of <italic><tp:taxon-name><tp:taxon-name-part taxon-name-part-type="genus" reg="Paraprionospio">Paraprionospio</tp:taxon-name-part></tp:taxon-name></italic> are the largest in size and number of chaetigers at metamorphosis among the spionid larvae. However, late larvae of <italic><tp:taxon-name><tp:taxon-name-part taxon-name-part-type="genus" reg="Poecilochaetus">Poecilochaetus</tp:taxon-name-part></tp:taxon-name></italic> exceeding 5 mm (<xref ref-type="bibr" rid="B106">Magalhães et al. 2015</xref>) and with more than 40 chaetigers are often reported (<xref ref-type="bibr" rid="B67">Hannerz 1956</xref>; <xref ref-type="bibr" rid="B139">Plate and Husemann 1994</xref>).</p></tp:treatment-sec><tp:treatment-sec><!--Section generated to contain objects referenced in tp:taxon-treatment.--><fig id="F2" position="float" orientation="portrait"><object-id xmlns:xlink="http://www.w3.org/1999/xlink" content-type="doi" xlink:type="simple">10.3897/zookeys.1015.54387.figure2</object-id><object-id xmlns:xlink="http://www.w3.org/1999/xlink" content-type="arpha" xlink:type="simple">31705A56-A9F0-5E3C-B949-8E1B7E5C382D</object-id><label>Figure 2.</label><caption><p>Maximum Likelihood tree inferred from nuclear 18S and mitochondrial 16S rRNA gene sequences of spionids obtained from Japan in the present and previous studies (provided in Table <xref ref-type="table" rid="T1">1</xref>). The gene sequences of adult and larval spionid polychaetes are indicated by solid squares and circles in front of each species name, respectively. <abbrev xmlns:xlink="http://www.w3.org/1999/xlink" xlink:title="Shimodaira–Hasegawa–like approximate likelihood-ratio test" id="ABBRID0EGTCK" xlink:type="simple">SH-aLRT</abbrev>/approximate Bayes support/ultrafast bootstrap support values of ≥ 80%, ≥ 0.95, ≥ 95%, respectively are given beside the respective nodes. Nodes with red circles indicate triple high support values of <abbrev xmlns:xlink="http://www.w3.org/1999/xlink" xlink:title="Shimodaira–Hasegawa–like approximate likelihood-ratio test" id="ABBRID0EKTCK" xlink:type="simple">SH-aLRT</abbrev> ≥ 80, approximate Bayes support ≥ 0.95, and ultrafast bootstrap support ≥ 95. The scale bar represents the number of substitutions per site. Sequences of <italic><tp:taxon-name><tp:taxon-name-part taxon-name-part-type="genus" reg="Laonome">Laonome</tp:taxon-name-part></tp:taxon-name></italic> sp. and <italic><tp:taxon-name><tp:taxon-name-part taxon-name-part-type="genus" reg="Sabella">Sabella</tp:taxon-name-part> <tp:taxon-name-part taxon-name-part-type="species" reg="pavonina">pavonina</tp:taxon-name-part></tp:taxon-name></italic> Savigny, 1822 obtained from <abbrev xmlns:xlink="http://www.w3.org/1999/xlink" xlink:title="the DNA Data Bank of Japan" id="ABBRID0EAUCK" xlink:type="simple">DDBJ</abbrev>/EMBL/GenBank were used for outgroup rooting.</p></caption><graphic xmlns:xlink="http://www.w3.org/1999/xlink" xlink:href="zookeys-1015-001-g002.jpg" position="float" orientation="portrait" xlink:type="simple" id="oo_505188.jpg"><uri content-type="original_file" xlink:type="simple">https://binary.pensoft.net/fig/505188</uri></graphic></fig><table-wrap id="T1" position="float" orientation="portrait"><label>Table 1.</label><caption><p>Spionid polychaete species collected from Japan in the present and previous studies. Data on life stage (adult/larva), type, and sampling locality, <abbrev xmlns:xlink="http://www.w3.org/1999/xlink" xlink:title="the DNA Data Bank of Japan" id="ABBRID0EAIAE" xlink:type="simple">DDBJ</abbrev>/EMBL/GenBank accession numbers, and sequence lengths are given. Accession numbers of gene sequences newly obtained in the present study are highlighted in boldface type.</p></caption><table id="TID0EZWHK" rules="all"><tbody><tr><th rowspan="3" colspan="1">Classification</th><th rowspan="3" colspan="1">Type locality</th><th rowspan="2" colspan="2">Sampling locality</th><th rowspan="1" colspan="4">Accession no. (length: bp)</th></tr><tr><th rowspan="1" colspan="2">18S</th><th rowspan="1" colspan="2">16S</th></tr><tr><th rowspan="1" colspan="2">Adult Larvae</th><th rowspan="1" colspan="2">Adult Larvae</th><th rowspan="1" colspan="2">Adult Larvae</th></tr><tr><td rowspan="1" colspan="8"><tp:taxon-name><tp:taxon-name-part taxon-name-part-type="subfamily">Nerininae</tp:taxon-name-part></tp:taxon-name> Söderström, 1920</td></tr><tr><td rowspan="1" colspan="8"><italic><tp:taxon-name><tp:taxon-name-part taxon-name-part-type="genus" reg="Aonides">Aonides</tp:taxon-name-part></tp:taxon-name></italic> Claparède, 1864</td></tr><tr><td rowspan="1" colspan="1"><tp:taxon-name><tp:taxon-name-part taxon-name-part-type="genus" reg="Aonides">Aonides</tp:taxon-name-part> <tp:taxon-name-part taxon-name-part-type="uncertainty-rank">aff.</tp:taxon-name-part> <tp:taxon-name-part taxon-name-part-type="species" reg="oxycephala">oxycephala</tp:taxon-name-part></tp:taxon-name> (Sars, 1862)</td><td rowspan="1" colspan="1">Norway</td><td rowspan="1" colspan="1">Onagawa Bay</td><td rowspan="1" colspan="1">Onagawa Bay</td><td rowspan="1" colspan="1"><bold><ext-link xmlns:xlink="http://www.w3.org/1999/xlink" ext-link-type="gen" xlink:href="LC545853" xlink:type="simple">LC545853</ext-link></bold> (1753)</td><td rowspan="1" colspan="1"><bold><ext-link xmlns:xlink="http://www.w3.org/1999/xlink" ext-link-type="gen" xlink:href="LC545854" xlink:type="simple">LC545854</ext-link></bold> (1753)</td><td rowspan="1" colspan="1"><bold><ext-link xmlns:xlink="http://www.w3.org/1999/xlink" ext-link-type="gen" xlink:href="LC595683" xlink:type="simple">LC595683</ext-link></bold> (498)</td><td rowspan="1" colspan="1"><bold><ext-link xmlns:xlink="http://www.w3.org/1999/xlink" ext-link-type="gen" xlink:href="LC595684" xlink:type="simple">LC595684</ext-link></bold> (498)</td></tr><tr><td rowspan="1" colspan="8"><italic><tp:taxon-name><tp:taxon-name-part taxon-name-part-type="genus" reg="Laonice">Laonice</tp:taxon-name-part></tp:taxon-name></italic> Malmgren, 1867</td></tr><tr><td rowspan="1" colspan="1"><italic><tp:taxon-name><tp:taxon-name-part taxon-name-part-type="genus" reg="Laonice">Laonice</tp:taxon-name-part></tp:taxon-name></italic> sp. 1</td><td rowspan="1" colspan="1">–</td><td rowspan="1" colspan="1">Onagawa Bay</td><td rowspan="1" colspan="1">Onagawa Bay</td><td rowspan="1" colspan="1"><bold><ext-link xmlns:xlink="http://www.w3.org/1999/xlink" ext-link-type="gen" xlink:href="LC545855" xlink:type="simple">LC545855</ext-link></bold> (1754)</td><td rowspan="1" colspan="1"><bold><ext-link xmlns:xlink="http://www.w3.org/1999/xlink" ext-link-type="gen" xlink:href="LC545856" xlink:type="simple">LC545856</ext-link></bold> (1754)</td><td rowspan="1" colspan="1"><bold><ext-link xmlns:xlink="http://www.w3.org/1999/xlink" ext-link-type="gen" xlink:href="LC595685" xlink:type="simple">LC595685</ext-link></bold> (504)</td><td rowspan="1" colspan="1"><bold><ext-link xmlns:xlink="http://www.w3.org/1999/xlink" ext-link-type="gen" xlink:href="LC595686" xlink:type="simple">LC595686</ext-link></bold> (504)</td></tr><tr><td rowspan="1" colspan="8"><italic><tp:taxon-name><tp:taxon-name-part taxon-name-part-type="genus" reg="Malacoceros">Malacoceros</tp:taxon-name-part></tp:taxon-name></italic> Quatrefages, 1843</td></tr><tr><td rowspan="1" colspan="1"><italic><tp:taxon-name><tp:taxon-name-part taxon-name-part-type="genus" reg="Malacoceros">Malacoceros</tp:taxon-name-part> <tp:taxon-name-part taxon-name-part-type="species" reg="indicus">indicus</tp:taxon-name-part></tp:taxon-name></italic> (Fauvel, 1928)</td><td rowspan="1" colspan="1">Gulf of Mannar</td><td rowspan="1" colspan="1">Ishigaki Island</td><td rowspan="1" colspan="1">–</td><td rowspan="1" colspan="1"><bold><ext-link xmlns:xlink="http://www.w3.org/1999/xlink" ext-link-type="gen" xlink:href="LC545857" xlink:type="simple">LC545857</ext-link></bold> (1757)</td><td rowspan="1" colspan="1">–</td><td rowspan="1" colspan="1"><bold><ext-link xmlns:xlink="http://www.w3.org/1999/xlink" ext-link-type="gen" xlink:href="LC595687" xlink:type="simple">LC595687</ext-link></bold> (510)</td><td rowspan="1" colspan="1">–</td></tr><tr><td rowspan="1" colspan="1"><italic><tp:taxon-name><tp:taxon-name-part taxon-name-part-type="genus" reg="Malacoceros">Malacoceros</tp:taxon-name-part></tp:taxon-name></italic> sp.</td><td rowspan="1" colspan="1">–</td><td rowspan="1" colspan="1">Iwaki</td><td rowspan="1" colspan="1">–</td><td rowspan="1" colspan="1"><bold><ext-link xmlns:xlink="http://www.w3.org/1999/xlink" ext-link-type="gen" xlink:href="LC545858" xlink:type="simple">LC545858</ext-link></bold> (1761)</td><td rowspan="1" colspan="1">–</td><td rowspan="1" colspan="1"><bold><ext-link xmlns:xlink="http://www.w3.org/1999/xlink" ext-link-type="gen" xlink:href="LC595688" xlink:type="simple">LC595688</ext-link></bold> (503)</td><td rowspan="1" colspan="1">–</td></tr><tr><td rowspan="1" colspan="8"><italic><tp:taxon-name><tp:taxon-name-part taxon-name-part-type="genus" reg="Paraprionospio">Paraprionospio</tp:taxon-name-part></tp:taxon-name></italic> Caullery, 1914</td></tr><tr><td rowspan="1" colspan="1"><italic><tp:taxon-name><tp:taxon-name-part taxon-name-part-type="genus" reg="Paraprionospio">Paraprionospio</tp:taxon-name-part> <tp:taxon-name-part taxon-name-part-type="species" reg="coora">coora</tp:taxon-name-part></tp:taxon-name></italic> Wilson, 1990</td><td rowspan="1" colspan="1">Australia</td><td rowspan="1" colspan="1">Onagawa Bay</td><td rowspan="1" colspan="1">Onagawa Bay, Sasuhama</td><td rowspan="1" colspan="1"><bold><ext-link xmlns:xlink="http://www.w3.org/1999/xlink" ext-link-type="gen" xlink:href="LC545859" xlink:type="simple">LC545859</ext-link></bold> (1754)</td><td rowspan="1" colspan="1"><ext-link xmlns:xlink="http://www.w3.org/1999/xlink" ext-link-type="gen" xlink:href="LC545860" xlink:type="simple">LC545860</ext-link> (1754)</td><td rowspan="1" colspan="1"><bold><ext-link xmlns:xlink="http://www.w3.org/1999/xlink" ext-link-type="gen" xlink:href="LC595689" xlink:type="simple">LC595689</ext-link></bold> (500)</td><td rowspan="1" colspan="1"><bold><ext-link xmlns:xlink="http://www.w3.org/1999/xlink" ext-link-type="gen" xlink:href="LC595690" xlink:type="simple">LC595690</ext-link></bold> (500)</td></tr><tr><td rowspan="1" colspan="1"><italic><tp:taxon-name><tp:taxon-name-part taxon-name-part-type="genus" reg="Paraprionospio">Paraprionospio</tp:taxon-name-part> <tp:taxon-name-part taxon-name-part-type="species" reg="patiens">patiens</tp:taxon-name-part></tp:taxon-name></italic> Yokoyama, 2007</td><td rowspan="1" colspan="1">Japan</td><td rowspan="1" colspan="1">Ena Bay</td><td rowspan="1" colspan="1">–</td><td rowspan="1" colspan="1"><ext-link xmlns:xlink="http://www.w3.org/1999/xlink" ext-link-type="gen" xlink:href="LC545861" xlink:type="simple">LC545861</ext-link> (1709)</td><td rowspan="1" colspan="1">–</td><td rowspan="1" colspan="1"><bold><ext-link xmlns:xlink="http://www.w3.org/1999/xlink" ext-link-type="gen" xlink:href="LC595691" xlink:type="simple">LC595691</ext-link></bold> (500)</td><td rowspan="1" colspan="1">–</td></tr><tr><td rowspan="1" colspan="8"><italic><tp:taxon-name><tp:taxon-name-part taxon-name-part-type="genus" reg="Poecilochaetus">Poecilochaetus</tp:taxon-name-part></tp:taxon-name></italic> Claparède in Ehlers, 1875</td></tr><tr><td rowspan="1" colspan="1"><italic><tp:taxon-name><tp:taxon-name-part taxon-name-part-type="genus" reg="Poecilochaetus">Poecilochaetus</tp:taxon-name-part></tp:taxon-name></italic> sp.</td><td rowspan="1" colspan="1">–</td><td rowspan="1" colspan="1">–</td><td rowspan="1" colspan="1">Onagawa Bay</td><td rowspan="1" colspan="1">–</td><td rowspan="1" colspan="1"><ext-link xmlns:xlink="http://www.w3.org/1999/xlink" ext-link-type="gen" xlink:href="LC545862" xlink:type="simple">LC545862</ext-link> (1765)</td><td rowspan="1" colspan="1">–</td><td rowspan="1" colspan="1"><bold><ext-link xmlns:xlink="http://www.w3.org/1999/xlink" ext-link-type="gen" xlink:href="LC595692" xlink:type="simple">LC595692</ext-link></bold> (509)</td></tr><tr><td rowspan="1" colspan="8"><italic><tp:taxon-name><tp:taxon-name-part taxon-name-part-type="genus" reg="Prionospio">Prionospio</tp:taxon-name-part></tp:taxon-name></italic> Malmgren, 1867</td></tr><tr><td rowspan="1" colspan="1"><tp:taxon-name><tp:taxon-name-part taxon-name-part-type="genus" reg="Prionospio">Prionospio</tp:taxon-name-part> <tp:taxon-name-part taxon-name-part-type="uncertainty-rank">aff.</tp:taxon-name-part> <tp:taxon-name-part taxon-name-part-type="species" reg="cirrifera">cirrifera</tp:taxon-name-part></tp:taxon-name> Wirén, 1883</td><td rowspan="1" colspan="1">–</td><td rowspan="1" colspan="1">Sasuhama</td><td rowspan="1" colspan="1">–</td><td rowspan="1" colspan="1"><bold><ext-link xmlns:xlink="http://www.w3.org/1999/xlink" ext-link-type="gen" xlink:href="LC545863" xlink:type="simple">LC545863</ext-link></bold> (1752)</td><td rowspan="1" colspan="1">–</td><td rowspan="1" colspan="1"><bold><ext-link xmlns:xlink="http://www.w3.org/1999/xlink" ext-link-type="gen" xlink:href="LC595693" xlink:type="simple">LC595693</ext-link></bold> (497)</td><td rowspan="1" colspan="1">–</td></tr><tr><td rowspan="1" colspan="1"><italic><tp:taxon-name><tp:taxon-name-part taxon-name-part-type="genus" reg="Prionospio">Prionospio</tp:taxon-name-part> <tp:taxon-name-part taxon-name-part-type="species" reg="elongata">elongata</tp:taxon-name-part></tp:taxon-name></italic> Imajima, 1990</td><td rowspan="1" colspan="1">Japan</td><td rowspan="1" colspan="1">Nanao Bay</td><td rowspan="1" colspan="1">–</td><td rowspan="1" colspan="1"><ext-link xmlns:xlink="http://www.w3.org/1999/xlink" ext-link-type="gen" xlink:href="LC545864" xlink:type="simple">LC545864</ext-link> (1752)</td><td rowspan="1" colspan="1">–</td><td rowspan="1" colspan="1"><bold><ext-link xmlns:xlink="http://www.w3.org/1999/xlink" ext-link-type="gen" xlink:href="LC595694" xlink:type="simple">LC595694</ext-link></bold> (466)</td><td rowspan="1" colspan="1">–</td></tr><tr><td rowspan="1" colspan="1"><italic><tp:taxon-name><tp:taxon-name-part taxon-name-part-type="genus" reg="Prionospio">Prionospio</tp:taxon-name-part> <tp:taxon-name-part taxon-name-part-type="species" reg="japonica">japonica</tp:taxon-name-part></tp:taxon-name></italic> Okuda, 1935</td><td rowspan="1" colspan="1">Japan</td><td rowspan="1" colspan="1">Gamo Lgoon</td><td rowspan="1" colspan="1">–</td><td rowspan="1" colspan="1"><ext-link xmlns:xlink="http://www.w3.org/1999/xlink" ext-link-type="gen" xlink:href="LC545865" xlink:type="simple">LC545865</ext-link> (1730)</td><td rowspan="1" colspan="1">–</td><td rowspan="1" colspan="1"><bold><ext-link xmlns:xlink="http://www.w3.org/1999/xlink" ext-link-type="gen" xlink:href="LC595695" xlink:type="simple">LC595695</ext-link></bold> (509)</td><td rowspan="1" colspan="1">–</td></tr><tr><td rowspan="1" colspan="1"><italic><tp:taxon-name><tp:taxon-name-part taxon-name-part-type="genus" reg="Prionospio">Prionospio</tp:taxon-name-part> <tp:taxon-name-part taxon-name-part-type="species" reg="krusadensis">krusadensis</tp:taxon-name-part></tp:taxon-name></italic> Fauvel, 1929</td><td rowspan="1" colspan="1">Gulf of Manaar</td><td rowspan="1" colspan="1">Sasuhama</td><td rowspan="1" colspan="1">Onagawa Bay</td><td rowspan="1" colspan="1"><ext-link xmlns:xlink="http://www.w3.org/1999/xlink" ext-link-type="gen" xlink:href="LC545866" xlink:type="simple">LC545866</ext-link> (1749)</td><td rowspan="1" colspan="1"><bold><ext-link xmlns:xlink="http://www.w3.org/1999/xlink" ext-link-type="gen" xlink:href="LC545867" xlink:type="simple">LC545867</ext-link></bold> (1751)</td><td rowspan="1" colspan="1"><bold><ext-link xmlns:xlink="http://www.w3.org/1999/xlink" ext-link-type="gen" xlink:href="LC595696" xlink:type="simple">LC595696</ext-link></bold> (507)</td><td rowspan="1" colspan="1"><bold><ext-link xmlns:xlink="http://www.w3.org/1999/xlink" ext-link-type="gen" xlink:href="LC595697" xlink:type="simple">LC595697</ext-link></bold> (507)</td></tr><tr><td rowspan="1" colspan="1"><italic><tp:taxon-name><tp:taxon-name-part taxon-name-part-type="genus" reg="Prionospio">Prionospio</tp:taxon-name-part> <tp:taxon-name-part taxon-name-part-type="species" reg="lineata">lineata</tp:taxon-name-part></tp:taxon-name></italic> Imajima, 1990</td><td rowspan="1" colspan="1">Japan</td><td rowspan="1" colspan="1">Nanao Bay</td><td rowspan="1" colspan="1">–</td><td rowspan="1" colspan="1"><ext-link xmlns:xlink="http://www.w3.org/1999/xlink" ext-link-type="gen" xlink:href="LC545868" xlink:type="simple">LC545868</ext-link> (1752)</td><td rowspan="1" colspan="1">–</td><td rowspan="1" colspan="1"><bold><ext-link xmlns:xlink="http://www.w3.org/1999/xlink" ext-link-type="gen" xlink:href="LC595698" xlink:type="simple">LC595698</ext-link></bold> (506)</td><td rowspan="1" colspan="1">–</td></tr><tr><td rowspan="1" colspan="1"><italic><tp:taxon-name><tp:taxon-name-part taxon-name-part-type="genus" reg="Prionospio">Prionospio</tp:taxon-name-part> <tp:taxon-name-part taxon-name-part-type="species" reg="membranacea">membranacea</tp:taxon-name-part></tp:taxon-name></italic> Imajima, 1990</td><td rowspan="1" colspan="1">Japan</td><td rowspan="1" colspan="1">Onagawa Bay</td><td rowspan="1" colspan="1">Onagawa Bay</td><td rowspan="1" colspan="1"><bold><ext-link xmlns:xlink="http://www.w3.org/1999/xlink" ext-link-type="gen" xlink:href="LC545869" xlink:type="simple">LC545869</ext-link></bold> (1752)</td><td rowspan="1" colspan="1"><bold><ext-link xmlns:xlink="http://www.w3.org/1999/xlink" ext-link-type="gen" xlink:href="LC545870" xlink:type="simple">LC545870</ext-link></bold> (1752), <bold><ext-link xmlns:xlink="http://www.w3.org/1999/xlink" ext-link-type="gen" xlink:href="LC545876" xlink:type="simple">LC545876</ext-link></bold> (1750)</td><td rowspan="1" colspan="1"><bold><ext-link xmlns:xlink="http://www.w3.org/1999/xlink" ext-link-type="gen" xlink:href="LC595699" xlink:type="simple">LC595699</ext-link></bold> (505)</td><td rowspan="1" colspan="1"><bold><ext-link xmlns:xlink="http://www.w3.org/1999/xlink" ext-link-type="gen" xlink:href="LC595700" xlink:type="simple">LC595700</ext-link></bold> (505), <ext-link xmlns:xlink="http://www.w3.org/1999/xlink" ext-link-type="gen" xlink:href="LC595701" xlink:type="simple">LC595701</ext-link> (505)</td></tr><tr><td rowspan="1" colspan="1"><tp:taxon-name><tp:taxon-name-part taxon-name-part-type="genus" reg="Prionospio">Prionospio</tp:taxon-name-part> <tp:taxon-name-part taxon-name-part-type="uncertainty-rank">cf.</tp:taxon-name-part> <tp:taxon-name-part taxon-name-part-type="species" reg="saccifera">saccifera</tp:taxon-name-part></tp:taxon-name> Mackie &amp; Hartley, 1990</td><td rowspan="1" colspan="1">Hong Kong</td><td rowspan="1" colspan="1">Onagawa Bay</td><td rowspan="1" colspan="1">–</td><td rowspan="1" colspan="1"><ext-link xmlns:xlink="http://www.w3.org/1999/xlink" ext-link-type="gen" xlink:href="LC545871" xlink:type="simple">LC545871</ext-link> (1753)</td><td rowspan="1" colspan="1">–</td><td rowspan="1" colspan="1"><bold><ext-link xmlns:xlink="http://www.w3.org/1999/xlink" ext-link-type="gen" xlink:href="LC595702" xlink:type="simple">LC595702</ext-link></bold> (497)</td><td rowspan="1" colspan="1">–</td></tr><tr><td rowspan="1" colspan="1"><italic><tp:taxon-name><tp:taxon-name-part taxon-name-part-type="genus" reg="Prionospio">Prionospio</tp:taxon-name-part> <tp:taxon-name-part taxon-name-part-type="species" reg="sexoculata">sexoculata</tp:taxon-name-part></tp:taxon-name></italic> Augener, 1918</td><td rowspan="1" colspan="1">Namibia</td><td rowspan="1" colspan="1">Onagawa Bay</td><td rowspan="1" colspan="1">–</td><td rowspan="1" colspan="1"><bold><ext-link xmlns:xlink="http://www.w3.org/1999/xlink" ext-link-type="gen" xlink:href="LC545872" xlink:type="simple">LC545872</ext-link></bold> (1752)</td><td rowspan="1" colspan="1">–</td><td rowspan="1" colspan="1"><bold><ext-link xmlns:xlink="http://www.w3.org/1999/xlink" ext-link-type="gen" xlink:href="LC595703" xlink:type="simple">LC595703</ext-link></bold> (459)</td><td rowspan="1" colspan="1">–</td></tr><tr><td rowspan="1" colspan="1"><italic><tp:taxon-name><tp:taxon-name-part taxon-name-part-type="genus" reg="Prionospio">Prionospio</tp:taxon-name-part> <tp:taxon-name-part taxon-name-part-type="species" reg="variegata">variegata</tp:taxon-name-part></tp:taxon-name></italic> Imajima, 1990</td><td rowspan="1" colspan="1">Japan</td><td rowspan="1" colspan="1">Akinohama</td><td rowspan="1" colspan="1">–</td><td rowspan="1" colspan="1"><ext-link xmlns:xlink="http://www.w3.org/1999/xlink" ext-link-type="gen" xlink:href="LC545873" xlink:type="simple">LC545873</ext-link> (1753)</td><td rowspan="1" colspan="1">–</td><td rowspan="1" colspan="1"><bold><ext-link xmlns:xlink="http://www.w3.org/1999/xlink" ext-link-type="gen" xlink:href="LC595704" xlink:type="simple">LC595704</ext-link></bold> (505)</td><td rowspan="1" colspan="1">–</td></tr><tr><td rowspan="1" colspan="1"><italic><tp:taxon-name><tp:taxon-name-part taxon-name-part-type="genus" reg="Prionospio">Prionospio</tp:taxon-name-part></tp:taxon-name></italic> sp.1</td><td rowspan="1" colspan="1">–</td><td rowspan="1" colspan="1">–</td><td rowspan="1" colspan="1">Onagawa Bay</td><td rowspan="1" colspan="1">–</td><td rowspan="1" colspan="1"><bold><ext-link xmlns:xlink="http://www.w3.org/1999/xlink" ext-link-type="gen" xlink:href="LC545874" xlink:type="simple">LC545874</ext-link></bold> (1752)</td><td rowspan="1" colspan="1">–</td><td rowspan="1" colspan="1"><bold><ext-link xmlns:xlink="http://www.w3.org/1999/xlink" ext-link-type="gen" xlink:href="LC595705" xlink:type="simple">LC595705</ext-link></bold> (500)</td></tr><tr><td rowspan="1" colspan="1"><italic><tp:taxon-name><tp:taxon-name-part taxon-name-part-type="genus" reg="Prionospio">Prionospio</tp:taxon-name-part></tp:taxon-name></italic> sp.2</td><td rowspan="1" colspan="1">–</td><td rowspan="1" colspan="1">–</td><td rowspan="1" colspan="1">Onagawa Bay</td><td rowspan="1" colspan="1">–</td><td rowspan="1" colspan="1"><bold><ext-link xmlns:xlink="http://www.w3.org/1999/xlink" ext-link-type="gen" xlink:href="LC545875" xlink:type="simple">LC545875</ext-link></bold> (1752)</td><td rowspan="1" colspan="1">–</td><td rowspan="1" colspan="1"><bold><ext-link xmlns:xlink="http://www.w3.org/1999/xlink" ext-link-type="gen" xlink:href="LC595706" xlink:type="simple">LC595706</ext-link></bold> (494)</td></tr><tr><td rowspan="1" colspan="8"><italic><tp:taxon-name><tp:taxon-name-part taxon-name-part-type="genus" reg="Rhynchospio">Rhynchospio</tp:taxon-name-part></tp:taxon-name></italic> Hartman, 1936</td></tr><tr><td rowspan="1" colspan="1"><tp:taxon-name><tp:taxon-name-part taxon-name-part-type="genus" reg="Rhynchospio">Rhynchospio</tp:taxon-name-part> <tp:taxon-name-part taxon-name-part-type="uncertainty-rank">aff.</tp:taxon-name-part> <tp:taxon-name-part taxon-name-part-type="species" reg="asiatica">asiatica</tp:taxon-name-part></tp:taxon-name> sensu <xref ref-type="bibr" rid="B160">Radashevsky et al. (2014)</xref></td><td rowspan="1" colspan="1">–</td><td rowspan="1" colspan="1">Gamo Lagoon, Sasuhama</td><td rowspan="1" colspan="1">Onagawa Bay, Gamo Lagoon, Sasuhama</td><td rowspan="1" colspan="1"><ext-link xmlns:xlink="http://www.w3.org/1999/xlink" ext-link-type="gen" xlink:href="LC545877" xlink:type="simple">LC545877</ext-link> (1783)</td><td rowspan="1" colspan="1"><ext-link xmlns:xlink="http://www.w3.org/1999/xlink" ext-link-type="gen" xlink:href="LC545878" xlink:type="simple">LC545878</ext-link> (1783)</td><td rowspan="1" colspan="1"><bold><ext-link xmlns:xlink="http://www.w3.org/1999/xlink" ext-link-type="gen" xlink:href="LC595707" xlink:type="simple">LC595707</ext-link></bold> (503)</td><td rowspan="1" colspan="1"><bold><ext-link xmlns:xlink="http://www.w3.org/1999/xlink" ext-link-type="gen" xlink:href="LC595708" xlink:type="simple">LC595708</ext-link></bold> (477)</td></tr><tr><td rowspan="1" colspan="8"><italic><tp:taxon-name><tp:taxon-name-part taxon-name-part-type="genus" reg="Scolelepis">Scolelepis</tp:taxon-name-part></tp:taxon-name></italic> Blainville, 1828</td></tr><tr><td rowspan="1" colspan="1"><tp:taxon-name><tp:taxon-name-part taxon-name-part-type="genus" reg="Scolelepis">Scolelepis</tp:taxon-name-part> <tp:taxon-name-part taxon-name-part-type="uncertainty-rank">aff.</tp:taxon-name-part> <tp:taxon-name-part taxon-name-part-type="species" reg="daphoinos">daphoinos</tp:taxon-name-part></tp:taxon-name> Zhou, Ji &amp; Li, 2009</td><td rowspan="1" colspan="1">China</td><td rowspan="1" colspan="1">Rishiri Island</td><td rowspan="1" colspan="1"/><td rowspan="1" colspan="1"><ext-link xmlns:xlink="http://www.w3.org/1999/xlink" ext-link-type="gen" xlink:href="LC545879" xlink:type="simple">LC545879</ext-link> (1819)</td><td rowspan="1" colspan="1"/><td rowspan="1" colspan="1"><bold><ext-link xmlns:xlink="http://www.w3.org/1999/xlink" ext-link-type="gen" xlink:href="LC595709" xlink:type="simple">LC595709</ext-link></bold> (505)</td><td rowspan="1" colspan="1">–</td></tr><tr><td rowspan="1" colspan="1"><tp:taxon-name><tp:taxon-name-part taxon-name-part-type="genus" reg="Scolelepis">Scolelepis</tp:taxon-name-part> <tp:taxon-name-part taxon-name-part-type="uncertainty-rank">cf.</tp:taxon-name-part> <tp:taxon-name-part taxon-name-part-type="species" reg="kudenovi">kudenovi</tp:taxon-name-part></tp:taxon-name> Hartmann-Schröder, 1981</td><td rowspan="1" colspan="1">Australia</td><td rowspan="1" colspan="1"/><td rowspan="1" colspan="1">Sasuhama</td><td rowspan="1" colspan="1"/><td rowspan="1" colspan="1"><ext-link xmlns:xlink="http://www.w3.org/1999/xlink" ext-link-type="gen" xlink:href="LC545880" xlink:type="simple">LC545880</ext-link> (1819)</td><td rowspan="1" colspan="1">–</td><td rowspan="1" colspan="1"><bold><ext-link xmlns:xlink="http://www.w3.org/1999/xlink" ext-link-type="gen" xlink:href="LC595710" xlink:type="simple">LC595710</ext-link></bold> (505)</td></tr><tr><td rowspan="1" colspan="1"><italic><tp:taxon-name><tp:taxon-name-part taxon-name-part-type="genus" reg="Scolelepis">Scolelepis</tp:taxon-name-part> <tp:taxon-name-part taxon-name-part-type="species" reg="planata">planata</tp:taxon-name-part></tp:taxon-name></italic> Imajima, 1992</td><td rowspan="1" colspan="1">Japan</td><td rowspan="1" colspan="1">Ena Bay</td><td rowspan="1" colspan="1">–</td><td rowspan="1" colspan="1"><ext-link xmlns:xlink="http://www.w3.org/1999/xlink" ext-link-type="gen" xlink:href="LC545881" xlink:type="simple">LC545881</ext-link> (1816)</td><td rowspan="1" colspan="1">–</td><td rowspan="1" colspan="1"><bold><ext-link xmlns:xlink="http://www.w3.org/1999/xlink" ext-link-type="gen" xlink:href="LC595711" xlink:type="simple">LC595711</ext-link></bold> (501)</td><td rowspan="1" colspan="1">–</td></tr><tr><td rowspan="1" colspan="1"><italic><tp:taxon-name><tp:taxon-name-part taxon-name-part-type="genus" reg="Scolelepis">Scolelepis</tp:taxon-name-part> <tp:taxon-name-part taxon-name-part-type="species" reg="texana">texana</tp:taxon-name-part></tp:taxon-name></italic> Foster, 1971</td><td rowspan="1" colspan="1">USA</td><td rowspan="1" colspan="1">Nanao Bay, Matsukawa–ura Lagoon</td><td rowspan="1" colspan="1">–</td><td rowspan="1" colspan="1"><bold><ext-link xmlns:xlink="http://www.w3.org/1999/xlink" ext-link-type="gen" xlink:href="LC545882" xlink:type="simple">LC545882</ext-link></bold> (1821)</td><td rowspan="1" colspan="1">–</td><td rowspan="1" colspan="1"><bold><ext-link xmlns:xlink="http://www.w3.org/1999/xlink" ext-link-type="gen" xlink:href="LC595712" xlink:type="simple">LC595712</ext-link></bold> (501)</td><td rowspan="1" colspan="1">–</td></tr><tr><td rowspan="1" colspan="1"><italic><tp:taxon-name><tp:taxon-name-part taxon-name-part-type="genus" reg="Scolelepis">Scolelepis</tp:taxon-name-part></tp:taxon-name></italic> sp. 1</td><td rowspan="1" colspan="1">–</td><td rowspan="1" colspan="1">Onagawa Bay</td><td rowspan="1" colspan="1">Onagawa Bay</td><td rowspan="1" colspan="1"><ext-link xmlns:xlink="http://www.w3.org/1999/xlink" ext-link-type="gen" xlink:href="LC545883" xlink:type="simple">LC545883</ext-link> (1819)</td><td rowspan="1" colspan="1"><ext-link xmlns:xlink="http://www.w3.org/1999/xlink" ext-link-type="gen" xlink:href="LC545884" xlink:type="simple">LC545884</ext-link> (1819)</td><td rowspan="1" colspan="1"><bold><ext-link xmlns:xlink="http://www.w3.org/1999/xlink" ext-link-type="gen" xlink:href="LC595713" xlink:type="simple">LC595713</ext-link></bold> (505)</td><td rowspan="1" colspan="1"><bold><ext-link xmlns:xlink="http://www.w3.org/1999/xlink" ext-link-type="gen" xlink:href="LC595714" xlink:type="simple">LC595714</ext-link></bold> (505)</td></tr><tr><td rowspan="1" colspan="1"><italic><tp:taxon-name><tp:taxon-name-part taxon-name-part-type="genus" reg="Scolelepis">Scolelepis</tp:taxon-name-part></tp:taxon-name></italic> sp. 2</td><td rowspan="1" colspan="1">–</td><td rowspan="1" colspan="1">–</td><td rowspan="1" colspan="1">Onagawa Bay</td><td rowspan="1" colspan="1">–</td><td rowspan="1" colspan="1"><ext-link xmlns:xlink="http://www.w3.org/1999/xlink" ext-link-type="gen" xlink:href="LC545885" xlink:type="simple">LC545885</ext-link> (1820)</td><td rowspan="1" colspan="1">–</td><td rowspan="1" colspan="1"><ext-link xmlns:xlink="http://www.w3.org/1999/xlink" ext-link-type="gen" xlink:href="LC595715" xlink:type="simple">LC595715</ext-link> (505)</td></tr><tr><td rowspan="1" colspan="8"><italic><tp:taxon-name><tp:taxon-name-part taxon-name-part-type="genus" reg="Spiophanes">Spiophanes</tp:taxon-name-part></tp:taxon-name></italic> Grube, 1860</td></tr><tr><td rowspan="1" colspan="1"><tp:taxon-name><tp:taxon-name-part taxon-name-part-type="genus" reg="Spiophanes">Spiophanes</tp:taxon-name-part> <tp:taxon-name-part taxon-name-part-type="uncertainty-rank">aff.</tp:taxon-name-part> <tp:taxon-name-part taxon-name-part-type="species" reg="kroyeri">kroyeri</tp:taxon-name-part></tp:taxon-name> Grube, 1860</td><td rowspan="1" colspan="1">Greenland Sea</td><td rowspan="1" colspan="1">Onagawa Bay</td><td rowspan="1" colspan="1">–</td><td rowspan="1" colspan="1"><ext-link xmlns:xlink="http://www.w3.org/1999/xlink" ext-link-type="gen" xlink:href="LC545886" xlink:type="simple">LC545886</ext-link> (1750)</td><td rowspan="1" colspan="1">–</td><td rowspan="1" colspan="1"><bold><ext-link xmlns:xlink="http://www.w3.org/1999/xlink" ext-link-type="gen" xlink:href="LC595716" xlink:type="simple">LC595716</ext-link></bold> (500)</td><td rowspan="1" colspan="1">–</td></tr><tr><td rowspan="1" colspan="1"><italic><tp:taxon-name><tp:taxon-name-part taxon-name-part-type="genus" reg="Spiophanes">Spiophanes</tp:taxon-name-part> <tp:taxon-name-part taxon-name-part-type="species" reg="uschakowi">uschakowi</tp:taxon-name-part></tp:taxon-name></italic> Zachs, 1933</td><td rowspan="1" colspan="1">Russia</td><td rowspan="1" colspan="1">–</td><td rowspan="1" colspan="1">Onagawa Bay</td><td rowspan="1" colspan="1">–</td><td rowspan="1" colspan="1"><bold><ext-link xmlns:xlink="http://www.w3.org/1999/xlink" ext-link-type="gen" xlink:href="LC545887" xlink:type="simple">LC545887</ext-link></bold> (1750)</td><td rowspan="1" colspan="1">–</td><td rowspan="1" colspan="1"><bold><ext-link xmlns:xlink="http://www.w3.org/1999/xlink" ext-link-type="gen" xlink:href="LC595717" xlink:type="simple">LC595717</ext-link></bold> (504)</td></tr><tr><td rowspan="1" colspan="1"><tp:taxon-name><tp:taxon-name-part taxon-name-part-type="genus" reg="Spiophanes">Spiophanes</tp:taxon-name-part> <tp:taxon-name-part taxon-name-part-type="uncertainty-rank">aff.</tp:taxon-name-part> <tp:taxon-name-part taxon-name-part-type="species" reg="uschakowi">uschakowi</tp:taxon-name-part></tp:taxon-name> Zachs, 1933</td><td rowspan="1" colspan="1">Russia</td><td rowspan="1" colspan="1">Sasuhama</td><td rowspan="1" colspan="1">Onagawa Bay, Sasuhama</td><td rowspan="1" colspan="1"><bold><ext-link xmlns:xlink="http://www.w3.org/1999/xlink" ext-link-type="gen" xlink:href="LC545888" xlink:type="simple">LC545888</ext-link></bold> (1750)</td><td rowspan="1" colspan="1"><ext-link xmlns:xlink="http://www.w3.org/1999/xlink" ext-link-type="gen" xlink:href="LC545889" xlink:type="simple">LC545889</ext-link> (1750)</td><td rowspan="1" colspan="1"><bold><ext-link xmlns:xlink="http://www.w3.org/1999/xlink" ext-link-type="gen" xlink:href="LC595718" xlink:type="simple">LC595718</ext-link></bold> (504)</td><td rowspan="1" colspan="1"><bold><ext-link xmlns:xlink="http://www.w3.org/1999/xlink" ext-link-type="gen" xlink:href="LC595719" xlink:type="simple">LC595719</ext-link></bold> (504)</td></tr><tr><td rowspan="1" colspan="1"><italic><tp:taxon-name><tp:taxon-name-part taxon-name-part-type="genus" reg="Spiophanes">Spiophanes</tp:taxon-name-part> <tp:taxon-name-part taxon-name-part-type="species" reg="wigleyi">wigleyi</tp:taxon-name-part></tp:taxon-name></italic> Pettibone, 1962</td><td rowspan="1" colspan="1">Georges Bank</td><td rowspan="1" colspan="1">Sagami Bay</td><td rowspan="1" colspan="1">–</td><td rowspan="1" colspan="1"><ext-link xmlns:xlink="http://www.w3.org/1999/xlink" ext-link-type="gen" xlink:href="LC545890" xlink:type="simple">LC545890</ext-link> (1749)</td><td rowspan="1" colspan="1">–</td><td rowspan="1" colspan="1"><bold><ext-link xmlns:xlink="http://www.w3.org/1999/xlink" ext-link-type="gen" xlink:href="LC595720" xlink:type="simple">LC595720</ext-link></bold> (513)</td><td rowspan="1" colspan="1">–</td></tr><tr><td rowspan="1" colspan="8"><tp:taxon-name><tp:taxon-name-part taxon-name-part-type="subfamily">Spioninae</tp:taxon-name-part></tp:taxon-name> Söderström, 1920</td></tr><tr><td rowspan="1" colspan="8"><italic><tp:taxon-name><tp:taxon-name-part taxon-name-part-type="genus" reg="Boccardia">Boccardia</tp:taxon-name-part></tp:taxon-name></italic> Carazzi, 1893</td></tr><tr><td rowspan="1" colspan="1"><italic><tp:taxon-name><tp:taxon-name-part taxon-name-part-type="genus" reg="Boccardia">Boccardia</tp:taxon-name-part> <tp:taxon-name-part taxon-name-part-type="species" reg="proboscidea">proboscidea</tp:taxon-name-part></tp:taxon-name></italic> Hartman, 1940</td><td rowspan="1" colspan="1">USA</td><td rowspan="1" colspan="1">Sasuhama</td><td rowspan="1" colspan="1">Sasuhama</td><td rowspan="1" colspan="1"><ext-link xmlns:xlink="http://www.w3.org/1999/xlink" ext-link-type="gen" xlink:href="LC107607" xlink:type="simple">LC107607</ext-link> (1768)<sup>e</sup></td><td rowspan="1" colspan="1"><bold><ext-link xmlns:xlink="http://www.w3.org/1999/xlink" ext-link-type="gen" xlink:href="LC545891" xlink:type="simple">LC545891</ext-link></bold> (1768)</td><td rowspan="1" colspan="1"><bold><ext-link xmlns:xlink="http://www.w3.org/1999/xlink" ext-link-type="gen" xlink:href="LC595721" xlink:type="simple">LC595721</ext-link></bold> (472)</td><td rowspan="1" colspan="1"><bold><ext-link xmlns:xlink="http://www.w3.org/1999/xlink" ext-link-type="gen" xlink:href="LC595722" xlink:type="simple">LC595722</ext-link></bold> (472)</td></tr><tr><td rowspan="1" colspan="1"><italic><tp:taxon-name><tp:taxon-name-part taxon-name-part-type="genus" reg="Boccardia">Boccardia</tp:taxon-name-part> <tp:taxon-name-part taxon-name-part-type="species" reg="pseudonatrix">pseudonatrix</tp:taxon-name-part></tp:taxon-name></italic> Day, 1961</td><td rowspan="1" colspan="1">South Africa</td><td rowspan="1" colspan="1">Tomiura</td><td rowspan="1" colspan="1">Tomiura</td><td rowspan="1" colspan="1"><bold><ext-link xmlns:xlink="http://www.w3.org/1999/xlink" ext-link-type="gen" xlink:href="LC545892" xlink:type="simple">LC545892</ext-link></bold> (1745)</td><td rowspan="1" colspan="1"><ext-link xmlns:xlink="http://www.w3.org/1999/xlink" ext-link-type="gen" xlink:href="LC545893" xlink:type="simple">LC545893</ext-link> (1745)</td><td rowspan="1" colspan="1"><bold><ext-link xmlns:xlink="http://www.w3.org/1999/xlink" ext-link-type="gen" xlink:href="LC595723" xlink:type="simple">LC595723</ext-link></bold> (466)</td><td rowspan="1" colspan="1"><bold><ext-link xmlns:xlink="http://www.w3.org/1999/xlink" ext-link-type="gen" xlink:href="LC595724" xlink:type="simple">LC595724</ext-link></bold> (466)</td></tr><tr><td rowspan="1" colspan="1"><italic><tp:taxon-name><tp:taxon-name-part taxon-name-part-type="genus" reg="Boccardia">Boccardia</tp:taxon-name-part></tp:taxon-name></italic> sp. 1</td><td rowspan="1" colspan="1">–</td><td rowspan="1" colspan="1">–</td><td rowspan="1" colspan="1">Onagawa Bay</td><td rowspan="1" colspan="1">–</td><td rowspan="1" colspan="1"><ext-link xmlns:xlink="http://www.w3.org/1999/xlink" ext-link-type="gen" xlink:href="LC545894" xlink:type="simple">LC545894</ext-link> (1705)</td><td rowspan="1" colspan="1">–</td><td rowspan="1" colspan="1"><bold><ext-link xmlns:xlink="http://www.w3.org/1999/xlink" ext-link-type="gen" xlink:href="LC595725" xlink:type="simple">LC595725</ext-link></bold> (472)</td></tr><tr><td rowspan="1" colspan="1"><italic><tp:taxon-name><tp:taxon-name-part taxon-name-part-type="genus" reg="Boccardia">Boccardia</tp:taxon-name-part></tp:taxon-name></italic> sp. 2</td><td rowspan="1" colspan="1">–</td><td rowspan="1" colspan="1">–</td><td rowspan="1" colspan="1">Onagawa Bay, Sashama, Sendai Port</td><td rowspan="1" colspan="1">–</td><td rowspan="1" colspan="1"><bold><ext-link xmlns:xlink="http://www.w3.org/1999/xlink" ext-link-type="gen" xlink:href="LC545895" xlink:type="simple">LC545895</ext-link></bold> (1705)</td><td rowspan="1" colspan="1">–</td><td rowspan="1" colspan="1"><bold><ext-link xmlns:xlink="http://www.w3.org/1999/xlink" ext-link-type="gen" xlink:href="LC595726" xlink:type="simple">LC595726</ext-link></bold> (472)</td></tr><tr><td rowspan="1" colspan="8"><italic><tp:taxon-name><tp:taxon-name-part taxon-name-part-type="genus" reg="Boccardiella">Boccardiella</tp:taxon-name-part></tp:taxon-name></italic> Blake &amp; Kudenov, 1978</td></tr><tr><td rowspan="1" colspan="1"><italic><tp:taxon-name><tp:taxon-name-part taxon-name-part-type="genus" reg="Boccardiella">Boccardiella</tp:taxon-name-part> <tp:taxon-name-part taxon-name-part-type="species" reg="hamata">hamata</tp:taxon-name-part></tp:taxon-name></italic> (Webster, 1879)</td><td rowspan="1" colspan="1">USA</td><td rowspan="1" colspan="1">Sasuhama, Gamo Lagoon</td><td rowspan="1" colspan="1">Onagawa Bay, Gobu–ura, Sasuhama</td><td rowspan="1" colspan="1"><ext-link xmlns:xlink="http://www.w3.org/1999/xlink" ext-link-type="gen" xlink:href="LC107608" xlink:type="simple">LC107608</ext-link> (1772)<sup>e</sup></td><td rowspan="1" colspan="1"><ext-link xmlns:xlink="http://www.w3.org/1999/xlink" ext-link-type="gen" xlink:href="LC545896" xlink:type="simple">LC545896</ext-link> (1772)</td><td rowspan="1" colspan="1"><bold><ext-link xmlns:xlink="http://www.w3.org/1999/xlink" ext-link-type="gen" xlink:href="LC595727" xlink:type="simple">LC595727</ext-link></bold> (472)</td><td rowspan="1" colspan="1"><bold><ext-link xmlns:xlink="http://www.w3.org/1999/xlink" ext-link-type="gen" xlink:href="LC595728" xlink:type="simple">LC595728</ext-link></bold> (472)</td></tr><tr><td rowspan="1" colspan="8"><italic><tp:taxon-name><tp:taxon-name-part taxon-name-part-type="genus" reg="Dipolydora">Dipolydora</tp:taxon-name-part></tp:taxon-name></italic> Verrill, 1881</td></tr><tr><td rowspan="1" colspan="1"><italic><tp:taxon-name><tp:taxon-name-part taxon-name-part-type="genus" reg="Dipolydora">Dipolydora</tp:taxon-name-part> <tp:taxon-name-part taxon-name-part-type="species" reg="armata">armata</tp:taxon-name-part></tp:taxon-name></italic> (Langerhans, 1880)</td><td rowspan="1" colspan="1">Madeira</td><td rowspan="1" colspan="1">Akinohama</td><td rowspan="1" colspan="1">–</td><td rowspan="1" colspan="1"><ext-link xmlns:xlink="http://www.w3.org/1999/xlink" ext-link-type="gen" xlink:href="LC545897" xlink:type="simple">LC545897</ext-link> (1772)</td><td rowspan="1" colspan="1">–</td><td rowspan="1" colspan="1"><bold><ext-link xmlns:xlink="http://www.w3.org/1999/xlink" ext-link-type="gen" xlink:href="LC595729" xlink:type="simple">LC595729</ext-link></bold> (473)</td><td rowspan="1" colspan="1">–</td></tr><tr><td rowspan="1" colspan="1"><italic><tp:taxon-name><tp:taxon-name-part taxon-name-part-type="genus" reg="Dipolydora">Dipolydora</tp:taxon-name-part> <tp:taxon-name-part taxon-name-part-type="species" reg="bidentata">bidentata</tp:taxon-name-part></tp:taxon-name></italic> (Zachs, 1933)</td><td rowspan="1" colspan="1">Russia</td><td rowspan="1" colspan="1">Sasuhama</td><td rowspan="1" colspan="1">Onagawa Bay</td><td rowspan="1" colspan="1"><ext-link xmlns:xlink="http://www.w3.org/1999/xlink" ext-link-type="gen" xlink:href="LC107609" xlink:type="simple">LC107609</ext-link> (1770)<sup>e</sup></td><td rowspan="1" colspan="1"><ext-link xmlns:xlink="http://www.w3.org/1999/xlink" ext-link-type="gen" xlink:href="LC545898" xlink:type="simple">LC545898</ext-link> (1770)</td><td rowspan="1" colspan="1"><bold><ext-link xmlns:xlink="http://www.w3.org/1999/xlink" ext-link-type="gen" xlink:href="LC595730" xlink:type="simple">LC595730</ext-link></bold> (475)</td><td rowspan="1" colspan="1"><bold><ext-link xmlns:xlink="http://www.w3.org/1999/xlink" ext-link-type="gen" xlink:href="LC595731" xlink:type="simple">LC595731</ext-link></bold> (475)</td></tr><tr><td rowspan="1" colspan="1"><tp:taxon-name><tp:taxon-name-part taxon-name-part-type="genus" reg="Dipolydora">Dipolydora</tp:taxon-name-part> <tp:taxon-name-part taxon-name-part-type="uncertainty-rank">cf.</tp:taxon-name-part> <tp:taxon-name-part taxon-name-part-type="species" reg="commensalis">commensalis</tp:taxon-name-part></tp:taxon-name> (Andrews, 1891)</td><td rowspan="1" colspan="1">USA</td><td rowspan="1" colspan="1">–</td><td rowspan="1" colspan="1">Sasuhama</td><td rowspan="1" colspan="1">–</td><td rowspan="1" colspan="1"><ext-link xmlns:xlink="http://www.w3.org/1999/xlink" ext-link-type="gen" xlink:href="LC545899" xlink:type="simple">LC545899</ext-link> (1769)</td><td rowspan="1" colspan="1">–</td><td rowspan="1" colspan="1"><bold><ext-link xmlns:xlink="http://www.w3.org/1999/xlink" ext-link-type="gen" xlink:href="LC595732" xlink:type="simple">LC595732</ext-link></bold> (474)</td></tr><tr><td rowspan="1" colspan="1"><italic><tp:taxon-name><tp:taxon-name-part taxon-name-part-type="genus" reg="Dipolydora">Dipolydora</tp:taxon-name-part> <tp:taxon-name-part taxon-name-part-type="species" reg="giardi">giardi</tp:taxon-name-part></tp:taxon-name></italic> (Mesnil, 1893)</td><td rowspan="1" colspan="1">France</td><td rowspan="1" colspan="1">Onagawa Bay</td><td rowspan="1" colspan="1">Onagawa Bay</td><td rowspan="1" colspan="1"><bold><ext-link xmlns:xlink="http://www.w3.org/1999/xlink" ext-link-type="gen" xlink:href="LC545900" xlink:type="simple">LC545900</ext-link></bold> (1770)</td><td rowspan="1" colspan="1"><ext-link xmlns:xlink="http://www.w3.org/1999/xlink" ext-link-type="gen" xlink:href="LC545901" xlink:type="simple">LC545901</ext-link> (1766)</td><td rowspan="1" colspan="1"><bold><ext-link xmlns:xlink="http://www.w3.org/1999/xlink" ext-link-type="gen" xlink:href="LC595733" xlink:type="simple">LC595733</ext-link></bold> (474)</td><td rowspan="1" colspan="1"><bold><ext-link xmlns:xlink="http://www.w3.org/1999/xlink" ext-link-type="gen" xlink:href="LC595734" xlink:type="simple">LC595734</ext-link></bold> (474)</td></tr><tr><td rowspan="1" colspan="1"><tp:taxon-name><tp:taxon-name-part taxon-name-part-type="genus" reg="Dipolydora">Dipolydora</tp:taxon-name-part> <tp:taxon-name-part taxon-name-part-type="uncertainty-rank">cf.</tp:taxon-name-part> <tp:taxon-name-part taxon-name-part-type="species" reg="socialis">socialis</tp:taxon-name-part></tp:taxon-name> (Schmarda, 1861)</td><td rowspan="1" colspan="1">Chile</td><td rowspan="1" colspan="1">Onagawa Bay, Sasuhama</td><td rowspan="1" colspan="1">Onagawa Bay</td><td rowspan="1" colspan="1"><ext-link xmlns:xlink="http://www.w3.org/1999/xlink" ext-link-type="gen" xlink:href="LC545902" xlink:type="simple">LC545902</ext-link> (1770)</td><td rowspan="1" colspan="1"><ext-link xmlns:xlink="http://www.w3.org/1999/xlink" ext-link-type="gen" xlink:href="LC545903" xlink:type="simple">LC545903</ext-link> (1770)</td><td rowspan="1" colspan="1"><bold><ext-link xmlns:xlink="http://www.w3.org/1999/xlink" ext-link-type="gen" xlink:href="LC595735" xlink:type="simple">LC595735</ext-link></bold> (475)</td><td rowspan="1" colspan="1"><bold><ext-link xmlns:xlink="http://www.w3.org/1999/xlink" ext-link-type="gen" xlink:href="LC595736" xlink:type="simple">LC595736</ext-link></bold> (475)</td></tr><tr><td rowspan="1" colspan="1"><italic><tp:taxon-name><tp:taxon-name-part taxon-name-part-type="genus" reg="Dipolydora">Dipolydora</tp:taxon-name-part></tp:taxon-name></italic> sp.</td><td rowspan="1" colspan="1">–</td><td rowspan="1" colspan="1">–</td><td rowspan="1" colspan="1">Onagawa Bay</td><td rowspan="1" colspan="1">–</td><td rowspan="1" colspan="1"><ext-link xmlns:xlink="http://www.w3.org/1999/xlink" ext-link-type="gen" xlink:href="LC545904" xlink:type="simple">LC545904</ext-link> (1770)</td><td rowspan="1" colspan="1">–</td><td rowspan="1" colspan="1"><bold><ext-link xmlns:xlink="http://www.w3.org/1999/xlink" ext-link-type="gen" xlink:href="LC595737" xlink:type="simple">LC595737</ext-link></bold> (476)</td></tr><tr><td rowspan="1" colspan="8"><italic><tp:taxon-name><tp:taxon-name-part taxon-name-part-type="genus" reg="Polydora">Polydora</tp:taxon-name-part></tp:taxon-name></italic> Bosc, 1802</td></tr><tr><td rowspan="1" colspan="1"><italic><tp:taxon-name><tp:taxon-name-part taxon-name-part-type="genus" reg="Polydora">Polydora</tp:taxon-name-part> <tp:taxon-name-part taxon-name-part-type="species" reg="aura">aura</tp:taxon-name-part></tp:taxon-name></italic> Sato-Okoshi, 1998</td><td rowspan="1" colspan="1">Japan</td><td rowspan="1" colspan="1">Hiroshima Bay</td><td rowspan="1" colspan="1">–</td><td rowspan="1" colspan="1"><ext-link xmlns:xlink="http://www.w3.org/1999/xlink" ext-link-type="gen" xlink:href="AB705409" xlink:type="simple">AB705409</ext-link> (1771)<sup>a</sup></td><td rowspan="1" colspan="1">–</td><td rowspan="1" colspan="1"><ext-link xmlns:xlink="http://www.w3.org/1999/xlink" ext-link-type="gen" xlink:href="LC500931" xlink:type="simple">LC500931</ext-link> (473)<sup>g</sup></td><td rowspan="1" colspan="1">–</td></tr><tr><td rowspan="1" colspan="1"><italic><tp:taxon-name><tp:taxon-name-part taxon-name-part-type="genus" reg="Polydora">Polydora</tp:taxon-name-part> <tp:taxon-name-part taxon-name-part-type="species" reg="brevipalpa">brevipalpa</tp:taxon-name-part></tp:taxon-name></italic> Zachs, 1933</td><td rowspan="1" colspan="1">Russia</td><td rowspan="1" colspan="1">Mutsu Bay, Onagawa Bay</td><td rowspan="1" colspan="1">Onagawa Bay, Sasuhama</td><td rowspan="1" colspan="1"><ext-link xmlns:xlink="http://www.w3.org/1999/xlink" ext-link-type="gen" xlink:href="AB705407" xlink:type="simple">AB705407</ext-link> (1771)<sup>a</sup></td><td rowspan="1" colspan="1"><ext-link xmlns:xlink="http://www.w3.org/1999/xlink" ext-link-type="gen" xlink:href="LC545905" xlink:type="simple">LC545905</ext-link> (1766)</td><td rowspan="1" colspan="1"><bold><ext-link xmlns:xlink="http://www.w3.org/1999/xlink" ext-link-type="gen" xlink:href="LC595738" xlink:type="simple">LC595738</ext-link></bold> (474)</td><td rowspan="1" colspan="1"><bold><ext-link xmlns:xlink="http://www.w3.org/1999/xlink" ext-link-type="gen" xlink:href="LC595739" xlink:type="simple">LC595739</ext-link></bold> (474)</td></tr><tr><td rowspan="1" colspan="1"><italic><tp:taxon-name><tp:taxon-name-part taxon-name-part-type="genus" reg="Polydora">Polydora</tp:taxon-name-part> <tp:taxon-name-part taxon-name-part-type="species" reg="calcarea">calcarea</tp:taxon-name-part></tp:taxon-name></italic> (Templeton, 1836)</td><td rowspan="1" colspan="1">UK</td><td rowspan="1" colspan="1">Kitaibaraki</td><td rowspan="1" colspan="1">–</td><td rowspan="1" colspan="1"><ext-link xmlns:xlink="http://www.w3.org/1999/xlink" ext-link-type="gen" xlink:href="AB705403" xlink:type="simple">AB705403</ext-link> (1771)<sup>b</sup></td><td rowspan="1" colspan="1">–</td><td rowspan="1" colspan="1"><bold><ext-link xmlns:xlink="http://www.w3.org/1999/xlink" ext-link-type="gen" xlink:href="LC595740" xlink:type="simple">LC595740</ext-link></bold> (475)</td><td rowspan="1" colspan="1">–</td></tr><tr><td rowspan="1" colspan="1"><italic><tp:taxon-name><tp:taxon-name-part taxon-name-part-type="genus" reg="Polydora">Polydora</tp:taxon-name-part> <tp:taxon-name-part taxon-name-part-type="species" reg="cornuta">cornuta</tp:taxon-name-part></tp:taxon-name></italic> Bosc, 1802</td><td rowspan="1" colspan="1">USA</td><td rowspan="1" colspan="1">Sasuhama, Gamo Lagoon</td><td rowspan="1" colspan="1">Gamo Lagoon</td><td rowspan="1" colspan="1"><ext-link xmlns:xlink="http://www.w3.org/1999/xlink" ext-link-type="gen" xlink:href="LC541483" xlink:type="simple">LC541483</ext-link> (1742)<sup>g</sup></td><td rowspan="1" colspan="1"><ext-link xmlns:xlink="http://www.w3.org/1999/xlink" ext-link-type="gen" xlink:href="LC545906" xlink:type="simple">LC545906</ext-link> (1770)</td><td rowspan="1" colspan="1"><ext-link xmlns:xlink="http://www.w3.org/1999/xlink" ext-link-type="gen" xlink:href="LC541484" xlink:type="simple">LC541484</ext-link> (470)<sup>g</sup></td><td rowspan="1" colspan="1"><bold><ext-link xmlns:xlink="http://www.w3.org/1999/xlink" ext-link-type="gen" xlink:href="LC595741" xlink:type="simple">LC595741</ext-link></bold> (470)</td></tr><tr><td rowspan="1" colspan="1"><tp:taxon-name><tp:taxon-name-part taxon-name-part-type="genus" reg="Polydora">Polydora</tp:taxon-name-part> <tp:taxon-name-part taxon-name-part-type="uncertainty-rank">cf.</tp:taxon-name-part> <tp:taxon-name-part taxon-name-part-type="species" reg="glycymerica">glycymerica</tp:taxon-name-part></tp:taxon-name> Radashevsky, 1993</td><td rowspan="1" colspan="1">Russia</td><td rowspan="1" colspan="1">–</td><td rowspan="1" colspan="1">Onagawa Bay, Sendai Port</td><td rowspan="1" colspan="1">–</td><td rowspan="1" colspan="1"><ext-link xmlns:xlink="http://www.w3.org/1999/xlink" ext-link-type="gen" xlink:href="LC545907" xlink:type="simple">LC545907</ext-link> (1771)</td><td rowspan="1" colspan="1">–</td><td rowspan="1" colspan="1"><bold><ext-link xmlns:xlink="http://www.w3.org/1999/xlink" ext-link-type="gen" xlink:href="LC595742" xlink:type="simple">LC595742</ext-link></bold> (472)</td></tr><tr><td rowspan="1" colspan="1"><italic><tp:taxon-name><tp:taxon-name-part taxon-name-part-type="genus" reg="Polydora">Polydora</tp:taxon-name-part> <tp:taxon-name-part taxon-name-part-type="species" reg="hoplura">hoplura</tp:taxon-name-part></tp:taxon-name></italic> Claparède, 1868</td><td rowspan="1" colspan="1">Italy</td><td rowspan="1" colspan="1">Kitaibaraki</td><td rowspan="1" colspan="1">Onagawa Bay, Gobu–ura</td><td rowspan="1" colspan="1"><ext-link xmlns:xlink="http://www.w3.org/1999/xlink" ext-link-type="gen" xlink:href="LC101841" xlink:type="simple">LC101841</ext-link> (1771)<sup>c</sup></td><td rowspan="1" colspan="1"><ext-link xmlns:xlink="http://www.w3.org/1999/xlink" ext-link-type="gen" xlink:href="LC545908" xlink:type="simple">LC545908</ext-link> (1769)</td><td rowspan="1" colspan="1"><ext-link xmlns:xlink="http://www.w3.org/1999/xlink" ext-link-type="gen" xlink:href="LC101870" xlink:type="simple">LC101870</ext-link> (475)<sup>c</sup></td><td rowspan="1" colspan="1"><bold><ext-link xmlns:xlink="http://www.w3.org/1999/xlink" ext-link-type="gen" xlink:href="LC595743" xlink:type="simple">LC595743</ext-link></bold> (475)</td></tr><tr><td rowspan="1" colspan="1"><italic><tp:taxon-name><tp:taxon-name-part taxon-name-part-type="genus" reg="Polydora">Polydora</tp:taxon-name-part> <tp:taxon-name-part taxon-name-part-type="species" reg="neocaeca">neocaeca</tp:taxon-name-part></tp:taxon-name></italic> Williams &amp; Radashevsky, 1999</td><td rowspan="1" colspan="1">USA</td><td rowspan="1" colspan="1">Hiroshima Bay</td><td rowspan="1" colspan="1">–</td><td rowspan="1" colspan="1"><ext-link xmlns:xlink="http://www.w3.org/1999/xlink" ext-link-type="gen" xlink:href="AB705404" xlink:type="simple">AB705404</ext-link> (1771)<sup>b</sup></td><td rowspan="1" colspan="1">–</td><td rowspan="1" colspan="1"><bold><ext-link xmlns:xlink="http://www.w3.org/1999/xlink" ext-link-type="gen" xlink:href="LC595744" xlink:type="simple">LC595744</ext-link></bold> (471)</td><td rowspan="1" colspan="1">–</td></tr><tr><td rowspan="1" colspan="1"><italic><tp:taxon-name><tp:taxon-name-part taxon-name-part-type="genus" reg="Polydora">Polydora</tp:taxon-name-part> <tp:taxon-name-part taxon-name-part-type="species" reg="onagawaensis">onagawaensis</tp:taxon-name-part></tp:taxon-name></italic> Teramoto, Sato-Okoshi, Abe, Nishitani &amp; Endo, 2013</td><td rowspan="1" colspan="1">Japan</td><td rowspan="1" colspan="1">Onagawa Bay</td><td rowspan="1" colspan="1">Onagawa Bay</td><td rowspan="1" colspan="1"><ext-link xmlns:xlink="http://www.w3.org/1999/xlink" ext-link-type="gen" xlink:href="AB691768" xlink:type="simple">AB691768</ext-link> (1771)<sup>d</sup></td><td rowspan="1" colspan="1"><bold><ext-link xmlns:xlink="http://www.w3.org/1999/xlink" ext-link-type="gen" xlink:href="LC545909" xlink:type="simple">LC545909</ext-link></bold> (1771)</td><td rowspan="1" colspan="1"><bold><ext-link xmlns:xlink="http://www.w3.org/1999/xlink" ext-link-type="gen" xlink:href="LC595745" xlink:type="simple">LC595745</ext-link></bold> (473)</td><td rowspan="1" colspan="1"><bold><ext-link xmlns:xlink="http://www.w3.org/1999/xlink" ext-link-type="gen" xlink:href="LC595746" xlink:type="simple">LC595746</ext-link></bold> (473)</td></tr><tr><td rowspan="1" colspan="1"><tp:taxon-name><tp:taxon-name-part taxon-name-part-type="genus" reg="Polydora">Polydora</tp:taxon-name-part> <tp:taxon-name-part taxon-name-part-type="uncertainty-rank">cf.</tp:taxon-name-part> <tp:taxon-name-part taxon-name-part-type="species" reg="spongicola">spongicola</tp:taxon-name-part></tp:taxon-name> Berkeley &amp; Berkeley, 1950</td><td rowspan="1" colspan="1">Canada</td><td rowspan="1" colspan="1">Moroiso Bay</td><td rowspan="1" colspan="1">Sasuhama</td><td rowspan="1" colspan="1"><bold><ext-link xmlns:xlink="http://www.w3.org/1999/xlink" ext-link-type="gen" xlink:href="LC545910" xlink:type="simple">LC545910</ext-link></bold> (1771)</td><td rowspan="1" colspan="1"><ext-link xmlns:xlink="http://www.w3.org/1999/xlink" ext-link-type="gen" xlink:href="LC545911" xlink:type="simple">LC545911</ext-link> (1771)</td><td rowspan="1" colspan="1"><bold><ext-link xmlns:xlink="http://www.w3.org/1999/xlink" ext-link-type="gen" xlink:href="LC595747" xlink:type="simple">LC595747</ext-link></bold> (475)</td><td rowspan="1" colspan="1"><bold><ext-link xmlns:xlink="http://www.w3.org/1999/xlink" ext-link-type="gen" xlink:href="LC595748" xlink:type="simple">LC595748</ext-link></bold> (475)</td></tr><tr><td rowspan="1" colspan="1"><italic><tp:taxon-name><tp:taxon-name-part taxon-name-part-type="genus" reg="Polydora">Polydora</tp:taxon-name-part> <tp:taxon-name-part taxon-name-part-type="species" reg="websteri">websteri</tp:taxon-name-part></tp:taxon-name></italic> Hartman in Loosanoff &amp; Engle, 1943</td><td rowspan="1" colspan="1">USA</td><td rowspan="1" colspan="1">Nakatsu tidal flats</td><td rowspan="1" colspan="1">–</td><td rowspan="1" colspan="1"><ext-link xmlns:xlink="http://www.w3.org/1999/xlink" ext-link-type="gen" xlink:href="AB705402" xlink:type="simple">AB705402</ext-link> (1771)<sup>b</sup></td><td rowspan="1" colspan="1">–</td><td rowspan="1" colspan="1"><bold><ext-link xmlns:xlink="http://www.w3.org/1999/xlink" ext-link-type="gen" xlink:href="LC595749" xlink:type="simple">LC595749</ext-link></bold> (468)</td><td rowspan="1" colspan="1">–</td></tr><tr><td rowspan="1" colspan="1"><italic><tp:taxon-name><tp:taxon-name-part taxon-name-part-type="genus" reg="Polydora">Polydora</tp:taxon-name-part></tp:taxon-name></italic> sp. 1</td><td rowspan="1" colspan="1">–</td><td rowspan="1" colspan="1">Sasuhama</td><td rowspan="1" colspan="1">Onagawa Bay, Sasuhama</td><td rowspan="1" colspan="1"><bold><ext-link xmlns:xlink="http://www.w3.org/1999/xlink" ext-link-type="gen" xlink:href="LC545912" xlink:type="simple">LC545912</ext-link></bold> (1771)</td><td rowspan="1" colspan="1"><bold><ext-link xmlns:xlink="http://www.w3.org/1999/xlink" ext-link-type="gen" xlink:href="LC545913" xlink:type="simple">LC545913</ext-link></bold> (1771)</td><td rowspan="1" colspan="1"><bold><ext-link xmlns:xlink="http://www.w3.org/1999/xlink" ext-link-type="gen" xlink:href="LC595750" xlink:type="simple">LC595750</ext-link></bold> (476)</td><td rowspan="1" colspan="1"><bold><ext-link xmlns:xlink="http://www.w3.org/1999/xlink" ext-link-type="gen" xlink:href="LC595751" xlink:type="simple">LC595751</ext-link></bold> (476)</td></tr><tr><td rowspan="1" colspan="1"><italic><tp:taxon-name><tp:taxon-name-part taxon-name-part-type="genus" reg="Polydora">Polydora</tp:taxon-name-part></tp:taxon-name></italic> sp. 2</td><td rowspan="1" colspan="1">–</td><td rowspan="1" colspan="1">–</td><td rowspan="1" colspan="1">Sasuhama, Gamo Lagoon</td><td rowspan="1" colspan="1">–</td><td rowspan="1" colspan="1"><ext-link xmlns:xlink="http://www.w3.org/1999/xlink" ext-link-type="gen" xlink:href="LC545914" xlink:type="simple">LC545914</ext-link> (1771)</td><td rowspan="1" colspan="1">–</td><td rowspan="1" colspan="1"><bold><ext-link xmlns:xlink="http://www.w3.org/1999/xlink" ext-link-type="gen" xlink:href="LC595752" xlink:type="simple">LC595752</ext-link></bold> (4702)</td></tr><tr><td rowspan="1" colspan="1"><italic><tp:taxon-name><tp:taxon-name-part taxon-name-part-type="genus" reg="Polydora">Polydora</tp:taxon-name-part></tp:taxon-name></italic> sp. 3</td><td rowspan="1" colspan="1">–</td><td rowspan="1" colspan="1">–</td><td rowspan="1" colspan="1">Onagawa Bay, Sasuhama</td><td rowspan="1" colspan="1">–</td><td rowspan="1" colspan="1"><ext-link xmlns:xlink="http://www.w3.org/1999/xlink" ext-link-type="gen" xlink:href="LC545915" xlink:type="simple">LC545915</ext-link> (1771)</td><td rowspan="1" colspan="1">–</td><td rowspan="1" colspan="1"><bold><ext-link xmlns:xlink="http://www.w3.org/1999/xlink" ext-link-type="gen" xlink:href="LC595753" xlink:type="simple">LC595753</ext-link></bold> (473)</td></tr><tr><td rowspan="1" colspan="8"><italic><tp:taxon-name><tp:taxon-name-part taxon-name-part-type="genus" reg="Pseudopolydora">Pseudopolydora</tp:taxon-name-part></tp:taxon-name></italic> Czerniavsky, 1881</td></tr><tr><td rowspan="1" colspan="1"><tp:taxon-name><tp:taxon-name-part taxon-name-part-type="genus" reg="Pseudopolydora">Pseudopolydora</tp:taxon-name-part> <tp:taxon-name-part taxon-name-part-type="uncertainty-rank">aff.</tp:taxon-name-part> <tp:taxon-name-part taxon-name-part-type="species" reg="achaeta">achaeta</tp:taxon-name-part></tp:taxon-name> Radashevsky &amp; Hsieh, 2000</td><td rowspan="1" colspan="1">Taiwan</td><td rowspan="1" colspan="1">Onagawa Bay</td><td rowspan="1" colspan="1">Onagawa Bay</td><td rowspan="1" colspan="1"><ext-link xmlns:xlink="http://www.w3.org/1999/xlink" ext-link-type="gen" xlink:href="LC019989" xlink:type="simple">LC019989</ext-link> (1773)<sup>e</sup></td><td rowspan="1" colspan="1"><ext-link xmlns:xlink="http://www.w3.org/1999/xlink" ext-link-type="gen" xlink:href="LC545916" xlink:type="simple">LC545916</ext-link> (1773)</td><td rowspan="1" colspan="1"><bold><ext-link xmlns:xlink="http://www.w3.org/1999/xlink" ext-link-type="gen" xlink:href="LC595754" xlink:type="simple">LC595754</ext-link></bold> (468)</td><td rowspan="1" colspan="1"><bold><ext-link xmlns:xlink="http://www.w3.org/1999/xlink" ext-link-type="gen" xlink:href="LC595755" xlink:type="simple">LC595755</ext-link></bold> (468)</td></tr><tr><td rowspan="1" colspan="1"><tp:taxon-name><tp:taxon-name-part taxon-name-part-type="genus" reg="Pseudopolydora">Pseudopolydora</tp:taxon-name-part> <tp:taxon-name-part taxon-name-part-type="uncertainty-rank">cf.</tp:taxon-name-part> <tp:taxon-name-part taxon-name-part-type="species" reg="kempi">kempi</tp:taxon-name-part></tp:taxon-name> (Southern, 1921)</td><td rowspan="1" colspan="1">India</td><td rowspan="1" colspan="1">Gamo Lagoon</td><td rowspan="1" colspan="1">Gamo Lagoon</td><td rowspan="1" colspan="1"><ext-link xmlns:xlink="http://www.w3.org/1999/xlink" ext-link-type="gen" xlink:href="LC019990" xlink:type="simple">LC019990</ext-link> (1772)<sup>e</sup></td><td rowspan="1" colspan="1"><bold><ext-link xmlns:xlink="http://www.w3.org/1999/xlink" ext-link-type="gen" xlink:href="LC545917" xlink:type="simple">LC545917</ext-link></bold> (1772)</td><td rowspan="1" colspan="1"><bold><ext-link xmlns:xlink="http://www.w3.org/1999/xlink" ext-link-type="gen" xlink:href="LC595756" xlink:type="simple">LC595756</ext-link></bold> (471)</td><td rowspan="1" colspan="1"><bold><ext-link xmlns:xlink="http://www.w3.org/1999/xlink" ext-link-type="gen" xlink:href="LC595757" xlink:type="simple">LC595757</ext-link></bold> (471)</td></tr><tr><td rowspan="1" colspan="1"><italic><tp:taxon-name><tp:taxon-name-part taxon-name-part-type="genus" reg="Pseudopolydora">Pseudopolydora</tp:taxon-name-part> <tp:taxon-name-part taxon-name-part-type="species" reg="paucibranchiata">paucibranchiata</tp:taxon-name-part></tp:taxon-name></italic> (Okuda, 1937)</td><td rowspan="1" colspan="1">Japan</td><td rowspan="1" colspan="1">Mangoku–ura Inlet</td><td rowspan="1" colspan="1">Onagawa Bay</td><td rowspan="1" colspan="1"><ext-link xmlns:xlink="http://www.w3.org/1999/xlink" ext-link-type="gen" xlink:href="LC019991" xlink:type="simple">LC019991</ext-link> (1784)<sup>e</sup></td><td rowspan="1" colspan="1"><bold><ext-link xmlns:xlink="http://www.w3.org/1999/xlink" ext-link-type="gen" xlink:href="LC545918" xlink:type="simple">LC545918</ext-link></bold> (1784)</td><td rowspan="1" colspan="1"><bold><ext-link xmlns:xlink="http://www.w3.org/1999/xlink" ext-link-type="gen" xlink:href="LC595758" xlink:type="simple">LC595758</ext-link></bold> (455)</td><td rowspan="1" colspan="1"><bold><ext-link xmlns:xlink="http://www.w3.org/1999/xlink" ext-link-type="gen" xlink:href="LC595759" xlink:type="simple">LC595759</ext-link></bold> (455)</td></tr><tr><td rowspan="1" colspan="1"><tp:taxon-name><tp:taxon-name-part taxon-name-part-type="genus" reg="Pseudopolydora">Pseudopolydora</tp:taxon-name-part> <tp:taxon-name-part taxon-name-part-type="uncertainty-rank">cf.</tp:taxon-name-part> <tp:taxon-name-part taxon-name-part-type="species" reg="reticulata">reticulata</tp:taxon-name-part></tp:taxon-name> Radashevsky &amp; Hsieh, 2000</td><td rowspan="1" colspan="1">Taiwan</td><td rowspan="1" colspan="1">Gamo Lagoon</td><td rowspan="1" colspan="1">Onagawa Bay, Gamo Lagoon, Sendai Port</td><td rowspan="1" colspan="1"><ext-link xmlns:xlink="http://www.w3.org/1999/xlink" ext-link-type="gen" xlink:href="LC019988" xlink:type="simple">LC019988</ext-link> (1775)<sup>e</sup></td><td rowspan="1" colspan="1"><ext-link xmlns:xlink="http://www.w3.org/1999/xlink" ext-link-type="gen" xlink:href="LC545919" xlink:type="simple">LC545919</ext-link> (1775)</td><td rowspan="1" colspan="1"><bold><ext-link xmlns:xlink="http://www.w3.org/1999/xlink" ext-link-type="gen" xlink:href="LC595760" xlink:type="simple">LC595760</ext-link></bold> (470)</td><td rowspan="1" colspan="1"><bold><ext-link xmlns:xlink="http://www.w3.org/1999/xlink" ext-link-type="gen" xlink:href="LC595761" xlink:type="simple">LC595761</ext-link></bold> (470)</td></tr><tr><td rowspan="1" colspan="1"><italic><tp:taxon-name><tp:taxon-name-part taxon-name-part-type="genus" reg="Pseudopolydora">Pseudopolydora</tp:taxon-name-part> <tp:taxon-name-part taxon-name-part-type="species" reg="tsubaki">tsubaki</tp:taxon-name-part></tp:taxon-name></italic> Simon, Sato-Okoshi &amp; Abe, 2017</td><td rowspan="1" colspan="1">Japan</td><td rowspan="1" colspan="1">Habu Port</td><td rowspan="1" colspan="1">Tomiura, Habu Port</td><td rowspan="1" colspan="1"><ext-link xmlns:xlink="http://www.w3.org/1999/xlink" ext-link-type="gen" xlink:href="AB973929" xlink:type="simple">AB973929</ext-link> (1713)<sup>f</sup></td><td rowspan="1" colspan="1"><ext-link xmlns:xlink="http://www.w3.org/1999/xlink" ext-link-type="gen" xlink:href="LC545920" xlink:type="simple">LC545920</ext-link> (1749)</td><td rowspan="1" colspan="1"><ext-link xmlns:xlink="http://www.w3.org/1999/xlink" ext-link-type="gen" xlink:href="LC107857" xlink:type="simple">LC107857</ext-link> (475)<sup>f</sup></td><td rowspan="1" colspan="1"><bold><ext-link xmlns:xlink="http://www.w3.org/1999/xlink" ext-link-type="gen" xlink:href="LC595762" xlink:type="simple">LC595762</ext-link></bold> (425)</td></tr><tr><td rowspan="1" colspan="1"><italic><tp:taxon-name><tp:taxon-name-part taxon-name-part-type="genus" reg="Pseudopolydora">Pseudopolydora</tp:taxon-name-part> <tp:taxon-name-part taxon-name-part-type="species" reg="ushioni">ushioni</tp:taxon-name-part></tp:taxon-name></italic> Simon, Sato-Okoshi &amp; Abe, 2017</td><td rowspan="1" colspan="1">Japan</td><td rowspan="1" colspan="1">Uranouchi Bay</td><td rowspan="1" colspan="1">–</td><td rowspan="1" colspan="1"><ext-link xmlns:xlink="http://www.w3.org/1999/xlink" ext-link-type="gen" xlink:href="AB973927" xlink:type="simple">AB973927</ext-link> (1713)<sup>f</sup></td><td rowspan="1" colspan="1">–</td><td rowspan="1" colspan="1"><ext-link xmlns:xlink="http://www.w3.org/1999/xlink" ext-link-type="gen" xlink:href="LC107855" xlink:type="simple">LC107855</ext-link> (474)<sup>f</sup></td><td rowspan="1" colspan="1">–</td></tr><tr><td rowspan="1" colspan="1"><italic><tp:taxon-name><tp:taxon-name-part taxon-name-part-type="genus" reg="Pseudopolydora">Pseudopolydora</tp:taxon-name-part></tp:taxon-name></italic> sp.</td><td rowspan="1" colspan="1">–</td><td rowspan="1" colspan="1">–</td><td rowspan="1" colspan="1">Sasuhama</td><td rowspan="1" colspan="1">–</td><td rowspan="1" colspan="1"><bold><ext-link xmlns:xlink="http://www.w3.org/1999/xlink" ext-link-type="gen" xlink:href="LC545921" xlink:type="simple">LC545921</ext-link></bold> (1781)</td><td rowspan="1" colspan="1">–</td><td rowspan="1" colspan="1"><bold><ext-link xmlns:xlink="http://www.w3.org/1999/xlink" ext-link-type="gen" xlink:href="LC595763" xlink:type="simple">LC595763</ext-link></bold> (471)</td></tr><tr><td rowspan="1" colspan="8"><italic><tp:taxon-name><tp:taxon-name-part taxon-name-part-type="genus" reg="Spio">Spio</tp:taxon-name-part></tp:taxon-name></italic> Fabricius, 1785</td></tr><tr><td rowspan="1" colspan="1"><italic><tp:taxon-name><tp:taxon-name-part taxon-name-part-type="genus" reg="Spio">Spio</tp:taxon-name-part></tp:taxon-name></italic> sp. 1</td><td rowspan="1" colspan="1">–</td><td rowspan="1" colspan="1">Rishiri Island</td><td rowspan="1" colspan="1">Onagawa Bay</td><td rowspan="1" colspan="1"><bold><ext-link xmlns:xlink="http://www.w3.org/1999/xlink" ext-link-type="gen" xlink:href="LC545922" xlink:type="simple">LC545922</ext-link></bold> (1762)</td><td rowspan="1" colspan="1"><ext-link xmlns:xlink="http://www.w3.org/1999/xlink" ext-link-type="gen" xlink:href="LC545923" xlink:type="simple">LC545923</ext-link> (1762)</td><td rowspan="1" colspan="1"><bold><ext-link xmlns:xlink="http://www.w3.org/1999/xlink" ext-link-type="gen" xlink:href="LC595764" xlink:type="simple">LC595764</ext-link></bold> (467)</td><td rowspan="1" colspan="1"><bold><ext-link xmlns:xlink="http://www.w3.org/1999/xlink" ext-link-type="gen" xlink:href="LC595765" xlink:type="simple">LC595765</ext-link></bold> (467)</td></tr><tr><td rowspan="1" colspan="1"><italic><tp:taxon-name><tp:taxon-name-part taxon-name-part-type="genus" reg="Spio">Spio</tp:taxon-name-part></tp:taxon-name></italic> sp. 2</td><td rowspan="1" colspan="1">–</td><td rowspan="1" colspan="1">Sasuhama, Matsushima Bay</td><td rowspan="1" colspan="1">Onagawa Bay, Sasuhama</td><td rowspan="1" colspan="1"><ext-link xmlns:xlink="http://www.w3.org/1999/xlink" ext-link-type="gen" xlink:href="LC545924" xlink:type="simple">LC545924</ext-link> (1760)</td><td rowspan="1" colspan="1"><ext-link xmlns:xlink="http://www.w3.org/1999/xlink" ext-link-type="gen" xlink:href="LC545925" xlink:type="simple">LC545925</ext-link> (1760)</td><td rowspan="1" colspan="1"><bold><ext-link xmlns:xlink="http://www.w3.org/1999/xlink" ext-link-type="gen" xlink:href="LC595766" xlink:type="simple">LC595766</ext-link></bold> (462)</td><td rowspan="1" colspan="1"><bold><ext-link xmlns:xlink="http://www.w3.org/1999/xlink" ext-link-type="gen" xlink:href="LC595767" xlink:type="simple">LC595767</ext-link></bold> (462)</td></tr></tbody></table><table-wrap-foot><fn><p><sup>a</sup>: <xref ref-type="bibr" rid="B182">Sato-Okoshi and Abe (2012)</xref>; <sup>b</sup>: <xref ref-type="bibr" rid="B183">Sato-Okoshi and Abe (2013)</xref>; <sup>c</sup>: <xref ref-type="bibr" rid="B186">Sato-Okoshi et al. (2017)</xref>; <sup>d</sup>: <xref ref-type="bibr" rid="B212">Teramoto et al. (2013)</xref>; <sup>e</sup>: <xref ref-type="bibr" rid="B1">Abe et al. (2016)</xref>; <sup>f</sup>: Simon et al. (2019); <sup>g</sup>: Abe &amp; Sato-Okoshi (2020).</p></fn></table-wrap-foot></table-wrap></tp:treatment-sec><ref-list><ref id="B241"><mixed-citation xmlns:xlink="http://www.w3.org/1999/xlink" xlink:type="simple"><person-group><name name-style="western"><surname>Yokoyama</surname><given-names>H</given-names></name></person-group> (<year>2007</year>) <article-title>A revision of the genus <italic><tp:taxon-name><tp:taxon-name-part taxon-name-part-type="genus">Paraprionospio</tp:taxon-name-part></tp:taxon-name></italic> Caullery (<tp:taxon-name><tp:taxon-name-part taxon-name-part-type="class">Polychaeta</tp:taxon-name-part></tp:taxon-name>: <tp:taxon-name><tp:taxon-name-part taxon-name-part-type="family">Spionidae</tp:taxon-name-part></tp:taxon-name>).</article-title><source>Zoological Journal of the Linnean Society</source><volume>151</volume>: <fpage>253</fpage>–<lpage>284</lpage>. <ext-link xlink:type="simple" ext-link-type="doi" xlink:href="10.1111/j.1096-3642.2007.00323.x">https://doi.org/10.1111/j.1096-3642.2007.00323.x</ext-link></mixed-citation></ref><ref id="B237"><mixed-citation xmlns:xlink="http://www.w3.org/1999/xlink" xlink:type="simple"><person-group><name name-style="western"><surname>Yokoyama</surname><given-names>H</given-names></name></person-group> (<year>1981</year>) <article-title>Larval development of a spionid polychaete <italic><tp:taxon-name><tp:taxon-name-part taxon-name-part-type="genus">Paraprionospio</tp:taxon-name-part> <tp:taxon-name-part taxon-name-part-type="species">pinnata</tp:taxon-name-part></tp:taxon-name></italic> (Ehlers).</article-title><source>Publication of the Seto Marine Biological Laboratory</source><volume>26</volume>: <fpage>157</fpage>–<lpage>170</lpage>. <ext-link xlink:type="simple" ext-link-type="doi" xlink:href="10.5134/176017">https://doi.org/10.5134/176017</ext-link></mixed-citation></ref><ref id="B240"><mixed-citation xmlns:xlink="http://www.w3.org/1999/xlink" xlink:type="simple"><person-group><name name-style="western"><surname>Yokoyama</surname><given-names>H</given-names></name></person-group> (<year>1996</year>) <article-title>Larvae of the spionid polychaete <italic><tp:taxon-name><tp:taxon-name-part taxon-name-part-type="genus">Paraprionospio</tp:taxon-name-part></tp:taxon-name></italic> sp. (form B) found in the plankton from Omura Bay.</article-title><source>Bulletin of National Research Institute of Aquaculture</source><volume>25</volume>: <fpage>17</fpage>–<lpage>22</lpage>.</mixed-citation></ref><ref id="B106"><mixed-citation xmlns:xlink="http://www.w3.org/1999/xlink" xlink:type="simple"><person-group><name name-style="western"><surname>Magalhães</surname><given-names>WF</given-names></name><name name-style="western"><surname>Bailey-Brock</surname><given-names>JH</given-names></name><name name-style="western"><surname>Santos</surname><given-names>CSG</given-names></name></person-group> (<year>2015</year>) <article-title>A new species and two new records of <italic><tp:taxon-name><tp:taxon-name-part taxon-name-part-type="genus">Poecilochaetus</tp:taxon-name-part></tp:taxon-name></italic> (<tp:taxon-name><tp:taxon-name-part taxon-name-part-type="class">Polychaeta</tp:taxon-name-part></tp:taxon-name>: <tp:taxon-name><tp:taxon-name-part taxon-name-part-type="family">Poecilochaetidae</tp:taxon-name-part></tp:taxon-name>) from Hawaii.</article-title><source>Journal of the Marine Biological Association of the United Kingdom</source><volume>95</volume>: <fpage>91</fpage>–<lpage>100</lpage>. <ext-link xlink:type="simple" ext-link-type="doi" xlink:href="10.1017/S002531541400109X">https://doi.org/10.1017/S002531541400109X</ext-link></mixed-citation></ref><ref id="B67"><mixed-citation xmlns:xlink="http://www.w3.org/1999/xlink" xlink:type="simple"><person-group><name name-style="western"><surname>Hannerz</surname><given-names>L</given-names></name></person-group> (<year>1956</year>) <article-title>Larval development of the polychaete families <tp:taxon-name><tp:taxon-name-part taxon-name-part-type="family">Spionidae</tp:taxon-name-part></tp:taxon-name> Sars, <tp:taxon-name><tp:taxon-name-part taxon-name-part-type="family">Disomidae</tp:taxon-name-part></tp:taxon-name> Mensil, and <tp:taxon-name><tp:taxon-name-part taxon-name-part-type="family">Poecilochaetidae</tp:taxon-name-part></tp:taxon-name> n. fam. in the Gullmar Fjord (Sweden).</article-title><source>Zoologiska bidrag från Uppsala</source><volume>31</volume>: <fpage>1</fpage>–<lpage>204</lpage>.</mixed-citation></ref><ref id="B139"><mixed-citation xmlns:xlink="http://www.w3.org/1999/xlink" xlink:type="simple"><person-group><name name-style="western"><surname>Plate</surname><given-names>S</given-names></name><name name-style="western"><surname>Husemann</surname><given-names>E</given-names></name></person-group> (<year>1994</year>) <article-title>Identification guide to the planktonic polychaete larvae around the island of Helgoland (German Bight).</article-title><source>Helgoländer Meeresuntersuchungen</source><volume>48</volume>: <fpage>1</fpage>–<lpage>58</lpage>. <ext-link xlink:type="simple" ext-link-type="doi" xlink:href="10.1007/BF02366201">https://doi.org/10.1007/BF02366201</ext-link></mixed-citation></ref></ref-list></tp:taxon-treatment>
