# Supplementary material for: Molecular identification and larval morphology of spionid polychaetes (Annelida, Spionidae) from northeastern Japan
Source: Zookeys. 2021 Feb 4;1015:1–86. doi: 10.3897/zookeys.1015.54387 (PMC7878468; doi:10.3897/zookeys.1015.54387)
Supplement: XML Treatment for Poecilochaetus [file zookeys.1015.54387-treatment8.xml]

<!DOCTYPE tp:taxon-treatment
  PUBLIC "-//TaxonX//DTD Taxonomic Treatment Publishing DTD v0 20100105//EN" "tax-treatment-NSO.dtd">
<tp:taxon-treatment xmlns:tp="http://www.plazi.org/taxpub"><tp:treatment-meta><kwd-group><label>Taxon classification</label><kwd><named-content xmlns:xlink="http://www.w3.org/1999/xlink" content-type="kingdom">Animalia</named-content></kwd><kwd><named-content xmlns:xlink="http://www.w3.org/1999/xlink" content-type="order">Spionida</named-content></kwd><kwd><named-content xmlns:xlink="http://www.w3.org/1999/xlink" content-type="family">Spionidae</named-content></kwd></kwd-group><mixed-citation publication-type="journal"><person-group><name><surname>Abe</surname><given-names>Hirokazu</given-names></name><name><surname>Sato‐Okoshi</surname><given-names>Waka</given-names></name></person-group><article-title>Molecular identification and larval morphology of spionid polychaetes (<tp:taxon-name><tp:taxon-name-part taxon-name-part-type="phylum">Annelida</tp:taxon-name-part></tp:taxon-name>, <tp:taxon-name><tp:taxon-name-part taxon-name-part-type="family">Spionidae</tp:taxon-name-part></tp:taxon-name>) from northeastern Japan</article-title><source>Zookeys</source><day>04</day><month>2</month><year>2021</year><volume>1015</volume><fpage>1</fpage><lpage>86</lpage><pub-id pub-id-type="doi">10.3897/zookeys.1015.54387</pub-id></mixed-citation></tp:treatment-meta><tp:nomenclature><label>Genus</label><tp:taxon-name><object-id xmlns:xlink="http://www.w3.org/1999/xlink" content-type="arpha" xlink:type="simple">6CB9353B-0B16-5291-AFB7-583DCE98C81E</object-id>
                  <tp:taxon-name-part taxon-name-part-type="genus" reg="Poecilochaetus">Poecilochaetus</tp:taxon-name-part>
                </tp:taxon-name><tp:taxon-authority>Claparède in Ehlers, 1875</tp:taxon-authority></tp:nomenclature><tp:treatment-sec sec-type="Larval diagnosis" id="SECID0EXTEK"><title>Larval diagnosis.</title><p>Overall shape long and slender, large in size (&gt; 5 mm) and number of chaetigers (&gt; 30 chaetigers) at metamorphosis. Body transparent, characterized by total absence of pigmentation except pairs of small pigment spot between parapodia or ventro‐lateral side of each chaetiger. Two pairs of red or dark red eyes present. Gastrotrochs from chaetiger I onwards in all following chaetigers, gastrotrochs in first and second chaetigers represented by solitary lateral patches of cilia and complete gastrotrochs occur from third chaetiger onwards. Nototrochs absent. Larvae prior to ca. 30–40 chaetiger stages remain in metatrochophore stage, characterized by absence of functional parapodia for swimming and presence of well‐developed proto‐, telo‐, and gastrotrochs for swimming. Metatrochophore have broadened trapezoidal prostomium with tactile cilia in anterior part, broad and low caruncle, provisional larval chaetae, pygidium without anal cirri. Larval stage after metatrochophore stage (often called nectosoma) characterized by reduced trochs, the presence of functional parapodia, and rapid serpentine swimming behavior. In nectosoma stage, caruncle, nuchal lobes, a pair of palps, parapodia, cirriform or digitiform dorsal and ventral postchaetal lobes, and two pairs of anal cirri on pygidium develop gradually (<xref ref-type="bibr" rid="B213">Thorson 1946</xref>; <xref ref-type="bibr" rid="B67">Hannerz 1956</xref>; <xref ref-type="bibr" rid="B17">Berkeley and Berkeley 1961</xref>; <xref ref-type="bibr" rid="B169">Reddy and Mohan 1982</xref>; <xref ref-type="bibr" rid="B139">Plate and Husemann 1994</xref>; <xref ref-type="bibr" rid="B106">Magalhães et al. 2015</xref>).</p></tp:treatment-sec><ref-list><ref id="B213"><mixed-citation xmlns:xlink="http://www.w3.org/1999/xlink" xlink:type="simple"><person-group><name name-style="western"><surname>Thorson</surname><given-names>G</given-names></name></person-group> (<year>1946</year>) <article-title>Reproduction and larval development of Danish marine bottom invertebrates.</article-title><source>Meddelelser fra Kommissionen for Danmarks Fiskeri-og Havundersøgelser, Series Plankton</source><volume>4</volume>: <fpage>1</fpage>–<lpage>523</lpage>.</mixed-citation></ref><ref id="B67"><mixed-citation xmlns:xlink="http://www.w3.org/1999/xlink" xlink:type="simple"><person-group><name name-style="western"><surname>Hannerz</surname><given-names>L</given-names></name></person-group> (<year>1956</year>) <article-title>Larval development of the polychaete families <tp:taxon-name><tp:taxon-name-part taxon-name-part-type="family">Spionidae</tp:taxon-name-part></tp:taxon-name> Sars, <tp:taxon-name><tp:taxon-name-part taxon-name-part-type="family">Disomidae</tp:taxon-name-part></tp:taxon-name> Mensil, and <tp:taxon-name><tp:taxon-name-part taxon-name-part-type="family">Poecilochaetidae</tp:taxon-name-part></tp:taxon-name> n. fam. in the Gullmar Fjord (Sweden).</article-title><source>Zoologiska bidrag från Uppsala</source><volume>31</volume>: <fpage>1</fpage>–<lpage>204</lpage>.</mixed-citation></ref><ref id="B17"><mixed-citation xmlns:xlink="http://www.w3.org/1999/xlink" xlink:type="simple"><person-group><name name-style="western"><surname>Berkeley</surname><given-names>E</given-names></name><name name-style="western"><surname>Berkeley</surname><given-names>C</given-names></name></person-group> (<year>1961</year>) <article-title>Notes on <tp:taxon-name><tp:taxon-name-part taxon-name-part-type="class">polychaeta</tp:taxon-name-part></tp:taxon-name> from California to Peru.</article-title><source>Canadian Journal of Zoology</source><volume>39</volume>: <fpage>655</fpage>–<lpage>664</lpage>. <ext-link xlink:type="simple" ext-link-type="doi" xlink:href="10.1139/z61-069">https://doi.org/10.1139/z61-069</ext-link></mixed-citation></ref><ref id="B169"><mixed-citation xmlns:xlink="http://www.w3.org/1999/xlink" xlink:type="simple"><person-group><name name-style="western"><surname>Reddy</surname><given-names>VP</given-names></name><name name-style="western"><surname>Mohan</surname><given-names>PC</given-names></name></person-group> (<year>1982</year>) <article-title>On the occurrence of larval stages of <italic><tp:taxon-name><tp:taxon-name-part taxon-name-part-type="genus">Poecilochaetus</tp:taxon-name-part> <tp:taxon-name-part taxon-name-part-type="species">johnsoni</tp:taxon-name-part></tp:taxon-name></italic> Hartman 1939 (<tp:taxon-name><tp:taxon-name-part taxon-name-part-type="class">Polychaeta</tp:taxon-name-part></tp:taxon-name>: <tp:taxon-name><tp:taxon-name-part taxon-name-part-type="family">Trochochaetidae</tp:taxon-name-part></tp:taxon-name>) in the plankton off Waltair Coast.</article-title><source>Mahasagar Bulletin of the National Institute of Oceanography</source><volume>15</volume>: <fpage>243</fpage>–<lpage>246</lpage>.</mixed-citation></ref><ref id="B139"><mixed-citation xmlns:xlink="http://www.w3.org/1999/xlink" xlink:type="simple"><person-group><name name-style="western"><surname>Plate</surname><given-names>S</given-names></name><name name-style="western"><surname>Husemann</surname><given-names>E</given-names></name></person-group> (<year>1994</year>) <article-title>Identification guide to the planktonic polychaete larvae around the island of Helgoland (German Bight).</article-title><source>Helgoländer Meeresuntersuchungen</source><volume>48</volume>: <fpage>1</fpage>–<lpage>58</lpage>. <ext-link xlink:type="simple" ext-link-type="doi" xlink:href="10.1007/BF02366201">https://doi.org/10.1007/BF02366201</ext-link></mixed-citation></ref><ref id="B106"><mixed-citation xmlns:xlink="http://www.w3.org/1999/xlink" xlink:type="simple"><person-group><name name-style="western"><surname>Magalhães</surname><given-names>WF</given-names></name><name name-style="western"><surname>Bailey-Brock</surname><given-names>JH</given-names></name><name name-style="western"><surname>Santos</surname><given-names>CSG</given-names></name></person-group> (<year>2015</year>) <article-title>A new species and two new records of <italic><tp:taxon-name><tp:taxon-name-part taxon-name-part-type="genus">Poecilochaetus</tp:taxon-name-part></tp:taxon-name></italic> (<tp:taxon-name><tp:taxon-name-part taxon-name-part-type="class">Polychaeta</tp:taxon-name-part></tp:taxon-name>: <tp:taxon-name><tp:taxon-name-part taxon-name-part-type="family">Poecilochaetidae</tp:taxon-name-part></tp:taxon-name>) from Hawaii.</article-title><source>Journal of the Marine Biological Association of the United Kingdom</source><volume>95</volume>: <fpage>91</fpage>–<lpage>100</lpage>. <ext-link xlink:type="simple" ext-link-type="doi" xlink:href="10.1017/S002531541400109X">https://doi.org/10.1017/S002531541400109X</ext-link></mixed-citation></ref></ref-list></tp:taxon-treatment>
