# Supplementary material for: Molecular identification and larval morphology of spionid polychaetes (Annelida, Spionidae) from northeastern Japan
Source: Zookeys. 2021 Feb 4;1015:1–86. doi: 10.3897/zookeys.1015.54387 (PMC7878468; doi:10.3897/zookeys.1015.54387)
Supplement: XML Treatment for Prionospio membranacea [file zookeys.1015.54387-treatment12.xml]

<!DOCTYPE tp:taxon-treatment
  PUBLIC "-//TaxonX//DTD Taxonomic Treatment Publishing DTD v0 20100105//EN" "tax-treatment-NSO.dtd">
<tp:taxon-treatment xmlns:tp="http://www.plazi.org/taxpub"><tp:treatment-meta><kwd-group><label>Taxon classification</label><kwd><named-content xmlns:xlink="http://www.w3.org/1999/xlink" content-type="kingdom">Animalia</named-content></kwd><kwd><named-content xmlns:xlink="http://www.w3.org/1999/xlink" content-type="order">Spionida</named-content></kwd><kwd><named-content xmlns:xlink="http://www.w3.org/1999/xlink" content-type="family">Spionidae</named-content></kwd></kwd-group><mixed-citation publication-type="journal"><person-group><name><surname>Abe</surname><given-names>Hirokazu</given-names></name><name><surname>Sato‐Okoshi</surname><given-names>Waka</given-names></name></person-group><article-title>Molecular identification and larval morphology of spionid polychaetes (<tp:taxon-name><tp:taxon-name-part taxon-name-part-type="phylum">Annelida</tp:taxon-name-part></tp:taxon-name>, <tp:taxon-name><tp:taxon-name-part taxon-name-part-type="family">Spionidae</tp:taxon-name-part></tp:taxon-name>) from northeastern Japan</article-title><source>Zookeys</source><day>04</day><month>2</month><year>2021</year><volume>1015</volume><fpage>1</fpage><lpage>86</lpage><pub-id pub-id-type="doi">10.3897/zookeys.1015.54387</pub-id></mixed-citation></tp:treatment-meta><tp:nomenclature><tp:taxon-name><object-id xmlns:xlink="http://www.w3.org/1999/xlink" content-type="arpha" xlink:type="simple">EBD5ACCC-440D-5B40-850C-F2A1A775CBA1</object-id>
                <tp:taxon-name-part taxon-name-part-type="genus" reg="Prionospio">Prionospio</tp:taxon-name-part>
                <tp:taxon-name-part taxon-name-part-type="species" reg="membranacea">membranacea</tp:taxon-name-part>
              </tp:taxon-name><tp:taxon-authority>Imajima, 1990</tp:taxon-authority><xref ref-type="fig" rid="F6">Fig. 5E–G</xref></tp:nomenclature><tp:treatment-sec sec-type="Larval morphology" id="SECID0ERBFK"><title>Larval morphology.</title><p>Long and thin in shape. Prostomium rounded anteriorly, lateral parts of peristomium not especially well demarcated. Two pairs of red or dark red eyes arranged somewhat in trapezoidal shape, lateral pair kidney‐shaped and situated anteriorly. Small caruncle develop in late larvae, extends posteriorly from posterior part of prostomium (Fig. <xref ref-type="fig" rid="F6">5G</xref>). In late larvae branchial anlages occur from chaetiger II, pygidium acquires anal cirri (Fig. <xref ref-type="fig" rid="F6">5G</xref>). Palps not yet developed in 15- and 20‐chaetiger larva (Fig. <xref ref-type="fig" rid="F6">5E, F</xref>) but developed in 24‐chaetiger larva (Fig. <xref ref-type="fig" rid="F6">5G</xref>). Pigmentation absent except eyes.</p></tp:treatment-sec><tp:treatment-sec sec-type="remarks" id="SECID0EHCFK"><title>Remarks.</title><p>Adult individuals of this species were collected from muddy bottom sediments at 22 m depth in Onagawa Bay in December 2011 by using a Smith‐McIntyre grab sampler. The species was referred to <italic><tp:taxon-name><tp:taxon-name-part taxon-name-part-type="genus" reg="Prionospio">P.</tp:taxon-name-part> <tp:taxon-name-part taxon-name-part-type="species" reg="membranacea">membranacea</tp:taxon-name-part></tp:taxon-name></italic> as the adult morphology agrees with the descriptions of this species by <xref ref-type="bibr" rid="B81">Imajima (1990b)</xref>. The larvae and adults were confirmed to match (18S: 1752/1752 and 1747/1750 except for gaps, 16S: 502/505 bp) using molecular data (Fig. <xref ref-type="fig" rid="F2">2</xref>). Planktonic larvae of this species were found in Onagawa Bay during August to October.</p></tp:treatment-sec><tp:treatment-sec><!--Section generated to contain objects referenced in tp:taxon-treatment.--><fig id="F6" position="float" orientation="portrait"><object-id xmlns:xlink="http://www.w3.org/1999/xlink" content-type="doi" xlink:type="simple">10.3897/zookeys.1015.54387.figure5</object-id><object-id xmlns:xlink="http://www.w3.org/1999/xlink" content-type="arpha" xlink:type="simple">613C926D-EFAF-57C8-B1A6-7BE4C2091A86</object-id><label>Figure 5.</label><caption><p>Light micrographs showing the morphologies of living spionid larvae of genera <italic><tp:taxon-name><tp:taxon-name-part taxon-name-part-type="genus" reg="Paraprionospio">Paraprionospio</tp:taxon-name-part></tp:taxon-name></italic> and <italic><tp:taxon-name><tp:taxon-name-part taxon-name-part-type="genus" reg="Prionospio">Prionospio</tp:taxon-name-part></tp:taxon-name></italic><bold>A, B</bold><italic><tp:taxon-name><tp:taxon-name-part taxon-name-part-type="genus" reg="Paraprionospio">Paraprionospio</tp:taxon-name-part> <tp:taxon-name-part taxon-name-part-type="species" reg="coora">coora</tp:taxon-name-part></tp:taxon-name></italic>, lateral view of 25‐chaetiger (<bold>A</bold>) and 33‐chaetiger larvae (<bold>B</bold>) <bold>C, D</bold><italic><tp:taxon-name><tp:taxon-name-part taxon-name-part-type="genus" reg="Prionospio">Prionospio</tp:taxon-name-part> <tp:taxon-name-part taxon-name-part-type="species" reg="krusadensis">krusadensis</tp:taxon-name-part></tp:taxon-name></italic>, lateral view of 17‐chaetiger larvae <bold>E–G</bold><italic><tp:taxon-name><tp:taxon-name-part taxon-name-part-type="genus" reg="Prionospio">Prionospio</tp:taxon-name-part> <tp:taxon-name-part taxon-name-part-type="species" reg="membranacea">membranacea</tp:taxon-name-part></tp:taxon-name></italic>, lateral view of 15‐chaetiger (<bold>E</bold>), 20‐chaetiger (<bold>F</bold>), and 24‐chaetiger larvae (<bold>G</bold>) <bold>H</bold>, <italic><tp:taxon-name><tp:taxon-name-part taxon-name-part-type="genus" reg="Prionospio">Prionospio</tp:taxon-name-part></tp:taxon-name></italic> sp. 1, lateral view of 11‐chaetiger larva <bold>I</bold><italic><tp:taxon-name><tp:taxon-name-part taxon-name-part-type="genus" reg="Prionospio">Prionospio</tp:taxon-name-part></tp:taxon-name></italic> sp. 2, lateral view of 19‐chaetiger larva. Scale bars: 300 μm.</p></caption><graphic xmlns:xlink="http://www.w3.org/1999/xlink" xlink:href="zookeys-1015-001-g006.jpg" position="float" orientation="portrait" xlink:type="simple" id="oo_505192.jpg"><uri content-type="original_file" xlink:type="simple">https://binary.pensoft.net/fig/505192</uri></graphic></fig><fig id="F2" position="float" orientation="portrait"><object-id xmlns:xlink="http://www.w3.org/1999/xlink" content-type="doi" xlink:type="simple">10.3897/zookeys.1015.54387.figure2</object-id><object-id xmlns:xlink="http://www.w3.org/1999/xlink" content-type="arpha" xlink:type="simple">31705A56-A9F0-5E3C-B949-8E1B7E5C382D</object-id><label>Figure 2.</label><caption><p>Maximum Likelihood tree inferred from nuclear 18S and mitochondrial 16S rRNA gene sequences of spionids obtained from Japan in the present and previous studies (provided in Table <xref ref-type="table" rid="T1">1</xref>). The gene sequences of adult and larval spionid polychaetes are indicated by solid squares and circles in front of each species name, respectively. <abbrev xmlns:xlink="http://www.w3.org/1999/xlink" xlink:title="Shimodaira–Hasegawa–like approximate likelihood-ratio test" id="ABBRID0EGTCK" xlink:type="simple">SH-aLRT</abbrev>/approximate Bayes support/ultrafast bootstrap support values of ≥ 80%, ≥ 0.95, ≥ 95%, respectively are given beside the respective nodes. Nodes with red circles indicate triple high support values of <abbrev xmlns:xlink="http://www.w3.org/1999/xlink" xlink:title="Shimodaira–Hasegawa–like approximate likelihood-ratio test" id="ABBRID0EKTCK" xlink:type="simple">SH-aLRT</abbrev> ≥ 80, approximate Bayes support ≥ 0.95, and ultrafast bootstrap support ≥ 95. The scale bar represents the number of substitutions per site. Sequences of <italic><tp:taxon-name><tp:taxon-name-part taxon-name-part-type="genus" reg="Laonome">Laonome</tp:taxon-name-part></tp:taxon-name></italic> sp. and <italic><tp:taxon-name><tp:taxon-name-part taxon-name-part-type="genus" reg="Sabella">Sabella</tp:taxon-name-part> <tp:taxon-name-part taxon-name-part-type="species" reg="pavonina">pavonina</tp:taxon-name-part></tp:taxon-name></italic> Savigny, 1822 obtained from <abbrev xmlns:xlink="http://www.w3.org/1999/xlink" xlink:title="the DNA Data Bank of Japan" id="ABBRID0EAUCK" xlink:type="simple">DDBJ</abbrev>/EMBL/GenBank were used for outgroup rooting.</p></caption><graphic xmlns:xlink="http://www.w3.org/1999/xlink" xlink:href="zookeys-1015-001-g002.jpg" position="float" orientation="portrait" xlink:type="simple" id="oo_505188.jpg"><uri content-type="original_file" xlink:type="simple">https://binary.pensoft.net/fig/505188</uri></graphic></fig><table-wrap id="T1" position="float" orientation="portrait"><label>Table 1.</label><caption><p>Spionid polychaete species collected from Japan in the present and previous studies. Data on life stage (adult/larva), type, and sampling locality, <abbrev xmlns:xlink="http://www.w3.org/1999/xlink" xlink:title="the DNA Data Bank of Japan" id="ABBRID0EAIAE" xlink:type="simple">DDBJ</abbrev>/EMBL/GenBank accession numbers, and sequence lengths are given. Accession numbers of gene sequences newly obtained in the present study are highlighted in boldface type.</p></caption><table id="TID0EZWHK" rules="all"><tbody><tr><th rowspan="3" colspan="1">Classification</th><th rowspan="3" colspan="1">Type locality</th><th rowspan="2" colspan="2">Sampling locality</th><th rowspan="1" colspan="4">Accession no. (length: bp)</th></tr><tr><th rowspan="1" colspan="2">18S</th><th rowspan="1" colspan="2">16S</th></tr><tr><th rowspan="1" colspan="2">Adult Larvae</th><th rowspan="1" colspan="2">Adult Larvae</th><th rowspan="1" colspan="2">Adult Larvae</th></tr><tr><td rowspan="1" colspan="8"><tp:taxon-name><tp:taxon-name-part taxon-name-part-type="subfamily">Nerininae</tp:taxon-name-part></tp:taxon-name> Söderström, 1920</td></tr><tr><td rowspan="1" colspan="8"><italic><tp:taxon-name><tp:taxon-name-part taxon-name-part-type="genus" reg="Aonides">Aonides</tp:taxon-name-part></tp:taxon-name></italic> Claparède, 1864</td></tr><tr><td rowspan="1" colspan="1"><tp:taxon-name><tp:taxon-name-part taxon-name-part-type="genus" reg="Aonides">Aonides</tp:taxon-name-part> <tp:taxon-name-part taxon-name-part-type="uncertainty-rank">aff.</tp:taxon-name-part> <tp:taxon-name-part taxon-name-part-type="species" reg="oxycephala">oxycephala</tp:taxon-name-part></tp:taxon-name> (Sars, 1862)</td><td rowspan="1" colspan="1">Norway</td><td rowspan="1" colspan="1">Onagawa Bay</td><td rowspan="1" colspan="1">Onagawa Bay</td><td rowspan="1" colspan="1"><bold><ext-link xmlns:xlink="http://www.w3.org/1999/xlink" ext-link-type="gen" xlink:href="LC545853" xlink:type="simple">LC545853</ext-link></bold> (1753)</td><td rowspan="1" colspan="1"><bold><ext-link xmlns:xlink="http://www.w3.org/1999/xlink" ext-link-type="gen" xlink:href="LC545854" xlink:type="simple">LC545854</ext-link></bold> (1753)</td><td rowspan="1" colspan="1"><bold><ext-link xmlns:xlink="http://www.w3.org/1999/xlink" ext-link-type="gen" xlink:href="LC595683" xlink:type="simple">LC595683</ext-link></bold> (498)</td><td rowspan="1" colspan="1"><bold><ext-link xmlns:xlink="http://www.w3.org/1999/xlink" ext-link-type="gen" xlink:href="LC595684" xlink:type="simple">LC595684</ext-link></bold> (498)</td></tr><tr><td rowspan="1" colspan="8"><italic><tp:taxon-name><tp:taxon-name-part taxon-name-part-type="genus" reg="Laonice">Laonice</tp:taxon-name-part></tp:taxon-name></italic> Malmgren, 1867</td></tr><tr><td rowspan="1" colspan="1"><italic><tp:taxon-name><tp:taxon-name-part taxon-name-part-type="genus" reg="Laonice">Laonice</tp:taxon-name-part></tp:taxon-name></italic> sp. 1</td><td rowspan="1" colspan="1">–</td><td rowspan="1" colspan="1">Onagawa Bay</td><td rowspan="1" colspan="1">Onagawa Bay</td><td rowspan="1" colspan="1"><bold><ext-link xmlns:xlink="http://www.w3.org/1999/xlink" ext-link-type="gen" xlink:href="LC545855" xlink:type="simple">LC545855</ext-link></bold> (1754)</td><td rowspan="1" colspan="1"><bold><ext-link xmlns:xlink="http://www.w3.org/1999/xlink" ext-link-type="gen" xlink:href="LC545856" xlink:type="simple">LC545856</ext-link></bold> (1754)</td><td rowspan="1" colspan="1"><bold><ext-link xmlns:xlink="http://www.w3.org/1999/xlink" ext-link-type="gen" xlink:href="LC595685" xlink:type="simple">LC595685</ext-link></bold> (504)</td><td rowspan="1" colspan="1"><bold><ext-link xmlns:xlink="http://www.w3.org/1999/xlink" ext-link-type="gen" xlink:href="LC595686" xlink:type="simple">LC595686</ext-link></bold> (504)</td></tr><tr><td rowspan="1" colspan="8"><italic><tp:taxon-name><tp:taxon-name-part taxon-name-part-type="genus" reg="Malacoceros">Malacoceros</tp:taxon-name-part></tp:taxon-name></italic> Quatrefages, 1843</td></tr><tr><td rowspan="1" colspan="1"><italic><tp:taxon-name><tp:taxon-name-part taxon-name-part-type="genus" reg="Malacoceros">Malacoceros</tp:taxon-name-part> <tp:taxon-name-part taxon-name-part-type="species" reg="indicus">indicus</tp:taxon-name-part></tp:taxon-name></italic> (Fauvel, 1928)</td><td rowspan="1" colspan="1">Gulf of Mannar</td><td rowspan="1" colspan="1">Ishigaki Island</td><td rowspan="1" colspan="1">–</td><td rowspan="1" colspan="1"><bold><ext-link xmlns:xlink="http://www.w3.org/1999/xlink" ext-link-type="gen" xlink:href="LC545857" xlink:type="simple">LC545857</ext-link></bold> (1757)</td><td rowspan="1" colspan="1">–</td><td rowspan="1" colspan="1"><bold><ext-link xmlns:xlink="http://www.w3.org/1999/xlink" ext-link-type="gen" xlink:href="LC595687" xlink:type="simple">LC595687</ext-link></bold> (510)</td><td rowspan="1" colspan="1">–</td></tr><tr><td rowspan="1" colspan="1"><italic><tp:taxon-name><tp:taxon-name-part taxon-name-part-type="genus" reg="Malacoceros">Malacoceros</tp:taxon-name-part></tp:taxon-name></italic> sp.</td><td rowspan="1" colspan="1">–</td><td rowspan="1" colspan="1">Iwaki</td><td rowspan="1" colspan="1">–</td><td rowspan="1" colspan="1"><bold><ext-link xmlns:xlink="http://www.w3.org/1999/xlink" ext-link-type="gen" xlink:href="LC545858" xlink:type="simple">LC545858</ext-link></bold> (1761)</td><td rowspan="1" colspan="1">–</td><td rowspan="1" colspan="1"><bold><ext-link xmlns:xlink="http://www.w3.org/1999/xlink" ext-link-type="gen" xlink:href="LC595688" xlink:type="simple">LC595688</ext-link></bold> (503)</td><td rowspan="1" colspan="1">–</td></tr><tr><td rowspan="1" colspan="8"><italic><tp:taxon-name><tp:taxon-name-part taxon-name-part-type="genus" reg="Paraprionospio">Paraprionospio</tp:taxon-name-part></tp:taxon-name></italic> Caullery, 1914</td></tr><tr><td rowspan="1" colspan="1"><italic><tp:taxon-name><tp:taxon-name-part taxon-name-part-type="genus" reg="Paraprionospio">Paraprionospio</tp:taxon-name-part> <tp:taxon-name-part taxon-name-part-type="species" reg="coora">coora</tp:taxon-name-part></tp:taxon-name></italic> Wilson, 1990</td><td rowspan="1" colspan="1">Australia</td><td rowspan="1" colspan="1">Onagawa Bay</td><td rowspan="1" colspan="1">Onagawa Bay, Sasuhama</td><td rowspan="1" colspan="1"><bold><ext-link xmlns:xlink="http://www.w3.org/1999/xlink" ext-link-type="gen" xlink:href="LC545859" xlink:type="simple">LC545859</ext-link></bold> (1754)</td><td rowspan="1" colspan="1"><ext-link xmlns:xlink="http://www.w3.org/1999/xlink" ext-link-type="gen" xlink:href="LC545860" xlink:type="simple">LC545860</ext-link> (1754)</td><td rowspan="1" colspan="1"><bold><ext-link xmlns:xlink="http://www.w3.org/1999/xlink" ext-link-type="gen" xlink:href="LC595689" xlink:type="simple">LC595689</ext-link></bold> (500)</td><td rowspan="1" colspan="1"><bold><ext-link xmlns:xlink="http://www.w3.org/1999/xlink" ext-link-type="gen" xlink:href="LC595690" xlink:type="simple">LC595690</ext-link></bold> (500)</td></tr><tr><td rowspan="1" colspan="1"><italic><tp:taxon-name><tp:taxon-name-part taxon-name-part-type="genus" reg="Paraprionospio">Paraprionospio</tp:taxon-name-part> <tp:taxon-name-part taxon-name-part-type="species" reg="patiens">patiens</tp:taxon-name-part></tp:taxon-name></italic> Yokoyama, 2007</td><td rowspan="1" colspan="1">Japan</td><td rowspan="1" colspan="1">Ena Bay</td><td rowspan="1" colspan="1">–</td><td rowspan="1" colspan="1"><ext-link xmlns:xlink="http://www.w3.org/1999/xlink" ext-link-type="gen" xlink:href="LC545861" xlink:type="simple">LC545861</ext-link> (1709)</td><td rowspan="1" colspan="1">–</td><td rowspan="1" colspan="1"><bold><ext-link xmlns:xlink="http://www.w3.org/1999/xlink" ext-link-type="gen" xlink:href="LC595691" xlink:type="simple">LC595691</ext-link></bold> (500)</td><td rowspan="1" colspan="1">–</td></tr><tr><td rowspan="1" colspan="8"><italic><tp:taxon-name><tp:taxon-name-part taxon-name-part-type="genus" reg="Poecilochaetus">Poecilochaetus</tp:taxon-name-part></tp:taxon-name></italic> Claparède in Ehlers, 1875</td></tr><tr><td rowspan="1" colspan="1"><italic><tp:taxon-name><tp:taxon-name-part taxon-name-part-type="genus" reg="Poecilochaetus">Poecilochaetus</tp:taxon-name-part></tp:taxon-name></italic> sp.</td><td rowspan="1" colspan="1">–</td><td rowspan="1" colspan="1">–</td><td rowspan="1" colspan="1">Onagawa Bay</td><td rowspan="1" colspan="1">–</td><td rowspan="1" colspan="1"><ext-link xmlns:xlink="http://www.w3.org/1999/xlink" ext-link-type="gen" xlink:href="LC545862" xlink:type="simple">LC545862</ext-link> (1765)</td><td rowspan="1" colspan="1">–</td><td rowspan="1" colspan="1"><bold><ext-link xmlns:xlink="http://www.w3.org/1999/xlink" ext-link-type="gen" xlink:href="LC595692" xlink:type="simple">LC595692</ext-link></bold> (509)</td></tr><tr><td rowspan="1" colspan="8"><italic><tp:taxon-name><tp:taxon-name-part taxon-name-part-type="genus" reg="Prionospio">Prionospio</tp:taxon-name-part></tp:taxon-name></italic> Malmgren, 1867</td></tr><tr><td rowspan="1" colspan="1"><tp:taxon-name><tp:taxon-name-part taxon-name-part-type="genus" reg="Prionospio">Prionospio</tp:taxon-name-part> <tp:taxon-name-part taxon-name-part-type="uncertainty-rank">aff.</tp:taxon-name-part> <tp:taxon-name-part taxon-name-part-type="species" reg="cirrifera">cirrifera</tp:taxon-name-part></tp:taxon-name> Wirén, 1883</td><td rowspan="1" colspan="1">–</td><td rowspan="1" colspan="1">Sasuhama</td><td rowspan="1" colspan="1">–</td><td rowspan="1" colspan="1"><bold><ext-link xmlns:xlink="http://www.w3.org/1999/xlink" ext-link-type="gen" xlink:href="LC545863" xlink:type="simple">LC545863</ext-link></bold> (1752)</td><td rowspan="1" colspan="1">–</td><td rowspan="1" colspan="1"><bold><ext-link xmlns:xlink="http://www.w3.org/1999/xlink" ext-link-type="gen" xlink:href="LC595693" xlink:type="simple">LC595693</ext-link></bold> (497)</td><td rowspan="1" colspan="1">–</td></tr><tr><td rowspan="1" colspan="1"><italic><tp:taxon-name><tp:taxon-name-part taxon-name-part-type="genus" reg="Prionospio">Prionospio</tp:taxon-name-part> <tp:taxon-name-part taxon-name-part-type="species" reg="elongata">elongata</tp:taxon-name-part></tp:taxon-name></italic> Imajima, 1990</td><td rowspan="1" colspan="1">Japan</td><td rowspan="1" colspan="1">Nanao Bay</td><td rowspan="1" colspan="1">–</td><td rowspan="1" colspan="1"><ext-link xmlns:xlink="http://www.w3.org/1999/xlink" ext-link-type="gen" xlink:href="LC545864" xlink:type="simple">LC545864</ext-link> (1752)</td><td rowspan="1" colspan="1">–</td><td rowspan="1" colspan="1"><bold><ext-link xmlns:xlink="http://www.w3.org/1999/xlink" ext-link-type="gen" xlink:href="LC595694" xlink:type="simple">LC595694</ext-link></bold> (466)</td><td rowspan="1" colspan="1">–</td></tr><tr><td rowspan="1" colspan="1"><italic><tp:taxon-name><tp:taxon-name-part taxon-name-part-type="genus" reg="Prionospio">Prionospio</tp:taxon-name-part> <tp:taxon-name-part taxon-name-part-type="species" reg="japonica">japonica</tp:taxon-name-part></tp:taxon-name></italic> Okuda, 1935</td><td rowspan="1" colspan="1">Japan</td><td rowspan="1" colspan="1">Gamo Lgoon</td><td rowspan="1" colspan="1">–</td><td rowspan="1" colspan="1"><ext-link xmlns:xlink="http://www.w3.org/1999/xlink" ext-link-type="gen" xlink:href="LC545865" xlink:type="simple">LC545865</ext-link> (1730)</td><td rowspan="1" colspan="1">–</td><td rowspan="1" colspan="1"><bold><ext-link xmlns:xlink="http://www.w3.org/1999/xlink" ext-link-type="gen" xlink:href="LC595695" xlink:type="simple">LC595695</ext-link></bold> (509)</td><td rowspan="1" colspan="1">–</td></tr><tr><td rowspan="1" colspan="1"><italic><tp:taxon-name><tp:taxon-name-part taxon-name-part-type="genus" reg="Prionospio">Prionospio</tp:taxon-name-part> <tp:taxon-name-part taxon-name-part-type="species" reg="krusadensis">krusadensis</tp:taxon-name-part></tp:taxon-name></italic> Fauvel, 1929</td><td rowspan="1" colspan="1">Gulf of Manaar</td><td rowspan="1" colspan="1">Sasuhama</td><td rowspan="1" colspan="1">Onagawa Bay</td><td rowspan="1" colspan="1"><ext-link xmlns:xlink="http://www.w3.org/1999/xlink" ext-link-type="gen" xlink:href="LC545866" xlink:type="simple">LC545866</ext-link> (1749)</td><td rowspan="1" colspan="1"><bold><ext-link xmlns:xlink="http://www.w3.org/1999/xlink" ext-link-type="gen" xlink:href="LC545867" xlink:type="simple">LC545867</ext-link></bold> (1751)</td><td rowspan="1" colspan="1"><bold><ext-link xmlns:xlink="http://www.w3.org/1999/xlink" ext-link-type="gen" xlink:href="LC595696" xlink:type="simple">LC595696</ext-link></bold> (507)</td><td rowspan="1" colspan="1"><bold><ext-link xmlns:xlink="http://www.w3.org/1999/xlink" ext-link-type="gen" xlink:href="LC595697" xlink:type="simple">LC595697</ext-link></bold> (507)</td></tr><tr><td rowspan="1" colspan="1"><italic><tp:taxon-name><tp:taxon-name-part taxon-name-part-type="genus" reg="Prionospio">Prionospio</tp:taxon-name-part> <tp:taxon-name-part taxon-name-part-type="species" reg="lineata">lineata</tp:taxon-name-part></tp:taxon-name></italic> Imajima, 1990</td><td rowspan="1" colspan="1">Japan</td><td rowspan="1" colspan="1">Nanao Bay</td><td rowspan="1" colspan="1">–</td><td rowspan="1" colspan="1"><ext-link xmlns:xlink="http://www.w3.org/1999/xlink" ext-link-type="gen" xlink:href="LC545868" xlink:type="simple">LC545868</ext-link> (1752)</td><td rowspan="1" colspan="1">–</td><td rowspan="1" colspan="1"><bold><ext-link xmlns:xlink="http://www.w3.org/1999/xlink" ext-link-type="gen" xlink:href="LC595698" xlink:type="simple">LC595698</ext-link></bold> (506)</td><td rowspan="1" colspan="1">–</td></tr><tr><td rowspan="1" colspan="1"><italic><tp:taxon-name><tp:taxon-name-part taxon-name-part-type="genus" reg="Prionospio">Prionospio</tp:taxon-name-part> <tp:taxon-name-part taxon-name-part-type="species" reg="membranacea">membranacea</tp:taxon-name-part></tp:taxon-name></italic> Imajima, 1990</td><td rowspan="1" colspan="1">Japan</td><td rowspan="1" colspan="1">Onagawa Bay</td><td rowspan="1" colspan="1">Onagawa Bay</td><td rowspan="1" colspan="1"><bold><ext-link xmlns:xlink="http://www.w3.org/1999/xlink" ext-link-type="gen" xlink:href="LC545869" xlink:type="simple">LC545869</ext-link></bold> (1752)</td><td rowspan="1" colspan="1"><bold><ext-link xmlns:xlink="http://www.w3.org/1999/xlink" ext-link-type="gen" xlink:href="LC545870" xlink:type="simple">LC545870</ext-link></bold> (1752), <bold><ext-link xmlns:xlink="http://www.w3.org/1999/xlink" ext-link-type="gen" xlink:href="LC545876" xlink:type="simple">LC545876</ext-link></bold> (1750)</td><td rowspan="1" colspan="1"><bold><ext-link xmlns:xlink="http://www.w3.org/1999/xlink" ext-link-type="gen" xlink:href="LC595699" xlink:type="simple">LC595699</ext-link></bold> (505)</td><td rowspan="1" colspan="1"><bold><ext-link xmlns:xlink="http://www.w3.org/1999/xlink" ext-link-type="gen" xlink:href="LC595700" xlink:type="simple">LC595700</ext-link></bold> (505), <ext-link xmlns:xlink="http://www.w3.org/1999/xlink" ext-link-type="gen" xlink:href="LC595701" xlink:type="simple">LC595701</ext-link> (505)</td></tr><tr><td rowspan="1" colspan="1"><tp:taxon-name><tp:taxon-name-part taxon-name-part-type="genus" reg="Prionospio">Prionospio</tp:taxon-name-part> <tp:taxon-name-part taxon-name-part-type="uncertainty-rank">cf.</tp:taxon-name-part> <tp:taxon-name-part taxon-name-part-type="species" reg="saccifera">saccifera</tp:taxon-name-part></tp:taxon-name> Mackie &amp; Hartley, 1990</td><td rowspan="1" colspan="1">Hong Kong</td><td rowspan="1" colspan="1">Onagawa Bay</td><td rowspan="1" colspan="1">–</td><td rowspan="1" colspan="1"><ext-link xmlns:xlink="http://www.w3.org/1999/xlink" ext-link-type="gen" xlink:href="LC545871" xlink:type="simple">LC545871</ext-link> (1753)</td><td rowspan="1" colspan="1">–</td><td rowspan="1" colspan="1"><bold><ext-link xmlns:xlink="http://www.w3.org/1999/xlink" ext-link-type="gen" xlink:href="LC595702" xlink:type="simple">LC595702</ext-link></bold> (497)</td><td rowspan="1" colspan="1">–</td></tr><tr><td rowspan="1" colspan="1"><italic><tp:taxon-name><tp:taxon-name-part taxon-name-part-type="genus" reg="Prionospio">Prionospio</tp:taxon-name-part> <tp:taxon-name-part taxon-name-part-type="species" reg="sexoculata">sexoculata</tp:taxon-name-part></tp:taxon-name></italic> Augener, 1918</td><td rowspan="1" colspan="1">Namibia</td><td rowspan="1" colspan="1">Onagawa Bay</td><td rowspan="1" colspan="1">–</td><td rowspan="1" colspan="1"><bold><ext-link xmlns:xlink="http://www.w3.org/1999/xlink" ext-link-type="gen" xlink:href="LC545872" xlink:type="simple">LC545872</ext-link></bold> (1752)</td><td rowspan="1" colspan="1">–</td><td rowspan="1" colspan="1"><bold><ext-link xmlns:xlink="http://www.w3.org/1999/xlink" ext-link-type="gen" xlink:href="LC595703" xlink:type="simple">LC595703</ext-link></bold> (459)</td><td rowspan="1" colspan="1">–</td></tr><tr><td rowspan="1" colspan="1"><italic><tp:taxon-name><tp:taxon-name-part taxon-name-part-type="genus" reg="Prionospio">Prionospio</tp:taxon-name-part> <tp:taxon-name-part taxon-name-part-type="species" reg="variegata">variegata</tp:taxon-name-part></tp:taxon-name></italic> Imajima, 1990</td><td rowspan="1" colspan="1">Japan</td><td rowspan="1" colspan="1">Akinohama</td><td rowspan="1" colspan="1">–</td><td rowspan="1" colspan="1"><ext-link xmlns:xlink="http://www.w3.org/1999/xlink" ext-link-type="gen" xlink:href="LC545873" xlink:type="simple">LC545873</ext-link> (1753)</td><td rowspan="1" colspan="1">–</td><td rowspan="1" colspan="1"><bold><ext-link xmlns:xlink="http://www.w3.org/1999/xlink" ext-link-type="gen" xlink:href="LC595704" xlink:type="simple">LC595704</ext-link></bold> (505)</td><td rowspan="1" colspan="1">–</td></tr><tr><td rowspan="1" colspan="1"><italic><tp:taxon-name><tp:taxon-name-part taxon-name-part-type="genus" reg="Prionospio">Prionospio</tp:taxon-name-part></tp:taxon-name></italic> sp.1</td><td rowspan="1" colspan="1">–</td><td rowspan="1" colspan="1">–</td><td rowspan="1" colspan="1">Onagawa Bay</td><td rowspan="1" colspan="1">–</td><td rowspan="1" colspan="1"><bold><ext-link xmlns:xlink="http://www.w3.org/1999/xlink" ext-link-type="gen" xlink:href="LC545874" xlink:type="simple">LC545874</ext-link></bold> (1752)</td><td rowspan="1" colspan="1">–</td><td rowspan="1" colspan="1"><bold><ext-link xmlns:xlink="http://www.w3.org/1999/xlink" ext-link-type="gen" xlink:href="LC595705" xlink:type="simple">LC595705</ext-link></bold> (500)</td></tr><tr><td rowspan="1" colspan="1"><italic><tp:taxon-name><tp:taxon-name-part taxon-name-part-type="genus" reg="Prionospio">Prionospio</tp:taxon-name-part></tp:taxon-name></italic> sp.2</td><td rowspan="1" colspan="1">–</td><td rowspan="1" colspan="1">–</td><td rowspan="1" colspan="1">Onagawa Bay</td><td rowspan="1" colspan="1">–</td><td rowspan="1" colspan="1"><bold><ext-link xmlns:xlink="http://www.w3.org/1999/xlink" ext-link-type="gen" xlink:href="LC545875" xlink:type="simple">LC545875</ext-link></bold> (1752)</td><td rowspan="1" colspan="1">–</td><td rowspan="1" colspan="1"><bold><ext-link xmlns:xlink="http://www.w3.org/1999/xlink" ext-link-type="gen" xlink:href="LC595706" xlink:type="simple">LC595706</ext-link></bold> (494)</td></tr><tr><td rowspan="1" colspan="8"><italic><tp:taxon-name><tp:taxon-name-part taxon-name-part-type="genus" reg="Rhynchospio">Rhynchospio</tp:taxon-name-part></tp:taxon-name></italic> Hartman, 1936</td></tr><tr><td rowspan="1" colspan="1"><tp:taxon-name><tp:taxon-name-part taxon-name-part-type="genus" reg="Rhynchospio">Rhynchospio</tp:taxon-name-part> <tp:taxon-name-part taxon-name-part-type="uncertainty-rank">aff.</tp:taxon-name-part> <tp:taxon-name-part taxon-name-part-type="species" reg="asiatica">asiatica</tp:taxon-name-part></tp:taxon-name> sensu <xref ref-type="bibr" rid="B160">Radashevsky et al. (2014)</xref></td><td rowspan="1" colspan="1">–</td><td rowspan="1" colspan="1">Gamo Lagoon, Sasuhama</td><td rowspan="1" colspan="1">Onagawa Bay, Gamo Lagoon, Sasuhama</td><td rowspan="1" colspan="1"><ext-link xmlns:xlink="http://www.w3.org/1999/xlink" ext-link-type="gen" xlink:href="LC545877" xlink:type="simple">LC545877</ext-link> (1783)</td><td rowspan="1" colspan="1"><ext-link xmlns:xlink="http://www.w3.org/1999/xlink" ext-link-type="gen" xlink:href="LC545878" xlink:type="simple">LC545878</ext-link> (1783)</td><td rowspan="1" colspan="1"><bold><ext-link xmlns:xlink="http://www.w3.org/1999/xlink" ext-link-type="gen" xlink:href="LC595707" xlink:type="simple">LC595707</ext-link></bold> (503)</td><td rowspan="1" colspan="1"><bold><ext-link xmlns:xlink="http://www.w3.org/1999/xlink" ext-link-type="gen" xlink:href="LC595708" xlink:type="simple">LC595708</ext-link></bold> (477)</td></tr><tr><td rowspan="1" colspan="8"><italic><tp:taxon-name><tp:taxon-name-part taxon-name-part-type="genus" reg="Scolelepis">Scolelepis</tp:taxon-name-part></tp:taxon-name></italic> Blainville, 1828</td></tr><tr><td rowspan="1" colspan="1"><tp:taxon-name><tp:taxon-name-part taxon-name-part-type="genus" reg="Scolelepis">Scolelepis</tp:taxon-name-part> <tp:taxon-name-part taxon-name-part-type="uncertainty-rank">aff.</tp:taxon-name-part> <tp:taxon-name-part taxon-name-part-type="species" reg="daphoinos">daphoinos</tp:taxon-name-part></tp:taxon-name> Zhou, Ji &amp; Li, 2009</td><td rowspan="1" colspan="1">China</td><td rowspan="1" colspan="1">Rishiri Island</td><td rowspan="1" colspan="1"/><td rowspan="1" colspan="1"><ext-link xmlns:xlink="http://www.w3.org/1999/xlink" ext-link-type="gen" xlink:href="LC545879" xlink:type="simple">LC545879</ext-link> (1819)</td><td rowspan="1" colspan="1"/><td rowspan="1" colspan="1"><bold><ext-link xmlns:xlink="http://www.w3.org/1999/xlink" ext-link-type="gen" xlink:href="LC595709" xlink:type="simple">LC595709</ext-link></bold> (505)</td><td rowspan="1" colspan="1">–</td></tr><tr><td rowspan="1" colspan="1"><tp:taxon-name><tp:taxon-name-part taxon-name-part-type="genus" reg="Scolelepis">Scolelepis</tp:taxon-name-part> <tp:taxon-name-part taxon-name-part-type="uncertainty-rank">cf.</tp:taxon-name-part> <tp:taxon-name-part taxon-name-part-type="species" reg="kudenovi">kudenovi</tp:taxon-name-part></tp:taxon-name> Hartmann-Schröder, 1981</td><td rowspan="1" colspan="1">Australia</td><td rowspan="1" colspan="1"/><td rowspan="1" colspan="1">Sasuhama</td><td rowspan="1" colspan="1"/><td rowspan="1" colspan="1"><ext-link xmlns:xlink="http://www.w3.org/1999/xlink" ext-link-type="gen" xlink:href="LC545880" xlink:type="simple">LC545880</ext-link> (1819)</td><td rowspan="1" colspan="1">–</td><td rowspan="1" colspan="1"><bold><ext-link xmlns:xlink="http://www.w3.org/1999/xlink" ext-link-type="gen" xlink:href="LC595710" xlink:type="simple">LC595710</ext-link></bold> (505)</td></tr><tr><td rowspan="1" colspan="1"><italic><tp:taxon-name><tp:taxon-name-part taxon-name-part-type="genus" reg="Scolelepis">Scolelepis</tp:taxon-name-part> <tp:taxon-name-part taxon-name-part-type="species" reg="planata">planata</tp:taxon-name-part></tp:taxon-name></italic> Imajima, 1992</td><td rowspan="1" colspan="1">Japan</td><td rowspan="1" colspan="1">Ena Bay</td><td rowspan="1" colspan="1">–</td><td rowspan="1" colspan="1"><ext-link xmlns:xlink="http://www.w3.org/1999/xlink" ext-link-type="gen" xlink:href="LC545881" xlink:type="simple">LC545881</ext-link> (1816)</td><td rowspan="1" colspan="1">–</td><td rowspan="1" colspan="1"><bold><ext-link xmlns:xlink="http://www.w3.org/1999/xlink" ext-link-type="gen" xlink:href="LC595711" xlink:type="simple">LC595711</ext-link></bold> (501)</td><td rowspan="1" colspan="1">–</td></tr><tr><td rowspan="1" colspan="1"><italic><tp:taxon-name><tp:taxon-name-part taxon-name-part-type="genus" reg="Scolelepis">Scolelepis</tp:taxon-name-part> <tp:taxon-name-part taxon-name-part-type="species" reg="texana">texana</tp:taxon-name-part></tp:taxon-name></italic> Foster, 1971</td><td rowspan="1" colspan="1">USA</td><td rowspan="1" colspan="1">Nanao Bay, Matsukawa–ura Lagoon</td><td rowspan="1" colspan="1">–</td><td rowspan="1" colspan="1"><bold><ext-link xmlns:xlink="http://www.w3.org/1999/xlink" ext-link-type="gen" xlink:href="LC545882" xlink:type="simple">LC545882</ext-link></bold> (1821)</td><td rowspan="1" colspan="1">–</td><td rowspan="1" colspan="1"><bold><ext-link xmlns:xlink="http://www.w3.org/1999/xlink" ext-link-type="gen" xlink:href="LC595712" xlink:type="simple">LC595712</ext-link></bold> (501)</td><td rowspan="1" colspan="1">–</td></tr><tr><td rowspan="1" colspan="1"><italic><tp:taxon-name><tp:taxon-name-part taxon-name-part-type="genus" reg="Scolelepis">Scolelepis</tp:taxon-name-part></tp:taxon-name></italic> sp. 1</td><td rowspan="1" colspan="1">–</td><td rowspan="1" colspan="1">Onagawa Bay</td><td rowspan="1" colspan="1">Onagawa Bay</td><td rowspan="1" colspan="1"><ext-link xmlns:xlink="http://www.w3.org/1999/xlink" ext-link-type="gen" xlink:href="LC545883" xlink:type="simple">LC545883</ext-link> (1819)</td><td rowspan="1" colspan="1"><ext-link xmlns:xlink="http://www.w3.org/1999/xlink" ext-link-type="gen" xlink:href="LC545884" xlink:type="simple">LC545884</ext-link> (1819)</td><td rowspan="1" colspan="1"><bold><ext-link xmlns:xlink="http://www.w3.org/1999/xlink" ext-link-type="gen" xlink:href="LC595713" xlink:type="simple">LC595713</ext-link></bold> (505)</td><td rowspan="1" colspan="1"><bold><ext-link xmlns:xlink="http://www.w3.org/1999/xlink" ext-link-type="gen" xlink:href="LC595714" xlink:type="simple">LC595714</ext-link></bold> (505)</td></tr><tr><td rowspan="1" colspan="1"><italic><tp:taxon-name><tp:taxon-name-part taxon-name-part-type="genus" reg="Scolelepis">Scolelepis</tp:taxon-name-part></tp:taxon-name></italic> sp. 2</td><td rowspan="1" colspan="1">–</td><td rowspan="1" colspan="1">–</td><td rowspan="1" colspan="1">Onagawa Bay</td><td rowspan="1" colspan="1">–</td><td rowspan="1" colspan="1"><ext-link xmlns:xlink="http://www.w3.org/1999/xlink" ext-link-type="gen" xlink:href="LC545885" xlink:type="simple">LC545885</ext-link> (1820)</td><td rowspan="1" colspan="1">–</td><td rowspan="1" colspan="1"><ext-link xmlns:xlink="http://www.w3.org/1999/xlink" ext-link-type="gen" xlink:href="LC595715" xlink:type="simple">LC595715</ext-link> (505)</td></tr><tr><td rowspan="1" colspan="8"><italic><tp:taxon-name><tp:taxon-name-part taxon-name-part-type="genus" reg="Spiophanes">Spiophanes</tp:taxon-name-part></tp:taxon-name></italic> Grube, 1860</td></tr><tr><td rowspan="1" colspan="1"><tp:taxon-name><tp:taxon-name-part taxon-name-part-type="genus" reg="Spiophanes">Spiophanes</tp:taxon-name-part> <tp:taxon-name-part taxon-name-part-type="uncertainty-rank">aff.</tp:taxon-name-part> <tp:taxon-name-part taxon-name-part-type="species" reg="kroyeri">kroyeri</tp:taxon-name-part></tp:taxon-name> Grube, 1860</td><td rowspan="1" colspan="1">Greenland Sea</td><td rowspan="1" colspan="1">Onagawa Bay</td><td rowspan="1" colspan="1">–</td><td rowspan="1" colspan="1"><ext-link xmlns:xlink="http://www.w3.org/1999/xlink" ext-link-type="gen" xlink:href="LC545886" xlink:type="simple">LC545886</ext-link> (1750)</td><td rowspan="1" colspan="1">–</td><td rowspan="1" colspan="1"><bold><ext-link xmlns:xlink="http://www.w3.org/1999/xlink" ext-link-type="gen" xlink:href="LC595716" xlink:type="simple">LC595716</ext-link></bold> (500)</td><td rowspan="1" colspan="1">–</td></tr><tr><td rowspan="1" colspan="1"><italic><tp:taxon-name><tp:taxon-name-part taxon-name-part-type="genus" reg="Spiophanes">Spiophanes</tp:taxon-name-part> <tp:taxon-name-part taxon-name-part-type="species" reg="uschakowi">uschakowi</tp:taxon-name-part></tp:taxon-name></italic> Zachs, 1933</td><td rowspan="1" colspan="1">Russia</td><td rowspan="1" colspan="1">–</td><td rowspan="1" colspan="1">Onagawa Bay</td><td rowspan="1" colspan="1">–</td><td rowspan="1" colspan="1"><bold><ext-link xmlns:xlink="http://www.w3.org/1999/xlink" ext-link-type="gen" xlink:href="LC545887" xlink:type="simple">LC545887</ext-link></bold> (1750)</td><td rowspan="1" colspan="1">–</td><td rowspan="1" colspan="1"><bold><ext-link xmlns:xlink="http://www.w3.org/1999/xlink" ext-link-type="gen" xlink:href="LC595717" xlink:type="simple">LC595717</ext-link></bold> (504)</td></tr><tr><td rowspan="1" colspan="1"><tp:taxon-name><tp:taxon-name-part taxon-name-part-type="genus" reg="Spiophanes">Spiophanes</tp:taxon-name-part> <tp:taxon-name-part taxon-name-part-type="uncertainty-rank">aff.</tp:taxon-name-part> <tp:taxon-name-part taxon-name-part-type="species" reg="uschakowi">uschakowi</tp:taxon-name-part></tp:taxon-name> Zachs, 1933</td><td rowspan="1" colspan="1">Russia</td><td rowspan="1" colspan="1">Sasuhama</td><td rowspan="1" colspan="1">Onagawa Bay, Sasuhama</td><td rowspan="1" colspan="1"><bold><ext-link xmlns:xlink="http://www.w3.org/1999/xlink" ext-link-type="gen" xlink:href="LC545888" xlink:type="simple">LC545888</ext-link></bold> (1750)</td><td rowspan="1" colspan="1"><ext-link xmlns:xlink="http://www.w3.org/1999/xlink" ext-link-type="gen" xlink:href="LC545889" xlink:type="simple">LC545889</ext-link> (1750)</td><td rowspan="1" colspan="1"><bold><ext-link xmlns:xlink="http://www.w3.org/1999/xlink" ext-link-type="gen" xlink:href="LC595718" xlink:type="simple">LC595718</ext-link></bold> (504)</td><td rowspan="1" colspan="1"><bold><ext-link xmlns:xlink="http://www.w3.org/1999/xlink" ext-link-type="gen" xlink:href="LC595719" xlink:type="simple">LC595719</ext-link></bold> (504)</td></tr><tr><td rowspan="1" colspan="1"><italic><tp:taxon-name><tp:taxon-name-part taxon-name-part-type="genus" reg="Spiophanes">Spiophanes</tp:taxon-name-part> <tp:taxon-name-part taxon-name-part-type="species" reg="wigleyi">wigleyi</tp:taxon-name-part></tp:taxon-name></italic> Pettibone, 1962</td><td rowspan="1" colspan="1">Georges Bank</td><td rowspan="1" colspan="1">Sagami Bay</td><td rowspan="1" colspan="1">–</td><td rowspan="1" colspan="1"><ext-link xmlns:xlink="http://www.w3.org/1999/xlink" ext-link-type="gen" xlink:href="LC545890" xlink:type="simple">LC545890</ext-link> (1749)</td><td rowspan="1" colspan="1">–</td><td rowspan="1" colspan="1"><bold><ext-link xmlns:xlink="http://www.w3.org/1999/xlink" ext-link-type="gen" xlink:href="LC595720" xlink:type="simple">LC595720</ext-link></bold> (513)</td><td rowspan="1" colspan="1">–</td></tr><tr><td rowspan="1" colspan="8"><tp:taxon-name><tp:taxon-name-part taxon-name-part-type="subfamily">Spioninae</tp:taxon-name-part></tp:taxon-name> Söderström, 1920</td></tr><tr><td rowspan="1" colspan="8"><italic><tp:taxon-name><tp:taxon-name-part taxon-name-part-type="genus" reg="Boccardia">Boccardia</tp:taxon-name-part></tp:taxon-name></italic> Carazzi, 1893</td></tr><tr><td rowspan="1" colspan="1"><italic><tp:taxon-name><tp:taxon-name-part taxon-name-part-type="genus" reg="Boccardia">Boccardia</tp:taxon-name-part> <tp:taxon-name-part taxon-name-part-type="species" reg="proboscidea">proboscidea</tp:taxon-name-part></tp:taxon-name></italic> Hartman, 1940</td><td rowspan="1" colspan="1">USA</td><td rowspan="1" colspan="1">Sasuhama</td><td rowspan="1" colspan="1">Sasuhama</td><td rowspan="1" colspan="1"><ext-link xmlns:xlink="http://www.w3.org/1999/xlink" ext-link-type="gen" xlink:href="LC107607" xlink:type="simple">LC107607</ext-link> (1768)<sup>e</sup></td><td rowspan="1" colspan="1"><bold><ext-link xmlns:xlink="http://www.w3.org/1999/xlink" ext-link-type="gen" xlink:href="LC545891" xlink:type="simple">LC545891</ext-link></bold> (1768)</td><td rowspan="1" colspan="1"><bold><ext-link xmlns:xlink="http://www.w3.org/1999/xlink" ext-link-type="gen" xlink:href="LC595721" xlink:type="simple">LC595721</ext-link></bold> (472)</td><td rowspan="1" colspan="1"><bold><ext-link xmlns:xlink="http://www.w3.org/1999/xlink" ext-link-type="gen" xlink:href="LC595722" xlink:type="simple">LC595722</ext-link></bold> (472)</td></tr><tr><td rowspan="1" colspan="1"><italic><tp:taxon-name><tp:taxon-name-part taxon-name-part-type="genus" reg="Boccardia">Boccardia</tp:taxon-name-part> <tp:taxon-name-part taxon-name-part-type="species" reg="pseudonatrix">pseudonatrix</tp:taxon-name-part></tp:taxon-name></italic> Day, 1961</td><td rowspan="1" colspan="1">South Africa</td><td rowspan="1" colspan="1">Tomiura</td><td rowspan="1" colspan="1">Tomiura</td><td rowspan="1" colspan="1"><bold><ext-link xmlns:xlink="http://www.w3.org/1999/xlink" ext-link-type="gen" xlink:href="LC545892" xlink:type="simple">LC545892</ext-link></bold> (1745)</td><td rowspan="1" colspan="1"><ext-link xmlns:xlink="http://www.w3.org/1999/xlink" ext-link-type="gen" xlink:href="LC545893" xlink:type="simple">LC545893</ext-link> (1745)</td><td rowspan="1" colspan="1"><bold><ext-link xmlns:xlink="http://www.w3.org/1999/xlink" ext-link-type="gen" xlink:href="LC595723" xlink:type="simple">LC595723</ext-link></bold> (466)</td><td rowspan="1" colspan="1"><bold><ext-link xmlns:xlink="http://www.w3.org/1999/xlink" ext-link-type="gen" xlink:href="LC595724" xlink:type="simple">LC595724</ext-link></bold> (466)</td></tr><tr><td rowspan="1" colspan="1"><italic><tp:taxon-name><tp:taxon-name-part taxon-name-part-type="genus" reg="Boccardia">Boccardia</tp:taxon-name-part></tp:taxon-name></italic> sp. 1</td><td rowspan="1" colspan="1">–</td><td rowspan="1" colspan="1">–</td><td rowspan="1" colspan="1">Onagawa Bay</td><td rowspan="1" colspan="1">–</td><td rowspan="1" colspan="1"><ext-link xmlns:xlink="http://www.w3.org/1999/xlink" ext-link-type="gen" xlink:href="LC545894" xlink:type="simple">LC545894</ext-link> (1705)</td><td rowspan="1" colspan="1">–</td><td rowspan="1" colspan="1"><bold><ext-link xmlns:xlink="http://www.w3.org/1999/xlink" ext-link-type="gen" xlink:href="LC595725" xlink:type="simple">LC595725</ext-link></bold> (472)</td></tr><tr><td rowspan="1" colspan="1"><italic><tp:taxon-name><tp:taxon-name-part taxon-name-part-type="genus" reg="Boccardia">Boccardia</tp:taxon-name-part></tp:taxon-name></italic> sp. 2</td><td rowspan="1" colspan="1">–</td><td rowspan="1" colspan="1">–</td><td rowspan="1" colspan="1">Onagawa Bay, Sashama, Sendai Port</td><td rowspan="1" colspan="1">–</td><td rowspan="1" colspan="1"><bold><ext-link xmlns:xlink="http://www.w3.org/1999/xlink" ext-link-type="gen" xlink:href="LC545895" xlink:type="simple">LC545895</ext-link></bold> (1705)</td><td rowspan="1" colspan="1">–</td><td rowspan="1" colspan="1"><bold><ext-link xmlns:xlink="http://www.w3.org/1999/xlink" ext-link-type="gen" xlink:href="LC595726" xlink:type="simple">LC595726</ext-link></bold> (472)</td></tr><tr><td rowspan="1" colspan="8"><italic><tp:taxon-name><tp:taxon-name-part taxon-name-part-type="genus" reg="Boccardiella">Boccardiella</tp:taxon-name-part></tp:taxon-name></italic> Blake &amp; Kudenov, 1978</td></tr><tr><td rowspan="1" colspan="1"><italic><tp:taxon-name><tp:taxon-name-part taxon-name-part-type="genus" reg="Boccardiella">Boccardiella</tp:taxon-name-part> <tp:taxon-name-part taxon-name-part-type="species" reg="hamata">hamata</tp:taxon-name-part></tp:taxon-name></italic> (Webster, 1879)</td><td rowspan="1" colspan="1">USA</td><td rowspan="1" colspan="1">Sasuhama, Gamo Lagoon</td><td rowspan="1" colspan="1">Onagawa Bay, Gobu–ura, Sasuhama</td><td rowspan="1" colspan="1"><ext-link xmlns:xlink="http://www.w3.org/1999/xlink" ext-link-type="gen" xlink:href="LC107608" xlink:type="simple">LC107608</ext-link> (1772)<sup>e</sup></td><td rowspan="1" colspan="1"><ext-link xmlns:xlink="http://www.w3.org/1999/xlink" ext-link-type="gen" xlink:href="LC545896" xlink:type="simple">LC545896</ext-link> (1772)</td><td rowspan="1" colspan="1"><bold><ext-link xmlns:xlink="http://www.w3.org/1999/xlink" ext-link-type="gen" xlink:href="LC595727" xlink:type="simple">LC595727</ext-link></bold> (472)</td><td rowspan="1" colspan="1"><bold><ext-link xmlns:xlink="http://www.w3.org/1999/xlink" ext-link-type="gen" xlink:href="LC595728" xlink:type="simple">LC595728</ext-link></bold> (472)</td></tr><tr><td rowspan="1" colspan="8"><italic><tp:taxon-name><tp:taxon-name-part taxon-name-part-type="genus" reg="Dipolydora">Dipolydora</tp:taxon-name-part></tp:taxon-name></italic> Verrill, 1881</td></tr><tr><td rowspan="1" colspan="1"><italic><tp:taxon-name><tp:taxon-name-part taxon-name-part-type="genus" reg="Dipolydora">Dipolydora</tp:taxon-name-part> <tp:taxon-name-part taxon-name-part-type="species" reg="armata">armata</tp:taxon-name-part></tp:taxon-name></italic> (Langerhans, 1880)</td><td rowspan="1" colspan="1">Madeira</td><td rowspan="1" colspan="1">Akinohama</td><td rowspan="1" colspan="1">–</td><td rowspan="1" colspan="1"><ext-link xmlns:xlink="http://www.w3.org/1999/xlink" ext-link-type="gen" xlink:href="LC545897" xlink:type="simple">LC545897</ext-link> (1772)</td><td rowspan="1" colspan="1">–</td><td rowspan="1" colspan="1"><bold><ext-link xmlns:xlink="http://www.w3.org/1999/xlink" ext-link-type="gen" xlink:href="LC595729" xlink:type="simple">LC595729</ext-link></bold> (473)</td><td rowspan="1" colspan="1">–</td></tr><tr><td rowspan="1" colspan="1"><italic><tp:taxon-name><tp:taxon-name-part taxon-name-part-type="genus" reg="Dipolydora">Dipolydora</tp:taxon-name-part> <tp:taxon-name-part taxon-name-part-type="species" reg="bidentata">bidentata</tp:taxon-name-part></tp:taxon-name></italic> (Zachs, 1933)</td><td rowspan="1" colspan="1">Russia</td><td rowspan="1" colspan="1">Sasuhama</td><td rowspan="1" colspan="1">Onagawa Bay</td><td rowspan="1" colspan="1"><ext-link xmlns:xlink="http://www.w3.org/1999/xlink" ext-link-type="gen" xlink:href="LC107609" xlink:type="simple">LC107609</ext-link> (1770)<sup>e</sup></td><td rowspan="1" colspan="1"><ext-link xmlns:xlink="http://www.w3.org/1999/xlink" ext-link-type="gen" xlink:href="LC545898" xlink:type="simple">LC545898</ext-link> (1770)</td><td rowspan="1" colspan="1"><bold><ext-link xmlns:xlink="http://www.w3.org/1999/xlink" ext-link-type="gen" xlink:href="LC595730" xlink:type="simple">LC595730</ext-link></bold> (475)</td><td rowspan="1" colspan="1"><bold><ext-link xmlns:xlink="http://www.w3.org/1999/xlink" ext-link-type="gen" xlink:href="LC595731" xlink:type="simple">LC595731</ext-link></bold> (475)</td></tr><tr><td rowspan="1" colspan="1"><tp:taxon-name><tp:taxon-name-part taxon-name-part-type="genus" reg="Dipolydora">Dipolydora</tp:taxon-name-part> <tp:taxon-name-part taxon-name-part-type="uncertainty-rank">cf.</tp:taxon-name-part> <tp:taxon-name-part taxon-name-part-type="species" reg="commensalis">commensalis</tp:taxon-name-part></tp:taxon-name> (Andrews, 1891)</td><td rowspan="1" colspan="1">USA</td><td rowspan="1" colspan="1">–</td><td rowspan="1" colspan="1">Sasuhama</td><td rowspan="1" colspan="1">–</td><td rowspan="1" colspan="1"><ext-link xmlns:xlink="http://www.w3.org/1999/xlink" ext-link-type="gen" xlink:href="LC545899" xlink:type="simple">LC545899</ext-link> (1769)</td><td rowspan="1" colspan="1">–</td><td rowspan="1" colspan="1"><bold><ext-link xmlns:xlink="http://www.w3.org/1999/xlink" ext-link-type="gen" xlink:href="LC595732" xlink:type="simple">LC595732</ext-link></bold> (474)</td></tr><tr><td rowspan="1" colspan="1"><italic><tp:taxon-name><tp:taxon-name-part taxon-name-part-type="genus" reg="Dipolydora">Dipolydora</tp:taxon-name-part> <tp:taxon-name-part taxon-name-part-type="species" reg="giardi">giardi</tp:taxon-name-part></tp:taxon-name></italic> (Mesnil, 1893)</td><td rowspan="1" colspan="1">France</td><td rowspan="1" colspan="1">Onagawa Bay</td><td rowspan="1" colspan="1">Onagawa Bay</td><td rowspan="1" colspan="1"><bold><ext-link xmlns:xlink="http://www.w3.org/1999/xlink" ext-link-type="gen" xlink:href="LC545900" xlink:type="simple">LC545900</ext-link></bold> (1770)</td><td rowspan="1" colspan="1"><ext-link xmlns:xlink="http://www.w3.org/1999/xlink" ext-link-type="gen" xlink:href="LC545901" xlink:type="simple">LC545901</ext-link> (1766)</td><td rowspan="1" colspan="1"><bold><ext-link xmlns:xlink="http://www.w3.org/1999/xlink" ext-link-type="gen" xlink:href="LC595733" xlink:type="simple">LC595733</ext-link></bold> (474)</td><td rowspan="1" colspan="1"><bold><ext-link xmlns:xlink="http://www.w3.org/1999/xlink" ext-link-type="gen" xlink:href="LC595734" xlink:type="simple">LC595734</ext-link></bold> (474)</td></tr><tr><td rowspan="1" colspan="1"><tp:taxon-name><tp:taxon-name-part taxon-name-part-type="genus" reg="Dipolydora">Dipolydora</tp:taxon-name-part> <tp:taxon-name-part taxon-name-part-type="uncertainty-rank">cf.</tp:taxon-name-part> <tp:taxon-name-part taxon-name-part-type="species" reg="socialis">socialis</tp:taxon-name-part></tp:taxon-name> (Schmarda, 1861)</td><td rowspan="1" colspan="1">Chile</td><td rowspan="1" colspan="1">Onagawa Bay, Sasuhama</td><td rowspan="1" colspan="1">Onagawa Bay</td><td rowspan="1" colspan="1"><ext-link xmlns:xlink="http://www.w3.org/1999/xlink" ext-link-type="gen" xlink:href="LC545902" xlink:type="simple">LC545902</ext-link> (1770)</td><td rowspan="1" colspan="1"><ext-link xmlns:xlink="http://www.w3.org/1999/xlink" ext-link-type="gen" xlink:href="LC545903" xlink:type="simple">LC545903</ext-link> (1770)</td><td rowspan="1" colspan="1"><bold><ext-link xmlns:xlink="http://www.w3.org/1999/xlink" ext-link-type="gen" xlink:href="LC595735" xlink:type="simple">LC595735</ext-link></bold> (475)</td><td rowspan="1" colspan="1"><bold><ext-link xmlns:xlink="http://www.w3.org/1999/xlink" ext-link-type="gen" xlink:href="LC595736" xlink:type="simple">LC595736</ext-link></bold> (475)</td></tr><tr><td rowspan="1" colspan="1"><italic><tp:taxon-name><tp:taxon-name-part taxon-name-part-type="genus" reg="Dipolydora">Dipolydora</tp:taxon-name-part></tp:taxon-name></italic> sp.</td><td rowspan="1" colspan="1">–</td><td rowspan="1" colspan="1">–</td><td rowspan="1" colspan="1">Onagawa Bay</td><td rowspan="1" colspan="1">–</td><td rowspan="1" colspan="1"><ext-link xmlns:xlink="http://www.w3.org/1999/xlink" ext-link-type="gen" xlink:href="LC545904" xlink:type="simple">LC545904</ext-link> (1770)</td><td rowspan="1" colspan="1">–</td><td rowspan="1" colspan="1"><bold><ext-link xmlns:xlink="http://www.w3.org/1999/xlink" ext-link-type="gen" xlink:href="LC595737" xlink:type="simple">LC595737</ext-link></bold> (476)</td></tr><tr><td rowspan="1" colspan="8"><italic><tp:taxon-name><tp:taxon-name-part taxon-name-part-type="genus" reg="Polydora">Polydora</tp:taxon-name-part></tp:taxon-name></italic> Bosc, 1802</td></tr><tr><td rowspan="1" colspan="1"><italic><tp:taxon-name><tp:taxon-name-part taxon-name-part-type="genus" reg="Polydora">Polydora</tp:taxon-name-part> <tp:taxon-name-part taxon-name-part-type="species" reg="aura">aura</tp:taxon-name-part></tp:taxon-name></italic> Sato-Okoshi, 1998</td><td rowspan="1" colspan="1">Japan</td><td rowspan="1" colspan="1">Hiroshima Bay</td><td rowspan="1" colspan="1">–</td><td rowspan="1" colspan="1"><ext-link xmlns:xlink="http://www.w3.org/1999/xlink" ext-link-type="gen" xlink:href="AB705409" xlink:type="simple">AB705409</ext-link> (1771)<sup>a</sup></td><td rowspan="1" colspan="1">–</td><td rowspan="1" colspan="1"><ext-link xmlns:xlink="http://www.w3.org/1999/xlink" ext-link-type="gen" xlink:href="LC500931" xlink:type="simple">LC500931</ext-link> (473)<sup>g</sup></td><td rowspan="1" colspan="1">–</td></tr><tr><td rowspan="1" colspan="1"><italic><tp:taxon-name><tp:taxon-name-part taxon-name-part-type="genus" reg="Polydora">Polydora</tp:taxon-name-part> <tp:taxon-name-part taxon-name-part-type="species" reg="brevipalpa">brevipalpa</tp:taxon-name-part></tp:taxon-name></italic> Zachs, 1933</td><td rowspan="1" colspan="1">Russia</td><td rowspan="1" colspan="1">Mutsu Bay, Onagawa Bay</td><td rowspan="1" colspan="1">Onagawa Bay, Sasuhama</td><td rowspan="1" colspan="1"><ext-link xmlns:xlink="http://www.w3.org/1999/xlink" ext-link-type="gen" xlink:href="AB705407" xlink:type="simple">AB705407</ext-link> (1771)<sup>a</sup></td><td rowspan="1" colspan="1"><ext-link xmlns:xlink="http://www.w3.org/1999/xlink" ext-link-type="gen" xlink:href="LC545905" xlink:type="simple">LC545905</ext-link> (1766)</td><td rowspan="1" colspan="1"><bold><ext-link xmlns:xlink="http://www.w3.org/1999/xlink" ext-link-type="gen" xlink:href="LC595738" xlink:type="simple">LC595738</ext-link></bold> (474)</td><td rowspan="1" colspan="1"><bold><ext-link xmlns:xlink="http://www.w3.org/1999/xlink" ext-link-type="gen" xlink:href="LC595739" xlink:type="simple">LC595739</ext-link></bold> (474)</td></tr><tr><td rowspan="1" colspan="1"><italic><tp:taxon-name><tp:taxon-name-part taxon-name-part-type="genus" reg="Polydora">Polydora</tp:taxon-name-part> <tp:taxon-name-part taxon-name-part-type="species" reg="calcarea">calcarea</tp:taxon-name-part></tp:taxon-name></italic> (Templeton, 1836)</td><td rowspan="1" colspan="1">UK</td><td rowspan="1" colspan="1">Kitaibaraki</td><td rowspan="1" colspan="1">–</td><td rowspan="1" colspan="1"><ext-link xmlns:xlink="http://www.w3.org/1999/xlink" ext-link-type="gen" xlink:href="AB705403" xlink:type="simple">AB705403</ext-link> (1771)<sup>b</sup></td><td rowspan="1" colspan="1">–</td><td rowspan="1" colspan="1"><bold><ext-link xmlns:xlink="http://www.w3.org/1999/xlink" ext-link-type="gen" xlink:href="LC595740" xlink:type="simple">LC595740</ext-link></bold> (475)</td><td rowspan="1" colspan="1">–</td></tr><tr><td rowspan="1" colspan="1"><italic><tp:taxon-name><tp:taxon-name-part taxon-name-part-type="genus" reg="Polydora">Polydora</tp:taxon-name-part> <tp:taxon-name-part taxon-name-part-type="species" reg="cornuta">cornuta</tp:taxon-name-part></tp:taxon-name></italic> Bosc, 1802</td><td rowspan="1" colspan="1">USA</td><td rowspan="1" colspan="1">Sasuhama, Gamo Lagoon</td><td rowspan="1" colspan="1">Gamo Lagoon</td><td rowspan="1" colspan="1"><ext-link xmlns:xlink="http://www.w3.org/1999/xlink" ext-link-type="gen" xlink:href="LC541483" xlink:type="simple">LC541483</ext-link> (1742)<sup>g</sup></td><td rowspan="1" colspan="1"><ext-link xmlns:xlink="http://www.w3.org/1999/xlink" ext-link-type="gen" xlink:href="LC545906" xlink:type="simple">LC545906</ext-link> (1770)</td><td rowspan="1" colspan="1"><ext-link xmlns:xlink="http://www.w3.org/1999/xlink" ext-link-type="gen" xlink:href="LC541484" xlink:type="simple">LC541484</ext-link> (470)<sup>g</sup></td><td rowspan="1" colspan="1"><bold><ext-link xmlns:xlink="http://www.w3.org/1999/xlink" ext-link-type="gen" xlink:href="LC595741" xlink:type="simple">LC595741</ext-link></bold> (470)</td></tr><tr><td rowspan="1" colspan="1"><tp:taxon-name><tp:taxon-name-part taxon-name-part-type="genus" reg="Polydora">Polydora</tp:taxon-name-part> <tp:taxon-name-part taxon-name-part-type="uncertainty-rank">cf.</tp:taxon-name-part> <tp:taxon-name-part taxon-name-part-type="species" reg="glycymerica">glycymerica</tp:taxon-name-part></tp:taxon-name> Radashevsky, 1993</td><td rowspan="1" colspan="1">Russia</td><td rowspan="1" colspan="1">–</td><td rowspan="1" colspan="1">Onagawa Bay, Sendai Port</td><td rowspan="1" colspan="1">–</td><td rowspan="1" colspan="1"><ext-link xmlns:xlink="http://www.w3.org/1999/xlink" ext-link-type="gen" xlink:href="LC545907" xlink:type="simple">LC545907</ext-link> (1771)</td><td rowspan="1" colspan="1">–</td><td rowspan="1" colspan="1"><bold><ext-link xmlns:xlink="http://www.w3.org/1999/xlink" ext-link-type="gen" xlink:href="LC595742" xlink:type="simple">LC595742</ext-link></bold> (472)</td></tr><tr><td rowspan="1" colspan="1"><italic><tp:taxon-name><tp:taxon-name-part taxon-name-part-type="genus" reg="Polydora">Polydora</tp:taxon-name-part> <tp:taxon-name-part taxon-name-part-type="species" reg="hoplura">hoplura</tp:taxon-name-part></tp:taxon-name></italic> Claparède, 1868</td><td rowspan="1" colspan="1">Italy</td><td rowspan="1" colspan="1">Kitaibaraki</td><td rowspan="1" colspan="1">Onagawa Bay, Gobu–ura</td><td rowspan="1" colspan="1"><ext-link xmlns:xlink="http://www.w3.org/1999/xlink" ext-link-type="gen" xlink:href="LC101841" xlink:type="simple">LC101841</ext-link> (1771)<sup>c</sup></td><td rowspan="1" colspan="1"><ext-link xmlns:xlink="http://www.w3.org/1999/xlink" ext-link-type="gen" xlink:href="LC545908" xlink:type="simple">LC545908</ext-link> (1769)</td><td rowspan="1" colspan="1"><ext-link xmlns:xlink="http://www.w3.org/1999/xlink" ext-link-type="gen" xlink:href="LC101870" xlink:type="simple">LC101870</ext-link> (475)<sup>c</sup></td><td rowspan="1" colspan="1"><bold><ext-link xmlns:xlink="http://www.w3.org/1999/xlink" ext-link-type="gen" xlink:href="LC595743" xlink:type="simple">LC595743</ext-link></bold> (475)</td></tr><tr><td rowspan="1" colspan="1"><italic><tp:taxon-name><tp:taxon-name-part taxon-name-part-type="genus" reg="Polydora">Polydora</tp:taxon-name-part> <tp:taxon-name-part taxon-name-part-type="species" reg="neocaeca">neocaeca</tp:taxon-name-part></tp:taxon-name></italic> Williams &amp; Radashevsky, 1999</td><td rowspan="1" colspan="1">USA</td><td rowspan="1" colspan="1">Hiroshima Bay</td><td rowspan="1" colspan="1">–</td><td rowspan="1" colspan="1"><ext-link xmlns:xlink="http://www.w3.org/1999/xlink" ext-link-type="gen" xlink:href="AB705404" xlink:type="simple">AB705404</ext-link> (1771)<sup>b</sup></td><td rowspan="1" colspan="1">–</td><td rowspan="1" colspan="1"><bold><ext-link xmlns:xlink="http://www.w3.org/1999/xlink" ext-link-type="gen" xlink:href="LC595744" xlink:type="simple">LC595744</ext-link></bold> (471)</td><td rowspan="1" colspan="1">–</td></tr><tr><td rowspan="1" colspan="1"><italic><tp:taxon-name><tp:taxon-name-part taxon-name-part-type="genus" reg="Polydora">Polydora</tp:taxon-name-part> <tp:taxon-name-part taxon-name-part-type="species" reg="onagawaensis">onagawaensis</tp:taxon-name-part></tp:taxon-name></italic> Teramoto, Sato-Okoshi, Abe, Nishitani &amp; Endo, 2013</td><td rowspan="1" colspan="1">Japan</td><td rowspan="1" colspan="1">Onagawa Bay</td><td rowspan="1" colspan="1">Onagawa Bay</td><td rowspan="1" colspan="1"><ext-link xmlns:xlink="http://www.w3.org/1999/xlink" ext-link-type="gen" xlink:href="AB691768" xlink:type="simple">AB691768</ext-link> (1771)<sup>d</sup></td><td rowspan="1" colspan="1"><bold><ext-link xmlns:xlink="http://www.w3.org/1999/xlink" ext-link-type="gen" xlink:href="LC545909" xlink:type="simple">LC545909</ext-link></bold> (1771)</td><td rowspan="1" colspan="1"><bold><ext-link xmlns:xlink="http://www.w3.org/1999/xlink" ext-link-type="gen" xlink:href="LC595745" xlink:type="simple">LC595745</ext-link></bold> (473)</td><td rowspan="1" colspan="1"><bold><ext-link xmlns:xlink="http://www.w3.org/1999/xlink" ext-link-type="gen" xlink:href="LC595746" xlink:type="simple">LC595746</ext-link></bold> (473)</td></tr><tr><td rowspan="1" colspan="1"><tp:taxon-name><tp:taxon-name-part taxon-name-part-type="genus" reg="Polydora">Polydora</tp:taxon-name-part> <tp:taxon-name-part taxon-name-part-type="uncertainty-rank">cf.</tp:taxon-name-part> <tp:taxon-name-part taxon-name-part-type="species" reg="spongicola">spongicola</tp:taxon-name-part></tp:taxon-name> Berkeley &amp; Berkeley, 1950</td><td rowspan="1" colspan="1">Canada</td><td rowspan="1" colspan="1">Moroiso Bay</td><td rowspan="1" colspan="1">Sasuhama</td><td rowspan="1" colspan="1"><bold><ext-link xmlns:xlink="http://www.w3.org/1999/xlink" ext-link-type="gen" xlink:href="LC545910" xlink:type="simple">LC545910</ext-link></bold> (1771)</td><td rowspan="1" colspan="1"><ext-link xmlns:xlink="http://www.w3.org/1999/xlink" ext-link-type="gen" xlink:href="LC545911" xlink:type="simple">LC545911</ext-link> (1771)</td><td rowspan="1" colspan="1"><bold><ext-link xmlns:xlink="http://www.w3.org/1999/xlink" ext-link-type="gen" xlink:href="LC595747" xlink:type="simple">LC595747</ext-link></bold> (475)</td><td rowspan="1" colspan="1"><bold><ext-link xmlns:xlink="http://www.w3.org/1999/xlink" ext-link-type="gen" xlink:href="LC595748" xlink:type="simple">LC595748</ext-link></bold> (475)</td></tr><tr><td rowspan="1" colspan="1"><italic><tp:taxon-name><tp:taxon-name-part taxon-name-part-type="genus" reg="Polydora">Polydora</tp:taxon-name-part> <tp:taxon-name-part taxon-name-part-type="species" reg="websteri">websteri</tp:taxon-name-part></tp:taxon-name></italic> Hartman in Loosanoff &amp; Engle, 1943</td><td rowspan="1" colspan="1">USA</td><td rowspan="1" colspan="1">Nakatsu tidal flats</td><td rowspan="1" colspan="1">–</td><td rowspan="1" colspan="1"><ext-link xmlns:xlink="http://www.w3.org/1999/xlink" ext-link-type="gen" xlink:href="AB705402" xlink:type="simple">AB705402</ext-link> (1771)<sup>b</sup></td><td rowspan="1" colspan="1">–</td><td rowspan="1" colspan="1"><bold><ext-link xmlns:xlink="http://www.w3.org/1999/xlink" ext-link-type="gen" xlink:href="LC595749" xlink:type="simple">LC595749</ext-link></bold> (468)</td><td rowspan="1" colspan="1">–</td></tr><tr><td rowspan="1" colspan="1"><italic><tp:taxon-name><tp:taxon-name-part taxon-name-part-type="genus" reg="Polydora">Polydora</tp:taxon-name-part></tp:taxon-name></italic> sp. 1</td><td rowspan="1" colspan="1">–</td><td rowspan="1" colspan="1">Sasuhama</td><td rowspan="1" colspan="1">Onagawa Bay, Sasuhama</td><td rowspan="1" colspan="1"><bold><ext-link xmlns:xlink="http://www.w3.org/1999/xlink" ext-link-type="gen" xlink:href="LC545912" xlink:type="simple">LC545912</ext-link></bold> (1771)</td><td rowspan="1" colspan="1"><bold><ext-link xmlns:xlink="http://www.w3.org/1999/xlink" ext-link-type="gen" xlink:href="LC545913" xlink:type="simple">LC545913</ext-link></bold> (1771)</td><td rowspan="1" colspan="1"><bold><ext-link xmlns:xlink="http://www.w3.org/1999/xlink" ext-link-type="gen" xlink:href="LC595750" xlink:type="simple">LC595750</ext-link></bold> (476)</td><td rowspan="1" colspan="1"><bold><ext-link xmlns:xlink="http://www.w3.org/1999/xlink" ext-link-type="gen" xlink:href="LC595751" xlink:type="simple">LC595751</ext-link></bold> (476)</td></tr><tr><td rowspan="1" colspan="1"><italic><tp:taxon-name><tp:taxon-name-part taxon-name-part-type="genus" reg="Polydora">Polydora</tp:taxon-name-part></tp:taxon-name></italic> sp. 2</td><td rowspan="1" colspan="1">–</td><td rowspan="1" colspan="1">–</td><td rowspan="1" colspan="1">Sasuhama, Gamo Lagoon</td><td rowspan="1" colspan="1">–</td><td rowspan="1" colspan="1"><ext-link xmlns:xlink="http://www.w3.org/1999/xlink" ext-link-type="gen" xlink:href="LC545914" xlink:type="simple">LC545914</ext-link> (1771)</td><td rowspan="1" colspan="1">–</td><td rowspan="1" colspan="1"><bold><ext-link xmlns:xlink="http://www.w3.org/1999/xlink" ext-link-type="gen" xlink:href="LC595752" xlink:type="simple">LC595752</ext-link></bold> (4702)</td></tr><tr><td rowspan="1" colspan="1"><italic><tp:taxon-name><tp:taxon-name-part taxon-name-part-type="genus" reg="Polydora">Polydora</tp:taxon-name-part></tp:taxon-name></italic> sp. 3</td><td rowspan="1" colspan="1">–</td><td rowspan="1" colspan="1">–</td><td rowspan="1" colspan="1">Onagawa Bay, Sasuhama</td><td rowspan="1" colspan="1">–</td><td rowspan="1" colspan="1"><ext-link xmlns:xlink="http://www.w3.org/1999/xlink" ext-link-type="gen" xlink:href="LC545915" xlink:type="simple">LC545915</ext-link> (1771)</td><td rowspan="1" colspan="1">–</td><td rowspan="1" colspan="1"><bold><ext-link xmlns:xlink="http://www.w3.org/1999/xlink" ext-link-type="gen" xlink:href="LC595753" xlink:type="simple">LC595753</ext-link></bold> (473)</td></tr><tr><td rowspan="1" colspan="8"><italic><tp:taxon-name><tp:taxon-name-part taxon-name-part-type="genus" reg="Pseudopolydora">Pseudopolydora</tp:taxon-name-part></tp:taxon-name></italic> Czerniavsky, 1881</td></tr><tr><td rowspan="1" colspan="1"><tp:taxon-name><tp:taxon-name-part taxon-name-part-type="genus" reg="Pseudopolydora">Pseudopolydora</tp:taxon-name-part> <tp:taxon-name-part taxon-name-part-type="uncertainty-rank">aff.</tp:taxon-name-part> <tp:taxon-name-part taxon-name-part-type="species" reg="achaeta">achaeta</tp:taxon-name-part></tp:taxon-name> Radashevsky &amp; Hsieh, 2000</td><td rowspan="1" colspan="1">Taiwan</td><td rowspan="1" colspan="1">Onagawa Bay</td><td rowspan="1" colspan="1">Onagawa Bay</td><td rowspan="1" colspan="1"><ext-link xmlns:xlink="http://www.w3.org/1999/xlink" ext-link-type="gen" xlink:href="LC019989" xlink:type="simple">LC019989</ext-link> (1773)<sup>e</sup></td><td rowspan="1" colspan="1"><ext-link xmlns:xlink="http://www.w3.org/1999/xlink" ext-link-type="gen" xlink:href="LC545916" xlink:type="simple">LC545916</ext-link> (1773)</td><td rowspan="1" colspan="1"><bold><ext-link xmlns:xlink="http://www.w3.org/1999/xlink" ext-link-type="gen" xlink:href="LC595754" xlink:type="simple">LC595754</ext-link></bold> (468)</td><td rowspan="1" colspan="1"><bold><ext-link xmlns:xlink="http://www.w3.org/1999/xlink" ext-link-type="gen" xlink:href="LC595755" xlink:type="simple">LC595755</ext-link></bold> (468)</td></tr><tr><td rowspan="1" colspan="1"><tp:taxon-name><tp:taxon-name-part taxon-name-part-type="genus" reg="Pseudopolydora">Pseudopolydora</tp:taxon-name-part> <tp:taxon-name-part taxon-name-part-type="uncertainty-rank">cf.</tp:taxon-name-part> <tp:taxon-name-part taxon-name-part-type="species" reg="kempi">kempi</tp:taxon-name-part></tp:taxon-name> (Southern, 1921)</td><td rowspan="1" colspan="1">India</td><td rowspan="1" colspan="1">Gamo Lagoon</td><td rowspan="1" colspan="1">Gamo Lagoon</td><td rowspan="1" colspan="1"><ext-link xmlns:xlink="http://www.w3.org/1999/xlink" ext-link-type="gen" xlink:href="LC019990" xlink:type="simple">LC019990</ext-link> (1772)<sup>e</sup></td><td rowspan="1" colspan="1"><bold><ext-link xmlns:xlink="http://www.w3.org/1999/xlink" ext-link-type="gen" xlink:href="LC545917" xlink:type="simple">LC545917</ext-link></bold> (1772)</td><td rowspan="1" colspan="1"><bold><ext-link xmlns:xlink="http://www.w3.org/1999/xlink" ext-link-type="gen" xlink:href="LC595756" xlink:type="simple">LC595756</ext-link></bold> (471)</td><td rowspan="1" colspan="1"><bold><ext-link xmlns:xlink="http://www.w3.org/1999/xlink" ext-link-type="gen" xlink:href="LC595757" xlink:type="simple">LC595757</ext-link></bold> (471)</td></tr><tr><td rowspan="1" colspan="1"><italic><tp:taxon-name><tp:taxon-name-part taxon-name-part-type="genus" reg="Pseudopolydora">Pseudopolydora</tp:taxon-name-part> <tp:taxon-name-part taxon-name-part-type="species" reg="paucibranchiata">paucibranchiata</tp:taxon-name-part></tp:taxon-name></italic> (Okuda, 1937)</td><td rowspan="1" colspan="1">Japan</td><td rowspan="1" colspan="1">Mangoku–ura Inlet</td><td rowspan="1" colspan="1">Onagawa Bay</td><td rowspan="1" colspan="1"><ext-link xmlns:xlink="http://www.w3.org/1999/xlink" ext-link-type="gen" xlink:href="LC019991" xlink:type="simple">LC019991</ext-link> (1784)<sup>e</sup></td><td rowspan="1" colspan="1"><bold><ext-link xmlns:xlink="http://www.w3.org/1999/xlink" ext-link-type="gen" xlink:href="LC545918" xlink:type="simple">LC545918</ext-link></bold> (1784)</td><td rowspan="1" colspan="1"><bold><ext-link xmlns:xlink="http://www.w3.org/1999/xlink" ext-link-type="gen" xlink:href="LC595758" xlink:type="simple">LC595758</ext-link></bold> (455)</td><td rowspan="1" colspan="1"><bold><ext-link xmlns:xlink="http://www.w3.org/1999/xlink" ext-link-type="gen" xlink:href="LC595759" xlink:type="simple">LC595759</ext-link></bold> (455)</td></tr><tr><td rowspan="1" colspan="1"><tp:taxon-name><tp:taxon-name-part taxon-name-part-type="genus" reg="Pseudopolydora">Pseudopolydora</tp:taxon-name-part> <tp:taxon-name-part taxon-name-part-type="uncertainty-rank">cf.</tp:taxon-name-part> <tp:taxon-name-part taxon-name-part-type="species" reg="reticulata">reticulata</tp:taxon-name-part></tp:taxon-name> Radashevsky &amp; Hsieh, 2000</td><td rowspan="1" colspan="1">Taiwan</td><td rowspan="1" colspan="1">Gamo Lagoon</td><td rowspan="1" colspan="1">Onagawa Bay, Gamo Lagoon, Sendai Port</td><td rowspan="1" colspan="1"><ext-link xmlns:xlink="http://www.w3.org/1999/xlink" ext-link-type="gen" xlink:href="LC019988" xlink:type="simple">LC019988</ext-link> (1775)<sup>e</sup></td><td rowspan="1" colspan="1"><ext-link xmlns:xlink="http://www.w3.org/1999/xlink" ext-link-type="gen" xlink:href="LC545919" xlink:type="simple">LC545919</ext-link> (1775)</td><td rowspan="1" colspan="1"><bold><ext-link xmlns:xlink="http://www.w3.org/1999/xlink" ext-link-type="gen" xlink:href="LC595760" xlink:type="simple">LC595760</ext-link></bold> (470)</td><td rowspan="1" colspan="1"><bold><ext-link xmlns:xlink="http://www.w3.org/1999/xlink" ext-link-type="gen" xlink:href="LC595761" xlink:type="simple">LC595761</ext-link></bold> (470)</td></tr><tr><td rowspan="1" colspan="1"><italic><tp:taxon-name><tp:taxon-name-part taxon-name-part-type="genus" reg="Pseudopolydora">Pseudopolydora</tp:taxon-name-part> <tp:taxon-name-part taxon-name-part-type="species" reg="tsubaki">tsubaki</tp:taxon-name-part></tp:taxon-name></italic> Simon, Sato-Okoshi &amp; Abe, 2017</td><td rowspan="1" colspan="1">Japan</td><td rowspan="1" colspan="1">Habu Port</td><td rowspan="1" colspan="1">Tomiura, Habu Port</td><td rowspan="1" colspan="1"><ext-link xmlns:xlink="http://www.w3.org/1999/xlink" ext-link-type="gen" xlink:href="AB973929" xlink:type="simple">AB973929</ext-link> (1713)<sup>f</sup></td><td rowspan="1" colspan="1"><ext-link xmlns:xlink="http://www.w3.org/1999/xlink" ext-link-type="gen" xlink:href="LC545920" xlink:type="simple">LC545920</ext-link> (1749)</td><td rowspan="1" colspan="1"><ext-link xmlns:xlink="http://www.w3.org/1999/xlink" ext-link-type="gen" xlink:href="LC107857" xlink:type="simple">LC107857</ext-link> (475)<sup>f</sup></td><td rowspan="1" colspan="1"><bold><ext-link xmlns:xlink="http://www.w3.org/1999/xlink" ext-link-type="gen" xlink:href="LC595762" xlink:type="simple">LC595762</ext-link></bold> (425)</td></tr><tr><td rowspan="1" colspan="1"><italic><tp:taxon-name><tp:taxon-name-part taxon-name-part-type="genus" reg="Pseudopolydora">Pseudopolydora</tp:taxon-name-part> <tp:taxon-name-part taxon-name-part-type="species" reg="ushioni">ushioni</tp:taxon-name-part></tp:taxon-name></italic> Simon, Sato-Okoshi &amp; Abe, 2017</td><td rowspan="1" colspan="1">Japan</td><td rowspan="1" colspan="1">Uranouchi Bay</td><td rowspan="1" colspan="1">–</td><td rowspan="1" colspan="1"><ext-link xmlns:xlink="http://www.w3.org/1999/xlink" ext-link-type="gen" xlink:href="AB973927" xlink:type="simple">AB973927</ext-link> (1713)<sup>f</sup></td><td rowspan="1" colspan="1">–</td><td rowspan="1" colspan="1"><ext-link xmlns:xlink="http://www.w3.org/1999/xlink" ext-link-type="gen" xlink:href="LC107855" xlink:type="simple">LC107855</ext-link> (474)<sup>f</sup></td><td rowspan="1" colspan="1">–</td></tr><tr><td rowspan="1" colspan="1"><italic><tp:taxon-name><tp:taxon-name-part taxon-name-part-type="genus" reg="Pseudopolydora">Pseudopolydora</tp:taxon-name-part></tp:taxon-name></italic> sp.</td><td rowspan="1" colspan="1">–</td><td rowspan="1" colspan="1">–</td><td rowspan="1" colspan="1">Sasuhama</td><td rowspan="1" colspan="1">–</td><td rowspan="1" colspan="1"><bold><ext-link xmlns:xlink="http://www.w3.org/1999/xlink" ext-link-type="gen" xlink:href="LC545921" xlink:type="simple">LC545921</ext-link></bold> (1781)</td><td rowspan="1" colspan="1">–</td><td rowspan="1" colspan="1"><bold><ext-link xmlns:xlink="http://www.w3.org/1999/xlink" ext-link-type="gen" xlink:href="LC595763" xlink:type="simple">LC595763</ext-link></bold> (471)</td></tr><tr><td rowspan="1" colspan="8"><italic><tp:taxon-name><tp:taxon-name-part taxon-name-part-type="genus" reg="Spio">Spio</tp:taxon-name-part></tp:taxon-name></italic> Fabricius, 1785</td></tr><tr><td rowspan="1" colspan="1"><italic><tp:taxon-name><tp:taxon-name-part taxon-name-part-type="genus" reg="Spio">Spio</tp:taxon-name-part></tp:taxon-name></italic> sp. 1</td><td rowspan="1" colspan="1">–</td><td rowspan="1" colspan="1">Rishiri Island</td><td rowspan="1" colspan="1">Onagawa Bay</td><td rowspan="1" colspan="1"><bold><ext-link xmlns:xlink="http://www.w3.org/1999/xlink" ext-link-type="gen" xlink:href="LC545922" xlink:type="simple">LC545922</ext-link></bold> (1762)</td><td rowspan="1" colspan="1"><ext-link xmlns:xlink="http://www.w3.org/1999/xlink" ext-link-type="gen" xlink:href="LC545923" xlink:type="simple">LC545923</ext-link> (1762)</td><td rowspan="1" colspan="1"><bold><ext-link xmlns:xlink="http://www.w3.org/1999/xlink" ext-link-type="gen" xlink:href="LC595764" xlink:type="simple">LC595764</ext-link></bold> (467)</td><td rowspan="1" colspan="1"><bold><ext-link xmlns:xlink="http://www.w3.org/1999/xlink" ext-link-type="gen" xlink:href="LC595765" xlink:type="simple">LC595765</ext-link></bold> (467)</td></tr><tr><td rowspan="1" colspan="1"><italic><tp:taxon-name><tp:taxon-name-part taxon-name-part-type="genus" reg="Spio">Spio</tp:taxon-name-part></tp:taxon-name></italic> sp. 2</td><td rowspan="1" colspan="1">–</td><td rowspan="1" colspan="1">Sasuhama, Matsushima Bay</td><td rowspan="1" colspan="1">Onagawa Bay, Sasuhama</td><td rowspan="1" colspan="1"><ext-link xmlns:xlink="http://www.w3.org/1999/xlink" ext-link-type="gen" xlink:href="LC545924" xlink:type="simple">LC545924</ext-link> (1760)</td><td rowspan="1" colspan="1"><ext-link xmlns:xlink="http://www.w3.org/1999/xlink" ext-link-type="gen" xlink:href="LC545925" xlink:type="simple">LC545925</ext-link> (1760)</td><td rowspan="1" colspan="1"><bold><ext-link xmlns:xlink="http://www.w3.org/1999/xlink" ext-link-type="gen" xlink:href="LC595766" xlink:type="simple">LC595766</ext-link></bold> (462)</td><td rowspan="1" colspan="1"><bold><ext-link xmlns:xlink="http://www.w3.org/1999/xlink" ext-link-type="gen" xlink:href="LC595767" xlink:type="simple">LC595767</ext-link></bold> (462)</td></tr></tbody></table><table-wrap-foot><fn><p><sup>a</sup>: <xref ref-type="bibr" rid="B182">Sato-Okoshi and Abe (2012)</xref>; <sup>b</sup>: <xref ref-type="bibr" rid="B183">Sato-Okoshi and Abe (2013)</xref>; <sup>c</sup>: <xref ref-type="bibr" rid="B186">Sato-Okoshi et al. (2017)</xref>; <sup>d</sup>: <xref ref-type="bibr" rid="B212">Teramoto et al. (2013)</xref>; <sup>e</sup>: <xref ref-type="bibr" rid="B1">Abe et al. (2016)</xref>; <sup>f</sup>: Simon et al. (2019); <sup>g</sup>: Abe &amp; Sato-Okoshi (2020).</p></fn></table-wrap-foot></table-wrap></tp:treatment-sec><ref-list><ref id="B81"><mixed-citation xmlns:xlink="http://www.w3.org/1999/xlink" xlink:type="simple"><person-group><name name-style="western"><surname>Imajima</surname><given-names>M</given-names></name></person-group> (<year>1990b</year>) <article-title><tp:taxon-name><tp:taxon-name-part taxon-name-part-type="family">Spionidae</tp:taxon-name-part></tp:taxon-name> (<tp:taxon-name><tp:taxon-name-part taxon-name-part-type="phylum">Annelida</tp:taxon-name-part></tp:taxon-name>, <tp:taxon-name><tp:taxon-name-part taxon-name-part-type="class">Polychaeta</tp:taxon-name-part></tp:taxon-name>) from Japan IV. The genus <tp:taxon-name><tp:taxon-name-part taxon-name-part-type="genus">Prionospio</tp:taxon-name-part> (<tp:taxon-name-part taxon-name-part-type="subgenus">Prionospio</tp:taxon-name-part>)</tp:taxon-name>. Bulletin of the National Science Museum, Tokyo, Series A.</article-title><source>Zoology</source><volume>16</volume>: <fpage>105</fpage>–<lpage>140</lpage>.</mixed-citation></ref></ref-list></tp:taxon-treatment>
