# Supplementary material for: Molecular identification and larval morphology of spionid polychaetes (Annelida, Spionidae) from northeastern Japan
Source: Zookeys. 2021 Feb 4;1015:1–86. doi: 10.3897/zookeys.1015.54387 (PMC7878468; doi:10.3897/zookeys.1015.54387)
Supplement: XML Treatment for Prionospio [file zookeys.1015.54387-treatment13.xml]

<!DOCTYPE tp:taxon-treatment
  PUBLIC "-//TaxonX//DTD Taxonomic Treatment Publishing DTD v0 20100105//EN" "tax-treatment-NSO.dtd">
<tp:taxon-treatment xmlns:tp="http://www.plazi.org/taxpub"><tp:treatment-meta><kwd-group><label>Taxon classification</label><kwd><named-content xmlns:xlink="http://www.w3.org/1999/xlink" content-type="kingdom">Animalia</named-content></kwd><kwd><named-content xmlns:xlink="http://www.w3.org/1999/xlink" content-type="order">Spionida</named-content></kwd><kwd><named-content xmlns:xlink="http://www.w3.org/1999/xlink" content-type="family">Spionidae</named-content></kwd></kwd-group><mixed-citation publication-type="journal"><person-group><name><surname>Abe</surname><given-names>Hirokazu</given-names></name><name><surname>Sato‐Okoshi</surname><given-names>Waka</given-names></name></person-group><article-title>Molecular identification and larval morphology of spionid polychaetes (<tp:taxon-name><tp:taxon-name-part taxon-name-part-type="phylum">Annelida</tp:taxon-name-part></tp:taxon-name>, <tp:taxon-name><tp:taxon-name-part taxon-name-part-type="family">Spionidae</tp:taxon-name-part></tp:taxon-name>) from northeastern Japan</article-title><source>Zookeys</source><day>04</day><month>2</month><year>2021</year><volume>1015</volume><fpage>1</fpage><lpage>86</lpage><pub-id pub-id-type="doi">10.3897/zookeys.1015.54387</pub-id></mixed-citation></tp:treatment-meta><tp:nomenclature><tp:taxon-name><object-id xmlns:xlink="http://www.w3.org/1999/xlink" content-type="arpha" xlink:type="simple">32472EAF-760E-5157-9E91-C5DDCB61A440</object-id>
                <tp:taxon-name-part taxon-name-part-type="genus" reg="Prionospio">Prionospio</tp:taxon-name-part>
              </tp:taxon-name><tp:taxon-authority>spp. 1 and 2</tp:taxon-authority><xref ref-type="fig" rid="F6">Fig. 5H, I</xref></tp:nomenclature><tp:treatment-sec sec-type="Larval morphology" id="SECID0EEEFK"><title>Larval morphology.</title><p>Long and thin in shape. Prostomium rounded anteriorly, lateral parts of the peristomium not especially well demarcated. Two pairs of red or dark red eyes arranged somewhat in trapezoidal shape, lateral pair kidney‐shaped and situated anteriorly. Small caruncle develop in late larvae, extends posteriorly from posterior part of the prostomium. In <italic><tp:taxon-name><tp:taxon-name-part taxon-name-part-type="genus" reg="Prionospio">Prionospio</tp:taxon-name-part></tp:taxon-name></italic> sp. 2, branchial anlages occur from chaetiger II, pygidium acquires anal cirri (Fig. <xref ref-type="fig" rid="F6">5I</xref>). Pigmentation absent except eyes in <italic><tp:taxon-name><tp:taxon-name-part taxon-name-part-type="genus" reg="Prionospio">Prionospio</tp:taxon-name-part></tp:taxon-name></italic> sp. 1. Gut pigmented in orange in <italic><tp:taxon-name><tp:taxon-name-part taxon-name-part-type="genus" reg="Prionospio">Prionospio</tp:taxon-name-part></tp:taxon-name></italic> sp. 2. Palps developed in 19‐chaetiger larva of <italic><tp:taxon-name><tp:taxon-name-part taxon-name-part-type="genus" reg="Prionospio">Prionospio</tp:taxon-name-part></tp:taxon-name></italic> sp. 2.</p></tp:treatment-sec><tp:treatment-sec sec-type="remarks" id="SECID0EKFFK"><title>Remarks.</title><p>Two unidentified species of planktonic larvae of the genus <italic><tp:taxon-name><tp:taxon-name-part taxon-name-part-type="genus" reg="Prionospio">Prionospio</tp:taxon-name-part></tp:taxon-name></italic> other than <italic><tp:taxon-name><tp:taxon-name-part taxon-name-part-type="genus" reg="Prionospio">P.</tp:taxon-name-part> <tp:taxon-name-part taxon-name-part-type="species" reg="krusadensis">krusadensis</tp:taxon-name-part></tp:taxon-name></italic> and <italic><tp:taxon-name><tp:taxon-name-part taxon-name-part-type="genus" reg="Prionospio">P.</tp:taxon-name-part> <tp:taxon-name-part taxon-name-part-type="species" reg="membranacea">membranacea</tp:taxon-name-part></tp:taxon-name></italic> were collected from Onagawa Bay. The adult individuals of these species were not collected in the present study. Even though the 18S and 16S rRNA gene sequences obtained from these larvae in the present study did not match any <italic><tp:taxon-name><tp:taxon-name-part taxon-name-part-type="genus" reg="Prionospio">Prionospio</tp:taxon-name-part></tp:taxon-name></italic> sequences obtained in the present study nor with those registered in <abbrev xmlns:xlink="http://www.w3.org/1999/xlink" xlink:title="the DNA Data Bank of Japan" id="ABBRID0EUGFK" xlink:type="simple">DDBJ</abbrev>/EMBL/GenBank, these species were referred to <italic><tp:taxon-name><tp:taxon-name-part taxon-name-part-type="genus" reg="Prionospio">Prionospio</tp:taxon-name-part></tp:taxon-name></italic> sp. 1 and 2 as the larvae were similar to the other <italic><tp:taxon-name><tp:taxon-name-part taxon-name-part-type="genus" reg="Prionospio">Prionospio</tp:taxon-name-part></tp:taxon-name></italic> species in their morphology and gene sequences (Figs <xref ref-type="fig" rid="F2">2</xref>, <xref ref-type="fig" rid="F3">3</xref>). The larvae of <italic><tp:taxon-name><tp:taxon-name-part taxon-name-part-type="genus" reg="Prionospio">Prionospio</tp:taxon-name-part></tp:taxon-name></italic> sp. 1 and 2 are similar to each other and to that of <italic><tp:taxon-name><tp:taxon-name-part taxon-name-part-type="genus" reg="Prionospio">P.</tp:taxon-name-part> <tp:taxon-name-part taxon-name-part-type="species" reg="membranacea">membranacea</tp:taxon-name-part></tp:taxon-name></italic>, and it is difficult to distinguish among them based only on their morphology.</p></tp:treatment-sec><tp:treatment-sec><!--Section generated to contain objects referenced in tp:taxon-treatment.--><fig id="F6" position="float" orientation="portrait"><object-id xmlns:xlink="http://www.w3.org/1999/xlink" content-type="doi" xlink:type="simple">10.3897/zookeys.1015.54387.figure5</object-id><object-id xmlns:xlink="http://www.w3.org/1999/xlink" content-type="arpha" xlink:type="simple">613C926D-EFAF-57C8-B1A6-7BE4C2091A86</object-id><label>Figure 5.</label><caption><p>Light micrographs showing the morphologies of living spionid larvae of genera <italic><tp:taxon-name><tp:taxon-name-part taxon-name-part-type="genus" reg="Paraprionospio">Paraprionospio</tp:taxon-name-part></tp:taxon-name></italic> and <italic><tp:taxon-name><tp:taxon-name-part taxon-name-part-type="genus" reg="Prionospio">Prionospio</tp:taxon-name-part></tp:taxon-name></italic><bold>A, B</bold><italic><tp:taxon-name><tp:taxon-name-part taxon-name-part-type="genus" reg="Paraprionospio">Paraprionospio</tp:taxon-name-part> <tp:taxon-name-part taxon-name-part-type="species" reg="coora">coora</tp:taxon-name-part></tp:taxon-name></italic>, lateral view of 25‐chaetiger (<bold>A</bold>) and 33‐chaetiger larvae (<bold>B</bold>) <bold>C, D</bold><italic><tp:taxon-name><tp:taxon-name-part taxon-name-part-type="genus" reg="Prionospio">Prionospio</tp:taxon-name-part> <tp:taxon-name-part taxon-name-part-type="species" reg="krusadensis">krusadensis</tp:taxon-name-part></tp:taxon-name></italic>, lateral view of 17‐chaetiger larvae <bold>E–G</bold><italic><tp:taxon-name><tp:taxon-name-part taxon-name-part-type="genus" reg="Prionospio">Prionospio</tp:taxon-name-part> <tp:taxon-name-part taxon-name-part-type="species" reg="membranacea">membranacea</tp:taxon-name-part></tp:taxon-name></italic>, lateral view of 15‐chaetiger (<bold>E</bold>), 20‐chaetiger (<bold>F</bold>), and 24‐chaetiger larvae (<bold>G</bold>) <bold>H</bold>, <italic><tp:taxon-name><tp:taxon-name-part taxon-name-part-type="genus" reg="Prionospio">Prionospio</tp:taxon-name-part></tp:taxon-name></italic> sp. 1, lateral view of 11‐chaetiger larva <bold>I</bold><italic><tp:taxon-name><tp:taxon-name-part taxon-name-part-type="genus" reg="Prionospio">Prionospio</tp:taxon-name-part></tp:taxon-name></italic> sp. 2, lateral view of 19‐chaetiger larva. Scale bars: 300 μm.</p></caption><graphic xmlns:xlink="http://www.w3.org/1999/xlink" xlink:href="zookeys-1015-001-g006.jpg" position="float" orientation="portrait" xlink:type="simple" id="oo_505192.jpg"><uri content-type="original_file" xlink:type="simple">https://binary.pensoft.net/fig/505192</uri></graphic></fig><fig id="F2" position="float" orientation="portrait"><object-id xmlns:xlink="http://www.w3.org/1999/xlink" content-type="doi" xlink:type="simple">10.3897/zookeys.1015.54387.figure2</object-id><object-id xmlns:xlink="http://www.w3.org/1999/xlink" content-type="arpha" xlink:type="simple">31705A56-A9F0-5E3C-B949-8E1B7E5C382D</object-id><label>Figure 2.</label><caption><p>Maximum Likelihood tree inferred from nuclear 18S and mitochondrial 16S rRNA gene sequences of spionids obtained from Japan in the present and previous studies (provided in Table <xref ref-type="table" rid="T1">1</xref>). The gene sequences of adult and larval spionid polychaetes are indicated by solid squares and circles in front of each species name, respectively. <abbrev xmlns:xlink="http://www.w3.org/1999/xlink" xlink:title="Shimodaira–Hasegawa–like approximate likelihood-ratio test" id="ABBRID0EGTCK" xlink:type="simple">SH-aLRT</abbrev>/approximate Bayes support/ultrafast bootstrap support values of ≥ 80%, ≥ 0.95, ≥ 95%, respectively are given beside the respective nodes. Nodes with red circles indicate triple high support values of <abbrev xmlns:xlink="http://www.w3.org/1999/xlink" xlink:title="Shimodaira–Hasegawa–like approximate likelihood-ratio test" id="ABBRID0EKTCK" xlink:type="simple">SH-aLRT</abbrev> ≥ 80, approximate Bayes support ≥ 0.95, and ultrafast bootstrap support ≥ 95. The scale bar represents the number of substitutions per site. Sequences of <italic><tp:taxon-name><tp:taxon-name-part taxon-name-part-type="genus" reg="Laonome">Laonome</tp:taxon-name-part></tp:taxon-name></italic> sp. and <italic><tp:taxon-name><tp:taxon-name-part taxon-name-part-type="genus" reg="Sabella">Sabella</tp:taxon-name-part> <tp:taxon-name-part taxon-name-part-type="species" reg="pavonina">pavonina</tp:taxon-name-part></tp:taxon-name></italic> Savigny, 1822 obtained from <abbrev xmlns:xlink="http://www.w3.org/1999/xlink" xlink:title="the DNA Data Bank of Japan" id="ABBRID0EAUCK" xlink:type="simple">DDBJ</abbrev>/EMBL/GenBank were used for outgroup rooting.</p></caption><graphic xmlns:xlink="http://www.w3.org/1999/xlink" xlink:href="zookeys-1015-001-g002.jpg" position="float" orientation="portrait" xlink:type="simple" id="oo_505188.jpg"><uri content-type="original_file" xlink:type="simple">https://binary.pensoft.net/fig/505188</uri></graphic></fig><table-wrap id="T1" position="float" orientation="portrait"><label>Table 1.</label><caption><p>Spionid polychaete species collected from Japan in the present and previous studies. Data on life stage (adult/larva), type, and sampling locality, <abbrev xmlns:xlink="http://www.w3.org/1999/xlink" xlink:title="the DNA Data Bank of Japan" id="ABBRID0EAIAE" xlink:type="simple">DDBJ</abbrev>/EMBL/GenBank accession numbers, and sequence lengths are given. Accession numbers of gene sequences newly obtained in the present study are highlighted in boldface type.</p></caption><table id="TID0EZWHK" rules="all"><tbody><tr><th rowspan="3" colspan="1">Classification</th><th rowspan="3" colspan="1">Type locality</th><th rowspan="2" colspan="2">Sampling locality</th><th rowspan="1" colspan="4">Accession no. (length: bp)</th></tr><tr><th rowspan="1" colspan="2">18S</th><th rowspan="1" colspan="2">16S</th></tr><tr><th rowspan="1" colspan="2">Adult Larvae</th><th rowspan="1" colspan="2">Adult Larvae</th><th rowspan="1" colspan="2">Adult Larvae</th></tr><tr><td rowspan="1" colspan="8"><tp:taxon-name><tp:taxon-name-part taxon-name-part-type="subfamily">Nerininae</tp:taxon-name-part></tp:taxon-name> Söderström, 1920</td></tr><tr><td rowspan="1" colspan="8"><italic><tp:taxon-name><tp:taxon-name-part taxon-name-part-type="genus" reg="Aonides">Aonides</tp:taxon-name-part></tp:taxon-name></italic> Claparède, 1864</td></tr><tr><td rowspan="1" colspan="1"><tp:taxon-name><tp:taxon-name-part taxon-name-part-type="genus" reg="Aonides">Aonides</tp:taxon-name-part> <tp:taxon-name-part taxon-name-part-type="uncertainty-rank">aff.</tp:taxon-name-part> <tp:taxon-name-part taxon-name-part-type="species" reg="oxycephala">oxycephala</tp:taxon-name-part></tp:taxon-name> (Sars, 1862)</td><td rowspan="1" colspan="1">Norway</td><td rowspan="1" colspan="1">Onagawa Bay</td><td rowspan="1" colspan="1">Onagawa Bay</td><td rowspan="1" colspan="1"><bold><ext-link xmlns:xlink="http://www.w3.org/1999/xlink" ext-link-type="gen" xlink:href="LC545853" xlink:type="simple">LC545853</ext-link></bold> (1753)</td><td rowspan="1" colspan="1"><bold><ext-link xmlns:xlink="http://www.w3.org/1999/xlink" ext-link-type="gen" xlink:href="LC545854" xlink:type="simple">LC545854</ext-link></bold> (1753)</td><td rowspan="1" colspan="1"><bold><ext-link xmlns:xlink="http://www.w3.org/1999/xlink" ext-link-type="gen" xlink:href="LC595683" xlink:type="simple">LC595683</ext-link></bold> (498)</td><td rowspan="1" colspan="1"><bold><ext-link xmlns:xlink="http://www.w3.org/1999/xlink" ext-link-type="gen" xlink:href="LC595684" xlink:type="simple">LC595684</ext-link></bold> (498)</td></tr><tr><td rowspan="1" colspan="8"><italic><tp:taxon-name><tp:taxon-name-part taxon-name-part-type="genus" reg="Laonice">Laonice</tp:taxon-name-part></tp:taxon-name></italic> Malmgren, 1867</td></tr><tr><td rowspan="1" colspan="1"><italic><tp:taxon-name><tp:taxon-name-part taxon-name-part-type="genus" reg="Laonice">Laonice</tp:taxon-name-part></tp:taxon-name></italic> sp. 1</td><td rowspan="1" colspan="1">–</td><td rowspan="1" colspan="1">Onagawa Bay</td><td rowspan="1" colspan="1">Onagawa Bay</td><td rowspan="1" colspan="1"><bold><ext-link xmlns:xlink="http://www.w3.org/1999/xlink" ext-link-type="gen" xlink:href="LC545855" xlink:type="simple">LC545855</ext-link></bold> (1754)</td><td rowspan="1" colspan="1"><bold><ext-link xmlns:xlink="http://www.w3.org/1999/xlink" ext-link-type="gen" xlink:href="LC545856" xlink:type="simple">LC545856</ext-link></bold> (1754)</td><td rowspan="1" colspan="1"><bold><ext-link xmlns:xlink="http://www.w3.org/1999/xlink" ext-link-type="gen" xlink:href="LC595685" xlink:type="simple">LC595685</ext-link></bold> (504)</td><td rowspan="1" colspan="1"><bold><ext-link xmlns:xlink="http://www.w3.org/1999/xlink" ext-link-type="gen" xlink:href="LC595686" xlink:type="simple">LC595686</ext-link></bold> (504)</td></tr><tr><td rowspan="1" colspan="8"><italic><tp:taxon-name><tp:taxon-name-part taxon-name-part-type="genus" reg="Malacoceros">Malacoceros</tp:taxon-name-part></tp:taxon-name></italic> Quatrefages, 1843</td></tr><tr><td rowspan="1" colspan="1"><italic><tp:taxon-name><tp:taxon-name-part taxon-name-part-type="genus" reg="Malacoceros">Malacoceros</tp:taxon-name-part> <tp:taxon-name-part taxon-name-part-type="species" reg="indicus">indicus</tp:taxon-name-part></tp:taxon-name></italic> (Fauvel, 1928)</td><td rowspan="1" colspan="1">Gulf of Mannar</td><td rowspan="1" colspan="1">Ishigaki Island</td><td rowspan="1" colspan="1">–</td><td rowspan="1" colspan="1"><bold><ext-link xmlns:xlink="http://www.w3.org/1999/xlink" ext-link-type="gen" xlink:href="LC545857" xlink:type="simple">LC545857</ext-link></bold> (1757)</td><td rowspan="1" colspan="1">–</td><td rowspan="1" colspan="1"><bold><ext-link xmlns:xlink="http://www.w3.org/1999/xlink" ext-link-type="gen" xlink:href="LC595687" xlink:type="simple">LC595687</ext-link></bold> (510)</td><td rowspan="1" colspan="1">–</td></tr><tr><td rowspan="1" colspan="1"><italic><tp:taxon-name><tp:taxon-name-part taxon-name-part-type="genus" reg="Malacoceros">Malacoceros</tp:taxon-name-part></tp:taxon-name></italic> sp.</td><td rowspan="1" colspan="1">–</td><td rowspan="1" colspan="1">Iwaki</td><td rowspan="1" colspan="1">–</td><td rowspan="1" colspan="1"><bold><ext-link xmlns:xlink="http://www.w3.org/1999/xlink" ext-link-type="gen" xlink:href="LC545858" xlink:type="simple">LC545858</ext-link></bold> (1761)</td><td rowspan="1" colspan="1">–</td><td rowspan="1" colspan="1"><bold><ext-link xmlns:xlink="http://www.w3.org/1999/xlink" ext-link-type="gen" xlink:href="LC595688" xlink:type="simple">LC595688</ext-link></bold> (503)</td><td rowspan="1" colspan="1">–</td></tr><tr><td rowspan="1" colspan="8"><italic><tp:taxon-name><tp:taxon-name-part taxon-name-part-type="genus" reg="Paraprionospio">Paraprionospio</tp:taxon-name-part></tp:taxon-name></italic> Caullery, 1914</td></tr><tr><td rowspan="1" colspan="1"><italic><tp:taxon-name><tp:taxon-name-part taxon-name-part-type="genus" reg="Paraprionospio">Paraprionospio</tp:taxon-name-part> <tp:taxon-name-part taxon-name-part-type="species" reg="coora">coora</tp:taxon-name-part></tp:taxon-name></italic> Wilson, 1990</td><td rowspan="1" colspan="1">Australia</td><td rowspan="1" colspan="1">Onagawa Bay</td><td rowspan="1" colspan="1">Onagawa Bay, Sasuhama</td><td rowspan="1" colspan="1"><bold><ext-link xmlns:xlink="http://www.w3.org/1999/xlink" ext-link-type="gen" xlink:href="LC545859" xlink:type="simple">LC545859</ext-link></bold> (1754)</td><td rowspan="1" colspan="1"><ext-link xmlns:xlink="http://www.w3.org/1999/xlink" ext-link-type="gen" xlink:href="LC545860" xlink:type="simple">LC545860</ext-link> (1754)</td><td rowspan="1" colspan="1"><bold><ext-link xmlns:xlink="http://www.w3.org/1999/xlink" ext-link-type="gen" xlink:href="LC595689" xlink:type="simple">LC595689</ext-link></bold> (500)</td><td rowspan="1" colspan="1"><bold><ext-link xmlns:xlink="http://www.w3.org/1999/xlink" ext-link-type="gen" xlink:href="LC595690" xlink:type="simple">LC595690</ext-link></bold> (500)</td></tr><tr><td rowspan="1" colspan="1"><italic><tp:taxon-name><tp:taxon-name-part taxon-name-part-type="genus" reg="Paraprionospio">Paraprionospio</tp:taxon-name-part> <tp:taxon-name-part taxon-name-part-type="species" reg="patiens">patiens</tp:taxon-name-part></tp:taxon-name></italic> Yokoyama, 2007</td><td rowspan="1" colspan="1">Japan</td><td rowspan="1" colspan="1">Ena Bay</td><td rowspan="1" colspan="1">–</td><td rowspan="1" colspan="1"><ext-link xmlns:xlink="http://www.w3.org/1999/xlink" ext-link-type="gen" xlink:href="LC545861" xlink:type="simple">LC545861</ext-link> (1709)</td><td rowspan="1" colspan="1">–</td><td rowspan="1" colspan="1"><bold><ext-link xmlns:xlink="http://www.w3.org/1999/xlink" ext-link-type="gen" xlink:href="LC595691" xlink:type="simple">LC595691</ext-link></bold> (500)</td><td rowspan="1" colspan="1">–</td></tr><tr><td rowspan="1" colspan="8"><italic><tp:taxon-name><tp:taxon-name-part taxon-name-part-type="genus" reg="Poecilochaetus">Poecilochaetus</tp:taxon-name-part></tp:taxon-name></italic> Claparède in Ehlers, 1875</td></tr><tr><td rowspan="1" colspan="1"><italic><tp:taxon-name><tp:taxon-name-part taxon-name-part-type="genus" reg="Poecilochaetus">Poecilochaetus</tp:taxon-name-part></tp:taxon-name></italic> sp.</td><td rowspan="1" colspan="1">–</td><td rowspan="1" colspan="1">–</td><td rowspan="1" colspan="1">Onagawa Bay</td><td rowspan="1" colspan="1">–</td><td rowspan="1" colspan="1"><ext-link xmlns:xlink="http://www.w3.org/1999/xlink" ext-link-type="gen" xlink:href="LC545862" xlink:type="simple">LC545862</ext-link> (1765)</td><td rowspan="1" colspan="1">–</td><td rowspan="1" colspan="1"><bold><ext-link xmlns:xlink="http://www.w3.org/1999/xlink" ext-link-type="gen" xlink:href="LC595692" xlink:type="simple">LC595692</ext-link></bold> (509)</td></tr><tr><td rowspan="1" colspan="8"><italic><tp:taxon-name><tp:taxon-name-part taxon-name-part-type="genus" reg="Prionospio">Prionospio</tp:taxon-name-part></tp:taxon-name></italic> Malmgren, 1867</td></tr><tr><td rowspan="1" colspan="1"><tp:taxon-name><tp:taxon-name-part taxon-name-part-type="genus" reg="Prionospio">Prionospio</tp:taxon-name-part> <tp:taxon-name-part taxon-name-part-type="uncertainty-rank">aff.</tp:taxon-name-part> <tp:taxon-name-part taxon-name-part-type="species" reg="cirrifera">cirrifera</tp:taxon-name-part></tp:taxon-name> Wirén, 1883</td><td rowspan="1" colspan="1">–</td><td rowspan="1" colspan="1">Sasuhama</td><td rowspan="1" colspan="1">–</td><td rowspan="1" colspan="1"><bold><ext-link xmlns:xlink="http://www.w3.org/1999/xlink" ext-link-type="gen" xlink:href="LC545863" xlink:type="simple">LC545863</ext-link></bold> (1752)</td><td rowspan="1" colspan="1">–</td><td rowspan="1" colspan="1"><bold><ext-link xmlns:xlink="http://www.w3.org/1999/xlink" ext-link-type="gen" xlink:href="LC595693" xlink:type="simple">LC595693</ext-link></bold> (497)</td><td rowspan="1" colspan="1">–</td></tr><tr><td rowspan="1" colspan="1"><italic><tp:taxon-name><tp:taxon-name-part taxon-name-part-type="genus" reg="Prionospio">Prionospio</tp:taxon-name-part> <tp:taxon-name-part taxon-name-part-type="species" reg="elongata">elongata</tp:taxon-name-part></tp:taxon-name></italic> Imajima, 1990</td><td rowspan="1" colspan="1">Japan</td><td rowspan="1" colspan="1">Nanao Bay</td><td rowspan="1" colspan="1">–</td><td rowspan="1" colspan="1"><ext-link xmlns:xlink="http://www.w3.org/1999/xlink" ext-link-type="gen" xlink:href="LC545864" xlink:type="simple">LC545864</ext-link> (1752)</td><td rowspan="1" colspan="1">–</td><td rowspan="1" colspan="1"><bold><ext-link xmlns:xlink="http://www.w3.org/1999/xlink" ext-link-type="gen" xlink:href="LC595694" xlink:type="simple">LC595694</ext-link></bold> (466)</td><td rowspan="1" colspan="1">–</td></tr><tr><td rowspan="1" colspan="1"><italic><tp:taxon-name><tp:taxon-name-part taxon-name-part-type="genus" reg="Prionospio">Prionospio</tp:taxon-name-part> <tp:taxon-name-part taxon-name-part-type="species" reg="japonica">japonica</tp:taxon-name-part></tp:taxon-name></italic> Okuda, 1935</td><td rowspan="1" colspan="1">Japan</td><td rowspan="1" colspan="1">Gamo Lgoon</td><td rowspan="1" colspan="1">–</td><td rowspan="1" colspan="1"><ext-link xmlns:xlink="http://www.w3.org/1999/xlink" ext-link-type="gen" xlink:href="LC545865" xlink:type="simple">LC545865</ext-link> (1730)</td><td rowspan="1" colspan="1">–</td><td rowspan="1" colspan="1"><bold><ext-link xmlns:xlink="http://www.w3.org/1999/xlink" ext-link-type="gen" xlink:href="LC595695" xlink:type="simple">LC595695</ext-link></bold> (509)</td><td rowspan="1" colspan="1">–</td></tr><tr><td rowspan="1" colspan="1"><italic><tp:taxon-name><tp:taxon-name-part taxon-name-part-type="genus" reg="Prionospio">Prionospio</tp:taxon-name-part> <tp:taxon-name-part taxon-name-part-type="species" reg="krusadensis">krusadensis</tp:taxon-name-part></tp:taxon-name></italic> Fauvel, 1929</td><td rowspan="1" colspan="1">Gulf of Manaar</td><td rowspan="1" colspan="1">Sasuhama</td><td rowspan="1" colspan="1">Onagawa Bay</td><td rowspan="1" colspan="1"><ext-link xmlns:xlink="http://www.w3.org/1999/xlink" ext-link-type="gen" xlink:href="LC545866" xlink:type="simple">LC545866</ext-link> (1749)</td><td rowspan="1" colspan="1"><bold><ext-link xmlns:xlink="http://www.w3.org/1999/xlink" ext-link-type="gen" xlink:href="LC545867" xlink:type="simple">LC545867</ext-link></bold> (1751)</td><td rowspan="1" colspan="1"><bold><ext-link xmlns:xlink="http://www.w3.org/1999/xlink" ext-link-type="gen" xlink:href="LC595696" xlink:type="simple">LC595696</ext-link></bold> (507)</td><td rowspan="1" colspan="1"><bold><ext-link xmlns:xlink="http://www.w3.org/1999/xlink" ext-link-type="gen" xlink:href="LC595697" xlink:type="simple">LC595697</ext-link></bold> (507)</td></tr><tr><td rowspan="1" colspan="1"><italic><tp:taxon-name><tp:taxon-name-part taxon-name-part-type="genus" reg="Prionospio">Prionospio</tp:taxon-name-part> <tp:taxon-name-part taxon-name-part-type="species" reg="lineata">lineata</tp:taxon-name-part></tp:taxon-name></italic> Imajima, 1990</td><td rowspan="1" colspan="1">Japan</td><td rowspan="1" colspan="1">Nanao Bay</td><td rowspan="1" colspan="1">–</td><td rowspan="1" colspan="1"><ext-link xmlns:xlink="http://www.w3.org/1999/xlink" ext-link-type="gen" xlink:href="LC545868" xlink:type="simple">LC545868</ext-link> (1752)</td><td rowspan="1" colspan="1">–</td><td rowspan="1" colspan="1"><bold><ext-link xmlns:xlink="http://www.w3.org/1999/xlink" ext-link-type="gen" xlink:href="LC595698" xlink:type="simple">LC595698</ext-link></bold> (506)</td><td rowspan="1" colspan="1">–</td></tr><tr><td rowspan="1" colspan="1"><italic><tp:taxon-name><tp:taxon-name-part taxon-name-part-type="genus" reg="Prionospio">Prionospio</tp:taxon-name-part> <tp:taxon-name-part taxon-name-part-type="species" reg="membranacea">membranacea</tp:taxon-name-part></tp:taxon-name></italic> Imajima, 1990</td><td rowspan="1" colspan="1">Japan</td><td rowspan="1" colspan="1">Onagawa Bay</td><td rowspan="1" colspan="1">Onagawa Bay</td><td rowspan="1" colspan="1"><bold><ext-link xmlns:xlink="http://www.w3.org/1999/xlink" ext-link-type="gen" xlink:href="LC545869" xlink:type="simple">LC545869</ext-link></bold> (1752)</td><td rowspan="1" colspan="1"><bold><ext-link xmlns:xlink="http://www.w3.org/1999/xlink" ext-link-type="gen" xlink:href="LC545870" xlink:type="simple">LC545870</ext-link></bold> (1752), <bold><ext-link xmlns:xlink="http://www.w3.org/1999/xlink" ext-link-type="gen" xlink:href="LC545876" xlink:type="simple">LC545876</ext-link></bold> (1750)</td><td rowspan="1" colspan="1"><bold><ext-link xmlns:xlink="http://www.w3.org/1999/xlink" ext-link-type="gen" xlink:href="LC595699" xlink:type="simple">LC595699</ext-link></bold> (505)</td><td rowspan="1" colspan="1"><bold><ext-link xmlns:xlink="http://www.w3.org/1999/xlink" ext-link-type="gen" xlink:href="LC595700" xlink:type="simple">LC595700</ext-link></bold> (505), <ext-link xmlns:xlink="http://www.w3.org/1999/xlink" ext-link-type="gen" xlink:href="LC595701" xlink:type="simple">LC595701</ext-link> (505)</td></tr><tr><td rowspan="1" colspan="1"><tp:taxon-name><tp:taxon-name-part taxon-name-part-type="genus" reg="Prionospio">Prionospio</tp:taxon-name-part> <tp:taxon-name-part taxon-name-part-type="uncertainty-rank">cf.</tp:taxon-name-part> <tp:taxon-name-part taxon-name-part-type="species" reg="saccifera">saccifera</tp:taxon-name-part></tp:taxon-name> Mackie &amp; Hartley, 1990</td><td rowspan="1" colspan="1">Hong Kong</td><td rowspan="1" colspan="1">Onagawa Bay</td><td rowspan="1" colspan="1">–</td><td rowspan="1" colspan="1"><ext-link xmlns:xlink="http://www.w3.org/1999/xlink" ext-link-type="gen" xlink:href="LC545871" xlink:type="simple">LC545871</ext-link> (1753)</td><td rowspan="1" colspan="1">–</td><td rowspan="1" colspan="1"><bold><ext-link xmlns:xlink="http://www.w3.org/1999/xlink" ext-link-type="gen" xlink:href="LC595702" xlink:type="simple">LC595702</ext-link></bold> (497)</td><td rowspan="1" colspan="1">–</td></tr><tr><td rowspan="1" colspan="1"><italic><tp:taxon-name><tp:taxon-name-part taxon-name-part-type="genus" reg="Prionospio">Prionospio</tp:taxon-name-part> <tp:taxon-name-part taxon-name-part-type="species" reg="sexoculata">sexoculata</tp:taxon-name-part></tp:taxon-name></italic> Augener, 1918</td><td rowspan="1" colspan="1">Namibia</td><td rowspan="1" colspan="1">Onagawa Bay</td><td rowspan="1" colspan="1">–</td><td rowspan="1" colspan="1"><bold><ext-link xmlns:xlink="http://www.w3.org/1999/xlink" ext-link-type="gen" xlink:href="LC545872" xlink:type="simple">LC545872</ext-link></bold> (1752)</td><td rowspan="1" colspan="1">–</td><td rowspan="1" colspan="1"><bold><ext-link xmlns:xlink="http://www.w3.org/1999/xlink" ext-link-type="gen" xlink:href="LC595703" xlink:type="simple">LC595703</ext-link></bold> (459)</td><td rowspan="1" colspan="1">–</td></tr><tr><td rowspan="1" colspan="1"><italic><tp:taxon-name><tp:taxon-name-part taxon-name-part-type="genus" reg="Prionospio">Prionospio</tp:taxon-name-part> <tp:taxon-name-part taxon-name-part-type="species" reg="variegata">variegata</tp:taxon-name-part></tp:taxon-name></italic> Imajima, 1990</td><td rowspan="1" colspan="1">Japan</td><td rowspan="1" colspan="1">Akinohama</td><td rowspan="1" colspan="1">–</td><td rowspan="1" colspan="1"><ext-link xmlns:xlink="http://www.w3.org/1999/xlink" ext-link-type="gen" xlink:href="LC545873" xlink:type="simple">LC545873</ext-link> (1753)</td><td rowspan="1" colspan="1">–</td><td rowspan="1" colspan="1"><bold><ext-link xmlns:xlink="http://www.w3.org/1999/xlink" ext-link-type="gen" xlink:href="LC595704" xlink:type="simple">LC595704</ext-link></bold> (505)</td><td rowspan="1" colspan="1">–</td></tr><tr><td rowspan="1" colspan="1"><italic><tp:taxon-name><tp:taxon-name-part taxon-name-part-type="genus" reg="Prionospio">Prionospio</tp:taxon-name-part></tp:taxon-name></italic> sp.1</td><td rowspan="1" colspan="1">–</td><td rowspan="1" colspan="1">–</td><td rowspan="1" colspan="1">Onagawa Bay</td><td rowspan="1" colspan="1">–</td><td rowspan="1" colspan="1"><bold><ext-link xmlns:xlink="http://www.w3.org/1999/xlink" ext-link-type="gen" xlink:href="LC545874" xlink:type="simple">LC545874</ext-link></bold> (1752)</td><td rowspan="1" colspan="1">–</td><td rowspan="1" colspan="1"><bold><ext-link xmlns:xlink="http://www.w3.org/1999/xlink" ext-link-type="gen" xlink:href="LC595705" xlink:type="simple">LC595705</ext-link></bold> (500)</td></tr><tr><td rowspan="1" colspan="1"><italic><tp:taxon-name><tp:taxon-name-part taxon-name-part-type="genus" reg="Prionospio">Prionospio</tp:taxon-name-part></tp:taxon-name></italic> sp.2</td><td rowspan="1" colspan="1">–</td><td rowspan="1" colspan="1">–</td><td rowspan="1" colspan="1">Onagawa Bay</td><td rowspan="1" colspan="1">–</td><td rowspan="1" colspan="1"><bold><ext-link xmlns:xlink="http://www.w3.org/1999/xlink" ext-link-type="gen" xlink:href="LC545875" xlink:type="simple">LC545875</ext-link></bold> (1752)</td><td rowspan="1" colspan="1">–</td><td rowspan="1" colspan="1"><bold><ext-link xmlns:xlink="http://www.w3.org/1999/xlink" ext-link-type="gen" xlink:href="LC595706" xlink:type="simple">LC595706</ext-link></bold> (494)</td></tr><tr><td rowspan="1" colspan="8"><italic><tp:taxon-name><tp:taxon-name-part taxon-name-part-type="genus" reg="Rhynchospio">Rhynchospio</tp:taxon-name-part></tp:taxon-name></italic> Hartman, 1936</td></tr><tr><td rowspan="1" colspan="1"><tp:taxon-name><tp:taxon-name-part taxon-name-part-type="genus" reg="Rhynchospio">Rhynchospio</tp:taxon-name-part> <tp:taxon-name-part taxon-name-part-type="uncertainty-rank">aff.</tp:taxon-name-part> <tp:taxon-name-part taxon-name-part-type="species" reg="asiatica">asiatica</tp:taxon-name-part></tp:taxon-name> sensu <xref ref-type="bibr" rid="B160">Radashevsky et al. (2014)</xref></td><td rowspan="1" colspan="1">–</td><td rowspan="1" colspan="1">Gamo Lagoon, Sasuhama</td><td rowspan="1" colspan="1">Onagawa Bay, Gamo Lagoon, Sasuhama</td><td rowspan="1" colspan="1"><ext-link xmlns:xlink="http://www.w3.org/1999/xlink" ext-link-type="gen" xlink:href="LC545877" xlink:type="simple">LC545877</ext-link> (1783)</td><td rowspan="1" colspan="1"><ext-link xmlns:xlink="http://www.w3.org/1999/xlink" ext-link-type="gen" xlink:href="LC545878" xlink:type="simple">LC545878</ext-link> (1783)</td><td rowspan="1" colspan="1"><bold><ext-link xmlns:xlink="http://www.w3.org/1999/xlink" ext-link-type="gen" xlink:href="LC595707" xlink:type="simple">LC595707</ext-link></bold> (503)</td><td rowspan="1" colspan="1"><bold><ext-link xmlns:xlink="http://www.w3.org/1999/xlink" ext-link-type="gen" xlink:href="LC595708" xlink:type="simple">LC595708</ext-link></bold> (477)</td></tr><tr><td rowspan="1" colspan="8"><italic><tp:taxon-name><tp:taxon-name-part taxon-name-part-type="genus" reg="Scolelepis">Scolelepis</tp:taxon-name-part></tp:taxon-name></italic> Blainville, 1828</td></tr><tr><td rowspan="1" colspan="1"><tp:taxon-name><tp:taxon-name-part taxon-name-part-type="genus" reg="Scolelepis">Scolelepis</tp:taxon-name-part> <tp:taxon-name-part taxon-name-part-type="uncertainty-rank">aff.</tp:taxon-name-part> <tp:taxon-name-part taxon-name-part-type="species" reg="daphoinos">daphoinos</tp:taxon-name-part></tp:taxon-name> Zhou, Ji &amp; Li, 2009</td><td rowspan="1" colspan="1">China</td><td rowspan="1" colspan="1">Rishiri Island</td><td rowspan="1" colspan="1"/><td rowspan="1" colspan="1"><ext-link xmlns:xlink="http://www.w3.org/1999/xlink" ext-link-type="gen" xlink:href="LC545879" xlink:type="simple">LC545879</ext-link> (1819)</td><td rowspan="1" colspan="1"/><td rowspan="1" colspan="1"><bold><ext-link xmlns:xlink="http://www.w3.org/1999/xlink" ext-link-type="gen" xlink:href="LC595709" xlink:type="simple">LC595709</ext-link></bold> (505)</td><td rowspan="1" colspan="1">–</td></tr><tr><td rowspan="1" colspan="1"><tp:taxon-name><tp:taxon-name-part taxon-name-part-type="genus" reg="Scolelepis">Scolelepis</tp:taxon-name-part> <tp:taxon-name-part taxon-name-part-type="uncertainty-rank">cf.</tp:taxon-name-part> <tp:taxon-name-part taxon-name-part-type="species" reg="kudenovi">kudenovi</tp:taxon-name-part></tp:taxon-name> Hartmann-Schröder, 1981</td><td rowspan="1" colspan="1">Australia</td><td rowspan="1" colspan="1"/><td rowspan="1" colspan="1">Sasuhama</td><td rowspan="1" colspan="1"/><td rowspan="1" colspan="1"><ext-link xmlns:xlink="http://www.w3.org/1999/xlink" ext-link-type="gen" xlink:href="LC545880" xlink:type="simple">LC545880</ext-link> (1819)</td><td rowspan="1" colspan="1">–</td><td rowspan="1" colspan="1"><bold><ext-link xmlns:xlink="http://www.w3.org/1999/xlink" ext-link-type="gen" xlink:href="LC595710" xlink:type="simple">LC595710</ext-link></bold> (505)</td></tr><tr><td rowspan="1" colspan="1"><italic><tp:taxon-name><tp:taxon-name-part taxon-name-part-type="genus" reg="Scolelepis">Scolelepis</tp:taxon-name-part> <tp:taxon-name-part taxon-name-part-type="species" reg="planata">planata</tp:taxon-name-part></tp:taxon-name></italic> Imajima, 1992</td><td rowspan="1" colspan="1">Japan</td><td rowspan="1" colspan="1">Ena Bay</td><td rowspan="1" colspan="1">–</td><td rowspan="1" colspan="1"><ext-link xmlns:xlink="http://www.w3.org/1999/xlink" ext-link-type="gen" xlink:href="LC545881" xlink:type="simple">LC545881</ext-link> (1816)</td><td rowspan="1" colspan="1">–</td><td rowspan="1" colspan="1"><bold><ext-link xmlns:xlink="http://www.w3.org/1999/xlink" ext-link-type="gen" xlink:href="LC595711" xlink:type="simple">LC595711</ext-link></bold> (501)</td><td rowspan="1" colspan="1">–</td></tr><tr><td rowspan="1" colspan="1"><italic><tp:taxon-name><tp:taxon-name-part taxon-name-part-type="genus" reg="Scolelepis">Scolelepis</tp:taxon-name-part> <tp:taxon-name-part taxon-name-part-type="species" reg="texana">texana</tp:taxon-name-part></tp:taxon-name></italic> Foster, 1971</td><td rowspan="1" colspan="1">USA</td><td rowspan="1" colspan="1">Nanao Bay, Matsukawa–ura Lagoon</td><td rowspan="1" colspan="1">–</td><td rowspan="1" colspan="1"><bold><ext-link xmlns:xlink="http://www.w3.org/1999/xlink" ext-link-type="gen" xlink:href="LC545882" xlink:type="simple">LC545882</ext-link></bold> (1821)</td><td rowspan="1" colspan="1">–</td><td rowspan="1" colspan="1"><bold><ext-link xmlns:xlink="http://www.w3.org/1999/xlink" ext-link-type="gen" xlink:href="LC595712" xlink:type="simple">LC595712</ext-link></bold> (501)</td><td rowspan="1" colspan="1">–</td></tr><tr><td rowspan="1" colspan="1"><italic><tp:taxon-name><tp:taxon-name-part taxon-name-part-type="genus" reg="Scolelepis">Scolelepis</tp:taxon-name-part></tp:taxon-name></italic> sp. 1</td><td rowspan="1" colspan="1">–</td><td rowspan="1" colspan="1">Onagawa Bay</td><td rowspan="1" colspan="1">Onagawa Bay</td><td rowspan="1" colspan="1"><ext-link xmlns:xlink="http://www.w3.org/1999/xlink" ext-link-type="gen" xlink:href="LC545883" xlink:type="simple">LC545883</ext-link> (1819)</td><td rowspan="1" colspan="1"><ext-link xmlns:xlink="http://www.w3.org/1999/xlink" ext-link-type="gen" xlink:href="LC545884" xlink:type="simple">LC545884</ext-link> (1819)</td><td rowspan="1" colspan="1"><bold><ext-link xmlns:xlink="http://www.w3.org/1999/xlink" ext-link-type="gen" xlink:href="LC595713" xlink:type="simple">LC595713</ext-link></bold> (505)</td><td rowspan="1" colspan="1"><bold><ext-link xmlns:xlink="http://www.w3.org/1999/xlink" ext-link-type="gen" xlink:href="LC595714" xlink:type="simple">LC595714</ext-link></bold> (505)</td></tr><tr><td rowspan="1" colspan="1"><italic><tp:taxon-name><tp:taxon-name-part taxon-name-part-type="genus" reg="Scolelepis">Scolelepis</tp:taxon-name-part></tp:taxon-name></italic> sp. 2</td><td rowspan="1" colspan="1">–</td><td rowspan="1" colspan="1">–</td><td rowspan="1" colspan="1">Onagawa Bay</td><td rowspan="1" colspan="1">–</td><td rowspan="1" colspan="1"><ext-link xmlns:xlink="http://www.w3.org/1999/xlink" ext-link-type="gen" xlink:href="LC545885" xlink:type="simple">LC545885</ext-link> (1820)</td><td rowspan="1" colspan="1">–</td><td rowspan="1" colspan="1"><ext-link xmlns:xlink="http://www.w3.org/1999/xlink" ext-link-type="gen" xlink:href="LC595715" xlink:type="simple">LC595715</ext-link> (505)</td></tr><tr><td rowspan="1" colspan="8"><italic><tp:taxon-name><tp:taxon-name-part taxon-name-part-type="genus" reg="Spiophanes">Spiophanes</tp:taxon-name-part></tp:taxon-name></italic> Grube, 1860</td></tr><tr><td rowspan="1" colspan="1"><tp:taxon-name><tp:taxon-name-part taxon-name-part-type="genus" reg="Spiophanes">Spiophanes</tp:taxon-name-part> <tp:taxon-name-part taxon-name-part-type="uncertainty-rank">aff.</tp:taxon-name-part> <tp:taxon-name-part taxon-name-part-type="species" reg="kroyeri">kroyeri</tp:taxon-name-part></tp:taxon-name> Grube, 1860</td><td rowspan="1" colspan="1">Greenland Sea</td><td rowspan="1" colspan="1">Onagawa Bay</td><td rowspan="1" colspan="1">–</td><td rowspan="1" colspan="1"><ext-link xmlns:xlink="http://www.w3.org/1999/xlink" ext-link-type="gen" xlink:href="LC545886" xlink:type="simple">LC545886</ext-link> (1750)</td><td rowspan="1" colspan="1">–</td><td rowspan="1" colspan="1"><bold><ext-link xmlns:xlink="http://www.w3.org/1999/xlink" ext-link-type="gen" xlink:href="LC595716" xlink:type="simple">LC595716</ext-link></bold> (500)</td><td rowspan="1" colspan="1">–</td></tr><tr><td rowspan="1" colspan="1"><italic><tp:taxon-name><tp:taxon-name-part taxon-name-part-type="genus" reg="Spiophanes">Spiophanes</tp:taxon-name-part> <tp:taxon-name-part taxon-name-part-type="species" reg="uschakowi">uschakowi</tp:taxon-name-part></tp:taxon-name></italic> Zachs, 1933</td><td rowspan="1" colspan="1">Russia</td><td rowspan="1" colspan="1">–</td><td rowspan="1" colspan="1">Onagawa Bay</td><td rowspan="1" colspan="1">–</td><td rowspan="1" colspan="1"><bold><ext-link xmlns:xlink="http://www.w3.org/1999/xlink" ext-link-type="gen" xlink:href="LC545887" xlink:type="simple">LC545887</ext-link></bold> (1750)</td><td rowspan="1" colspan="1">–</td><td rowspan="1" colspan="1"><bold><ext-link xmlns:xlink="http://www.w3.org/1999/xlink" ext-link-type="gen" xlink:href="LC595717" xlink:type="simple">LC595717</ext-link></bold> (504)</td></tr><tr><td rowspan="1" colspan="1"><tp:taxon-name><tp:taxon-name-part taxon-name-part-type="genus" reg="Spiophanes">Spiophanes</tp:taxon-name-part> <tp:taxon-name-part taxon-name-part-type="uncertainty-rank">aff.</tp:taxon-name-part> <tp:taxon-name-part taxon-name-part-type="species" reg="uschakowi">uschakowi</tp:taxon-name-part></tp:taxon-name> Zachs, 1933</td><td rowspan="1" colspan="1">Russia</td><td rowspan="1" colspan="1">Sasuhama</td><td rowspan="1" colspan="1">Onagawa Bay, Sasuhama</td><td rowspan="1" colspan="1"><bold><ext-link xmlns:xlink="http://www.w3.org/1999/xlink" ext-link-type="gen" xlink:href="LC545888" xlink:type="simple">LC545888</ext-link></bold> (1750)</td><td rowspan="1" colspan="1"><ext-link xmlns:xlink="http://www.w3.org/1999/xlink" ext-link-type="gen" xlink:href="LC545889" xlink:type="simple">LC545889</ext-link> (1750)</td><td rowspan="1" colspan="1"><bold><ext-link xmlns:xlink="http://www.w3.org/1999/xlink" ext-link-type="gen" xlink:href="LC595718" xlink:type="simple">LC595718</ext-link></bold> (504)</td><td rowspan="1" colspan="1"><bold><ext-link xmlns:xlink="http://www.w3.org/1999/xlink" ext-link-type="gen" xlink:href="LC595719" xlink:type="simple">LC595719</ext-link></bold> (504)</td></tr><tr><td rowspan="1" colspan="1"><italic><tp:taxon-name><tp:taxon-name-part taxon-name-part-type="genus" reg="Spiophanes">Spiophanes</tp:taxon-name-part> <tp:taxon-name-part taxon-name-part-type="species" reg="wigleyi">wigleyi</tp:taxon-name-part></tp:taxon-name></italic> Pettibone, 1962</td><td rowspan="1" colspan="1">Georges Bank</td><td rowspan="1" colspan="1">Sagami Bay</td><td rowspan="1" colspan="1">–</td><td rowspan="1" colspan="1"><ext-link xmlns:xlink="http://www.w3.org/1999/xlink" ext-link-type="gen" xlink:href="LC545890" xlink:type="simple">LC545890</ext-link> (1749)</td><td rowspan="1" colspan="1">–</td><td rowspan="1" colspan="1"><bold><ext-link xmlns:xlink="http://www.w3.org/1999/xlink" ext-link-type="gen" xlink:href="LC595720" xlink:type="simple">LC595720</ext-link></bold> (513)</td><td rowspan="1" colspan="1">–</td></tr><tr><td rowspan="1" colspan="8"><tp:taxon-name><tp:taxon-name-part taxon-name-part-type="subfamily">Spioninae</tp:taxon-name-part></tp:taxon-name> Söderström, 1920</td></tr><tr><td rowspan="1" colspan="8"><italic><tp:taxon-name><tp:taxon-name-part taxon-name-part-type="genus" reg="Boccardia">Boccardia</tp:taxon-name-part></tp:taxon-name></italic> Carazzi, 1893</td></tr><tr><td rowspan="1" colspan="1"><italic><tp:taxon-name><tp:taxon-name-part taxon-name-part-type="genus" reg="Boccardia">Boccardia</tp:taxon-name-part> <tp:taxon-name-part taxon-name-part-type="species" reg="proboscidea">proboscidea</tp:taxon-name-part></tp:taxon-name></italic> Hartman, 1940</td><td rowspan="1" colspan="1">USA</td><td rowspan="1" colspan="1">Sasuhama</td><td rowspan="1" colspan="1">Sasuhama</td><td rowspan="1" colspan="1"><ext-link xmlns:xlink="http://www.w3.org/1999/xlink" ext-link-type="gen" xlink:href="LC107607" xlink:type="simple">LC107607</ext-link> (1768)<sup>e</sup></td><td rowspan="1" colspan="1"><bold><ext-link xmlns:xlink="http://www.w3.org/1999/xlink" ext-link-type="gen" xlink:href="LC545891" xlink:type="simple">LC545891</ext-link></bold> (1768)</td><td rowspan="1" colspan="1"><bold><ext-link xmlns:xlink="http://www.w3.org/1999/xlink" ext-link-type="gen" xlink:href="LC595721" xlink:type="simple">LC595721</ext-link></bold> (472)</td><td rowspan="1" colspan="1"><bold><ext-link xmlns:xlink="http://www.w3.org/1999/xlink" ext-link-type="gen" xlink:href="LC595722" xlink:type="simple">LC595722</ext-link></bold> (472)</td></tr><tr><td rowspan="1" colspan="1"><italic><tp:taxon-name><tp:taxon-name-part taxon-name-part-type="genus" reg="Boccardia">Boccardia</tp:taxon-name-part> <tp:taxon-name-part taxon-name-part-type="species" reg="pseudonatrix">pseudonatrix</tp:taxon-name-part></tp:taxon-name></italic> Day, 1961</td><td rowspan="1" colspan="1">South Africa</td><td rowspan="1" colspan="1">Tomiura</td><td rowspan="1" colspan="1">Tomiura</td><td rowspan="1" colspan="1"><bold><ext-link xmlns:xlink="http://www.w3.org/1999/xlink" ext-link-type="gen" xlink:href="LC545892" xlink:type="simple">LC545892</ext-link></bold> (1745)</td><td rowspan="1" colspan="1"><ext-link xmlns:xlink="http://www.w3.org/1999/xlink" ext-link-type="gen" xlink:href="LC545893" xlink:type="simple">LC545893</ext-link> (1745)</td><td rowspan="1" colspan="1"><bold><ext-link xmlns:xlink="http://www.w3.org/1999/xlink" ext-link-type="gen" xlink:href="LC595723" xlink:type="simple">LC595723</ext-link></bold> (466)</td><td rowspan="1" colspan="1"><bold><ext-link xmlns:xlink="http://www.w3.org/1999/xlink" ext-link-type="gen" xlink:href="LC595724" xlink:type="simple">LC595724</ext-link></bold> (466)</td></tr><tr><td rowspan="1" colspan="1"><italic><tp:taxon-name><tp:taxon-name-part taxon-name-part-type="genus" reg="Boccardia">Boccardia</tp:taxon-name-part></tp:taxon-name></italic> sp. 1</td><td rowspan="1" colspan="1">–</td><td rowspan="1" colspan="1">–</td><td rowspan="1" colspan="1">Onagawa Bay</td><td rowspan="1" colspan="1">–</td><td rowspan="1" colspan="1"><ext-link xmlns:xlink="http://www.w3.org/1999/xlink" ext-link-type="gen" xlink:href="LC545894" xlink:type="simple">LC545894</ext-link> (1705)</td><td rowspan="1" colspan="1">–</td><td rowspan="1" colspan="1"><bold><ext-link xmlns:xlink="http://www.w3.org/1999/xlink" ext-link-type="gen" xlink:href="LC595725" xlink:type="simple">LC595725</ext-link></bold> (472)</td></tr><tr><td rowspan="1" colspan="1"><italic><tp:taxon-name><tp:taxon-name-part taxon-name-part-type="genus" reg="Boccardia">Boccardia</tp:taxon-name-part></tp:taxon-name></italic> sp. 2</td><td rowspan="1" colspan="1">–</td><td rowspan="1" colspan="1">–</td><td rowspan="1" colspan="1">Onagawa Bay, Sashama, Sendai Port</td><td rowspan="1" colspan="1">–</td><td rowspan="1" colspan="1"><bold><ext-link xmlns:xlink="http://www.w3.org/1999/xlink" ext-link-type="gen" xlink:href="LC545895" xlink:type="simple">LC545895</ext-link></bold> (1705)</td><td rowspan="1" colspan="1">–</td><td rowspan="1" colspan="1"><bold><ext-link xmlns:xlink="http://www.w3.org/1999/xlink" ext-link-type="gen" xlink:href="LC595726" xlink:type="simple">LC595726</ext-link></bold> (472)</td></tr><tr><td rowspan="1" colspan="8"><italic><tp:taxon-name><tp:taxon-name-part taxon-name-part-type="genus" reg="Boccardiella">Boccardiella</tp:taxon-name-part></tp:taxon-name></italic> Blake &amp; Kudenov, 1978</td></tr><tr><td rowspan="1" colspan="1"><italic><tp:taxon-name><tp:taxon-name-part taxon-name-part-type="genus" reg="Boccardiella">Boccardiella</tp:taxon-name-part> <tp:taxon-name-part taxon-name-part-type="species" reg="hamata">hamata</tp:taxon-name-part></tp:taxon-name></italic> (Webster, 1879)</td><td rowspan="1" colspan="1">USA</td><td rowspan="1" colspan="1">Sasuhama, Gamo Lagoon</td><td rowspan="1" colspan="1">Onagawa Bay, Gobu–ura, Sasuhama</td><td rowspan="1" colspan="1"><ext-link xmlns:xlink="http://www.w3.org/1999/xlink" ext-link-type="gen" xlink:href="LC107608" xlink:type="simple">LC107608</ext-link> (1772)<sup>e</sup></td><td rowspan="1" colspan="1"><ext-link xmlns:xlink="http://www.w3.org/1999/xlink" ext-link-type="gen" xlink:href="LC545896" xlink:type="simple">LC545896</ext-link> (1772)</td><td rowspan="1" colspan="1"><bold><ext-link xmlns:xlink="http://www.w3.org/1999/xlink" ext-link-type="gen" xlink:href="LC595727" xlink:type="simple">LC595727</ext-link></bold> (472)</td><td rowspan="1" colspan="1"><bold><ext-link xmlns:xlink="http://www.w3.org/1999/xlink" ext-link-type="gen" xlink:href="LC595728" xlink:type="simple">LC595728</ext-link></bold> (472)</td></tr><tr><td rowspan="1" colspan="8"><italic><tp:taxon-name><tp:taxon-name-part taxon-name-part-type="genus" reg="Dipolydora">Dipolydora</tp:taxon-name-part></tp:taxon-name></italic> Verrill, 1881</td></tr><tr><td rowspan="1" colspan="1"><italic><tp:taxon-name><tp:taxon-name-part taxon-name-part-type="genus" reg="Dipolydora">Dipolydora</tp:taxon-name-part> <tp:taxon-name-part taxon-name-part-type="species" reg="armata">armata</tp:taxon-name-part></tp:taxon-name></italic> (Langerhans, 1880)</td><td rowspan="1" colspan="1">Madeira</td><td rowspan="1" colspan="1">Akinohama</td><td rowspan="1" colspan="1">–</td><td rowspan="1" colspan="1"><ext-link xmlns:xlink="http://www.w3.org/1999/xlink" ext-link-type="gen" xlink:href="LC545897" xlink:type="simple">LC545897</ext-link> (1772)</td><td rowspan="1" colspan="1">–</td><td rowspan="1" colspan="1"><bold><ext-link xmlns:xlink="http://www.w3.org/1999/xlink" ext-link-type="gen" xlink:href="LC595729" xlink:type="simple">LC595729</ext-link></bold> (473)</td><td rowspan="1" colspan="1">–</td></tr><tr><td rowspan="1" colspan="1"><italic><tp:taxon-name><tp:taxon-name-part taxon-name-part-type="genus" reg="Dipolydora">Dipolydora</tp:taxon-name-part> <tp:taxon-name-part taxon-name-part-type="species" reg="bidentata">bidentata</tp:taxon-name-part></tp:taxon-name></italic> (Zachs, 1933)</td><td rowspan="1" colspan="1">Russia</td><td rowspan="1" colspan="1">Sasuhama</td><td rowspan="1" colspan="1">Onagawa Bay</td><td rowspan="1" colspan="1"><ext-link xmlns:xlink="http://www.w3.org/1999/xlink" ext-link-type="gen" xlink:href="LC107609" xlink:type="simple">LC107609</ext-link> (1770)<sup>e</sup></td><td rowspan="1" colspan="1"><ext-link xmlns:xlink="http://www.w3.org/1999/xlink" ext-link-type="gen" xlink:href="LC545898" xlink:type="simple">LC545898</ext-link> (1770)</td><td rowspan="1" colspan="1"><bold><ext-link xmlns:xlink="http://www.w3.org/1999/xlink" ext-link-type="gen" xlink:href="LC595730" xlink:type="simple">LC595730</ext-link></bold> (475)</td><td rowspan="1" colspan="1"><bold><ext-link xmlns:xlink="http://www.w3.org/1999/xlink" ext-link-type="gen" xlink:href="LC595731" xlink:type="simple">LC595731</ext-link></bold> (475)</td></tr><tr><td rowspan="1" colspan="1"><tp:taxon-name><tp:taxon-name-part taxon-name-part-type="genus" reg="Dipolydora">Dipolydora</tp:taxon-name-part> <tp:taxon-name-part taxon-name-part-type="uncertainty-rank">cf.</tp:taxon-name-part> <tp:taxon-name-part taxon-name-part-type="species" reg="commensalis">commensalis</tp:taxon-name-part></tp:taxon-name> (Andrews, 1891)</td><td rowspan="1" colspan="1">USA</td><td rowspan="1" colspan="1">–</td><td rowspan="1" colspan="1">Sasuhama</td><td rowspan="1" colspan="1">–</td><td rowspan="1" colspan="1"><ext-link xmlns:xlink="http://www.w3.org/1999/xlink" ext-link-type="gen" xlink:href="LC545899" xlink:type="simple">LC545899</ext-link> (1769)</td><td rowspan="1" colspan="1">–</td><td rowspan="1" colspan="1"><bold><ext-link xmlns:xlink="http://www.w3.org/1999/xlink" ext-link-type="gen" xlink:href="LC595732" xlink:type="simple">LC595732</ext-link></bold> (474)</td></tr><tr><td rowspan="1" colspan="1"><italic><tp:taxon-name><tp:taxon-name-part taxon-name-part-type="genus" reg="Dipolydora">Dipolydora</tp:taxon-name-part> <tp:taxon-name-part taxon-name-part-type="species" reg="giardi">giardi</tp:taxon-name-part></tp:taxon-name></italic> (Mesnil, 1893)</td><td rowspan="1" colspan="1">France</td><td rowspan="1" colspan="1">Onagawa Bay</td><td rowspan="1" colspan="1">Onagawa Bay</td><td rowspan="1" colspan="1"><bold><ext-link xmlns:xlink="http://www.w3.org/1999/xlink" ext-link-type="gen" xlink:href="LC545900" xlink:type="simple">LC545900</ext-link></bold> (1770)</td><td rowspan="1" colspan="1"><ext-link xmlns:xlink="http://www.w3.org/1999/xlink" ext-link-type="gen" xlink:href="LC545901" xlink:type="simple">LC545901</ext-link> (1766)</td><td rowspan="1" colspan="1"><bold><ext-link xmlns:xlink="http://www.w3.org/1999/xlink" ext-link-type="gen" xlink:href="LC595733" xlink:type="simple">LC595733</ext-link></bold> (474)</td><td rowspan="1" colspan="1"><bold><ext-link xmlns:xlink="http://www.w3.org/1999/xlink" ext-link-type="gen" xlink:href="LC595734" xlink:type="simple">LC595734</ext-link></bold> (474)</td></tr><tr><td rowspan="1" colspan="1"><tp:taxon-name><tp:taxon-name-part taxon-name-part-type="genus" reg="Dipolydora">Dipolydora</tp:taxon-name-part> <tp:taxon-name-part taxon-name-part-type="uncertainty-rank">cf.</tp:taxon-name-part> <tp:taxon-name-part taxon-name-part-type="species" reg="socialis">socialis</tp:taxon-name-part></tp:taxon-name> (Schmarda, 1861)</td><td rowspan="1" colspan="1">Chile</td><td rowspan="1" colspan="1">Onagawa Bay, Sasuhama</td><td rowspan="1" colspan="1">Onagawa Bay</td><td rowspan="1" colspan="1"><ext-link xmlns:xlink="http://www.w3.org/1999/xlink" ext-link-type="gen" xlink:href="LC545902" xlink:type="simple">LC545902</ext-link> (1770)</td><td rowspan="1" colspan="1"><ext-link xmlns:xlink="http://www.w3.org/1999/xlink" ext-link-type="gen" xlink:href="LC545903" xlink:type="simple">LC545903</ext-link> (1770)</td><td rowspan="1" colspan="1"><bold><ext-link xmlns:xlink="http://www.w3.org/1999/xlink" ext-link-type="gen" xlink:href="LC595735" xlink:type="simple">LC595735</ext-link></bold> (475)</td><td rowspan="1" colspan="1"><bold><ext-link xmlns:xlink="http://www.w3.org/1999/xlink" ext-link-type="gen" xlink:href="LC595736" xlink:type="simple">LC595736</ext-link></bold> (475)</td></tr><tr><td rowspan="1" colspan="1"><italic><tp:taxon-name><tp:taxon-name-part taxon-name-part-type="genus" reg="Dipolydora">Dipolydora</tp:taxon-name-part></tp:taxon-name></italic> sp.</td><td rowspan="1" colspan="1">–</td><td rowspan="1" colspan="1">–</td><td rowspan="1" colspan="1">Onagawa Bay</td><td rowspan="1" colspan="1">–</td><td rowspan="1" colspan="1"><ext-link xmlns:xlink="http://www.w3.org/1999/xlink" ext-link-type="gen" xlink:href="LC545904" xlink:type="simple">LC545904</ext-link> (1770)</td><td rowspan="1" colspan="1">–</td><td rowspan="1" colspan="1"><bold><ext-link xmlns:xlink="http://www.w3.org/1999/xlink" ext-link-type="gen" xlink:href="LC595737" xlink:type="simple">LC595737</ext-link></bold> (476)</td></tr><tr><td rowspan="1" colspan="8"><italic><tp:taxon-name><tp:taxon-name-part taxon-name-part-type="genus" reg="Polydora">Polydora</tp:taxon-name-part></tp:taxon-name></italic> Bosc, 1802</td></tr><tr><td rowspan="1" colspan="1"><italic><tp:taxon-name><tp:taxon-name-part taxon-name-part-type="genus" reg="Polydora">Polydora</tp:taxon-name-part> <tp:taxon-name-part taxon-name-part-type="species" reg="aura">aura</tp:taxon-name-part></tp:taxon-name></italic> Sato-Okoshi, 1998</td><td rowspan="1" colspan="1">Japan</td><td rowspan="1" colspan="1">Hiroshima Bay</td><td rowspan="1" colspan="1">–</td><td rowspan="1" colspan="1"><ext-link xmlns:xlink="http://www.w3.org/1999/xlink" ext-link-type="gen" xlink:href="AB705409" xlink:type="simple">AB705409</ext-link> (1771)<sup>a</sup></td><td rowspan="1" colspan="1">–</td><td rowspan="1" colspan="1"><ext-link xmlns:xlink="http://www.w3.org/1999/xlink" ext-link-type="gen" xlink:href="LC500931" xlink:type="simple">LC500931</ext-link> (473)<sup>g</sup></td><td rowspan="1" colspan="1">–</td></tr><tr><td rowspan="1" colspan="1"><italic><tp:taxon-name><tp:taxon-name-part taxon-name-part-type="genus" reg="Polydora">Polydora</tp:taxon-name-part> <tp:taxon-name-part taxon-name-part-type="species" reg="brevipalpa">brevipalpa</tp:taxon-name-part></tp:taxon-name></italic> Zachs, 1933</td><td rowspan="1" colspan="1">Russia</td><td rowspan="1" colspan="1">Mutsu Bay, Onagawa Bay</td><td rowspan="1" colspan="1">Onagawa Bay, Sasuhama</td><td rowspan="1" colspan="1"><ext-link xmlns:xlink="http://www.w3.org/1999/xlink" ext-link-type="gen" xlink:href="AB705407" xlink:type="simple">AB705407</ext-link> (1771)<sup>a</sup></td><td rowspan="1" colspan="1"><ext-link xmlns:xlink="http://www.w3.org/1999/xlink" ext-link-type="gen" xlink:href="LC545905" xlink:type="simple">LC545905</ext-link> (1766)</td><td rowspan="1" colspan="1"><bold><ext-link xmlns:xlink="http://www.w3.org/1999/xlink" ext-link-type="gen" xlink:href="LC595738" xlink:type="simple">LC595738</ext-link></bold> (474)</td><td rowspan="1" colspan="1"><bold><ext-link xmlns:xlink="http://www.w3.org/1999/xlink" ext-link-type="gen" xlink:href="LC595739" xlink:type="simple">LC595739</ext-link></bold> (474)</td></tr><tr><td rowspan="1" colspan="1"><italic><tp:taxon-name><tp:taxon-name-part taxon-name-part-type="genus" reg="Polydora">Polydora</tp:taxon-name-part> <tp:taxon-name-part taxon-name-part-type="species" reg="calcarea">calcarea</tp:taxon-name-part></tp:taxon-name></italic> (Templeton, 1836)</td><td rowspan="1" colspan="1">UK</td><td rowspan="1" colspan="1">Kitaibaraki</td><td rowspan="1" colspan="1">–</td><td rowspan="1" colspan="1"><ext-link xmlns:xlink="http://www.w3.org/1999/xlink" ext-link-type="gen" xlink:href="AB705403" xlink:type="simple">AB705403</ext-link> (1771)<sup>b</sup></td><td rowspan="1" colspan="1">–</td><td rowspan="1" colspan="1"><bold><ext-link xmlns:xlink="http://www.w3.org/1999/xlink" ext-link-type="gen" xlink:href="LC595740" xlink:type="simple">LC595740</ext-link></bold> (475)</td><td rowspan="1" colspan="1">–</td></tr><tr><td rowspan="1" colspan="1"><italic><tp:taxon-name><tp:taxon-name-part taxon-name-part-type="genus" reg="Polydora">Polydora</tp:taxon-name-part> <tp:taxon-name-part taxon-name-part-type="species" reg="cornuta">cornuta</tp:taxon-name-part></tp:taxon-name></italic> Bosc, 1802</td><td rowspan="1" colspan="1">USA</td><td rowspan="1" colspan="1">Sasuhama, Gamo Lagoon</td><td rowspan="1" colspan="1">Gamo Lagoon</td><td rowspan="1" colspan="1"><ext-link xmlns:xlink="http://www.w3.org/1999/xlink" ext-link-type="gen" xlink:href="LC541483" xlink:type="simple">LC541483</ext-link> (1742)<sup>g</sup></td><td rowspan="1" colspan="1"><ext-link xmlns:xlink="http://www.w3.org/1999/xlink" ext-link-type="gen" xlink:href="LC545906" xlink:type="simple">LC545906</ext-link> (1770)</td><td rowspan="1" colspan="1"><ext-link xmlns:xlink="http://www.w3.org/1999/xlink" ext-link-type="gen" xlink:href="LC541484" xlink:type="simple">LC541484</ext-link> (470)<sup>g</sup></td><td rowspan="1" colspan="1"><bold><ext-link xmlns:xlink="http://www.w3.org/1999/xlink" ext-link-type="gen" xlink:href="LC595741" xlink:type="simple">LC595741</ext-link></bold> (470)</td></tr><tr><td rowspan="1" colspan="1"><tp:taxon-name><tp:taxon-name-part taxon-name-part-type="genus" reg="Polydora">Polydora</tp:taxon-name-part> <tp:taxon-name-part taxon-name-part-type="uncertainty-rank">cf.</tp:taxon-name-part> <tp:taxon-name-part taxon-name-part-type="species" reg="glycymerica">glycymerica</tp:taxon-name-part></tp:taxon-name> Radashevsky, 1993</td><td rowspan="1" colspan="1">Russia</td><td rowspan="1" colspan="1">–</td><td rowspan="1" colspan="1">Onagawa Bay, Sendai Port</td><td rowspan="1" colspan="1">–</td><td rowspan="1" colspan="1"><ext-link xmlns:xlink="http://www.w3.org/1999/xlink" ext-link-type="gen" xlink:href="LC545907" xlink:type="simple">LC545907</ext-link> (1771)</td><td rowspan="1" colspan="1">–</td><td rowspan="1" colspan="1"><bold><ext-link xmlns:xlink="http://www.w3.org/1999/xlink" ext-link-type="gen" xlink:href="LC595742" xlink:type="simple">LC595742</ext-link></bold> (472)</td></tr><tr><td rowspan="1" colspan="1"><italic><tp:taxon-name><tp:taxon-name-part taxon-name-part-type="genus" reg="Polydora">Polydora</tp:taxon-name-part> <tp:taxon-name-part taxon-name-part-type="species" reg="hoplura">hoplura</tp:taxon-name-part></tp:taxon-name></italic> Claparède, 1868</td><td rowspan="1" colspan="1">Italy</td><td rowspan="1" colspan="1">Kitaibaraki</td><td rowspan="1" colspan="1">Onagawa Bay, Gobu–ura</td><td rowspan="1" colspan="1"><ext-link xmlns:xlink="http://www.w3.org/1999/xlink" ext-link-type="gen" xlink:href="LC101841" xlink:type="simple">LC101841</ext-link> (1771)<sup>c</sup></td><td rowspan="1" colspan="1"><ext-link xmlns:xlink="http://www.w3.org/1999/xlink" ext-link-type="gen" xlink:href="LC545908" xlink:type="simple">LC545908</ext-link> (1769)</td><td rowspan="1" colspan="1"><ext-link xmlns:xlink="http://www.w3.org/1999/xlink" ext-link-type="gen" xlink:href="LC101870" xlink:type="simple">LC101870</ext-link> (475)<sup>c</sup></td><td rowspan="1" colspan="1"><bold><ext-link xmlns:xlink="http://www.w3.org/1999/xlink" ext-link-type="gen" xlink:href="LC595743" xlink:type="simple">LC595743</ext-link></bold> (475)</td></tr><tr><td rowspan="1" colspan="1"><italic><tp:taxon-name><tp:taxon-name-part taxon-name-part-type="genus" reg="Polydora">Polydora</tp:taxon-name-part> <tp:taxon-name-part taxon-name-part-type="species" reg="neocaeca">neocaeca</tp:taxon-name-part></tp:taxon-name></italic> Williams &amp; Radashevsky, 1999</td><td rowspan="1" colspan="1">USA</td><td rowspan="1" colspan="1">Hiroshima Bay</td><td rowspan="1" colspan="1">–</td><td rowspan="1" colspan="1"><ext-link xmlns:xlink="http://www.w3.org/1999/xlink" ext-link-type="gen" xlink:href="AB705404" xlink:type="simple">AB705404</ext-link> (1771)<sup>b</sup></td><td rowspan="1" colspan="1">–</td><td rowspan="1" colspan="1"><bold><ext-link xmlns:xlink="http://www.w3.org/1999/xlink" ext-link-type="gen" xlink:href="LC595744" xlink:type="simple">LC595744</ext-link></bold> (471)</td><td rowspan="1" colspan="1">–</td></tr><tr><td rowspan="1" colspan="1"><italic><tp:taxon-name><tp:taxon-name-part taxon-name-part-type="genus" reg="Polydora">Polydora</tp:taxon-name-part> <tp:taxon-name-part taxon-name-part-type="species" reg="onagawaensis">onagawaensis</tp:taxon-name-part></tp:taxon-name></italic> Teramoto, Sato-Okoshi, Abe, Nishitani &amp; Endo, 2013</td><td rowspan="1" colspan="1">Japan</td><td rowspan="1" colspan="1">Onagawa Bay</td><td rowspan="1" colspan="1">Onagawa Bay</td><td rowspan="1" colspan="1"><ext-link xmlns:xlink="http://www.w3.org/1999/xlink" ext-link-type="gen" xlink:href="AB691768" xlink:type="simple">AB691768</ext-link> (1771)<sup>d</sup></td><td rowspan="1" colspan="1"><bold><ext-link xmlns:xlink="http://www.w3.org/1999/xlink" ext-link-type="gen" xlink:href="LC545909" xlink:type="simple">LC545909</ext-link></bold> (1771)</td><td rowspan="1" colspan="1"><bold><ext-link xmlns:xlink="http://www.w3.org/1999/xlink" ext-link-type="gen" xlink:href="LC595745" xlink:type="simple">LC595745</ext-link></bold> (473)</td><td rowspan="1" colspan="1"><bold><ext-link xmlns:xlink="http://www.w3.org/1999/xlink" ext-link-type="gen" xlink:href="LC595746" xlink:type="simple">LC595746</ext-link></bold> (473)</td></tr><tr><td rowspan="1" colspan="1"><tp:taxon-name><tp:taxon-name-part taxon-name-part-type="genus" reg="Polydora">Polydora</tp:taxon-name-part> <tp:taxon-name-part taxon-name-part-type="uncertainty-rank">cf.</tp:taxon-name-part> <tp:taxon-name-part taxon-name-part-type="species" reg="spongicola">spongicola</tp:taxon-name-part></tp:taxon-name> Berkeley &amp; Berkeley, 1950</td><td rowspan="1" colspan="1">Canada</td><td rowspan="1" colspan="1">Moroiso Bay</td><td rowspan="1" colspan="1">Sasuhama</td><td rowspan="1" colspan="1"><bold><ext-link xmlns:xlink="http://www.w3.org/1999/xlink" ext-link-type="gen" xlink:href="LC545910" xlink:type="simple">LC545910</ext-link></bold> (1771)</td><td rowspan="1" colspan="1"><ext-link xmlns:xlink="http://www.w3.org/1999/xlink" ext-link-type="gen" xlink:href="LC545911" xlink:type="simple">LC545911</ext-link> (1771)</td><td rowspan="1" colspan="1"><bold><ext-link xmlns:xlink="http://www.w3.org/1999/xlink" ext-link-type="gen" xlink:href="LC595747" xlink:type="simple">LC595747</ext-link></bold> (475)</td><td rowspan="1" colspan="1"><bold><ext-link xmlns:xlink="http://www.w3.org/1999/xlink" ext-link-type="gen" xlink:href="LC595748" xlink:type="simple">LC595748</ext-link></bold> (475)</td></tr><tr><td rowspan="1" colspan="1"><italic><tp:taxon-name><tp:taxon-name-part taxon-name-part-type="genus" reg="Polydora">Polydora</tp:taxon-name-part> <tp:taxon-name-part taxon-name-part-type="species" reg="websteri">websteri</tp:taxon-name-part></tp:taxon-name></italic> Hartman in Loosanoff &amp; Engle, 1943</td><td rowspan="1" colspan="1">USA</td><td rowspan="1" colspan="1">Nakatsu tidal flats</td><td rowspan="1" colspan="1">–</td><td rowspan="1" colspan="1"><ext-link xmlns:xlink="http://www.w3.org/1999/xlink" ext-link-type="gen" xlink:href="AB705402" xlink:type="simple">AB705402</ext-link> (1771)<sup>b</sup></td><td rowspan="1" colspan="1">–</td><td rowspan="1" colspan="1"><bold><ext-link xmlns:xlink="http://www.w3.org/1999/xlink" ext-link-type="gen" xlink:href="LC595749" xlink:type="simple">LC595749</ext-link></bold> (468)</td><td rowspan="1" colspan="1">–</td></tr><tr><td rowspan="1" colspan="1"><italic><tp:taxon-name><tp:taxon-name-part taxon-name-part-type="genus" reg="Polydora">Polydora</tp:taxon-name-part></tp:taxon-name></italic> sp. 1</td><td rowspan="1" colspan="1">–</td><td rowspan="1" colspan="1">Sasuhama</td><td rowspan="1" colspan="1">Onagawa Bay, Sasuhama</td><td rowspan="1" colspan="1"><bold><ext-link xmlns:xlink="http://www.w3.org/1999/xlink" ext-link-type="gen" xlink:href="LC545912" xlink:type="simple">LC545912</ext-link></bold> (1771)</td><td rowspan="1" colspan="1"><bold><ext-link xmlns:xlink="http://www.w3.org/1999/xlink" ext-link-type="gen" xlink:href="LC545913" xlink:type="simple">LC545913</ext-link></bold> (1771)</td><td rowspan="1" colspan="1"><bold><ext-link xmlns:xlink="http://www.w3.org/1999/xlink" ext-link-type="gen" xlink:href="LC595750" xlink:type="simple">LC595750</ext-link></bold> (476)</td><td rowspan="1" colspan="1"><bold><ext-link xmlns:xlink="http://www.w3.org/1999/xlink" ext-link-type="gen" xlink:href="LC595751" xlink:type="simple">LC595751</ext-link></bold> (476)</td></tr><tr><td rowspan="1" colspan="1"><italic><tp:taxon-name><tp:taxon-name-part taxon-name-part-type="genus" reg="Polydora">Polydora</tp:taxon-name-part></tp:taxon-name></italic> sp. 2</td><td rowspan="1" colspan="1">–</td><td rowspan="1" colspan="1">–</td><td rowspan="1" colspan="1">Sasuhama, Gamo Lagoon</td><td rowspan="1" colspan="1">–</td><td rowspan="1" colspan="1"><ext-link xmlns:xlink="http://www.w3.org/1999/xlink" ext-link-type="gen" xlink:href="LC545914" xlink:type="simple">LC545914</ext-link> (1771)</td><td rowspan="1" colspan="1">–</td><td rowspan="1" colspan="1"><bold><ext-link xmlns:xlink="http://www.w3.org/1999/xlink" ext-link-type="gen" xlink:href="LC595752" xlink:type="simple">LC595752</ext-link></bold> (4702)</td></tr><tr><td rowspan="1" colspan="1"><italic><tp:taxon-name><tp:taxon-name-part taxon-name-part-type="genus" reg="Polydora">Polydora</tp:taxon-name-part></tp:taxon-name></italic> sp. 3</td><td rowspan="1" colspan="1">–</td><td rowspan="1" colspan="1">–</td><td rowspan="1" colspan="1">Onagawa Bay, Sasuhama</td><td rowspan="1" colspan="1">–</td><td rowspan="1" colspan="1"><ext-link xmlns:xlink="http://www.w3.org/1999/xlink" ext-link-type="gen" xlink:href="LC545915" xlink:type="simple">LC545915</ext-link> (1771)</td><td rowspan="1" colspan="1">–</td><td rowspan="1" colspan="1"><bold><ext-link xmlns:xlink="http://www.w3.org/1999/xlink" ext-link-type="gen" xlink:href="LC595753" xlink:type="simple">LC595753</ext-link></bold> (473)</td></tr><tr><td rowspan="1" colspan="8"><italic><tp:taxon-name><tp:taxon-name-part taxon-name-part-type="genus" reg="Pseudopolydora">Pseudopolydora</tp:taxon-name-part></tp:taxon-name></italic> Czerniavsky, 1881</td></tr><tr><td rowspan="1" colspan="1"><tp:taxon-name><tp:taxon-name-part taxon-name-part-type="genus" reg="Pseudopolydora">Pseudopolydora</tp:taxon-name-part> <tp:taxon-name-part taxon-name-part-type="uncertainty-rank">aff.</tp:taxon-name-part> <tp:taxon-name-part taxon-name-part-type="species" reg="achaeta">achaeta</tp:taxon-name-part></tp:taxon-name> Radashevsky &amp; Hsieh, 2000</td><td rowspan="1" colspan="1">Taiwan</td><td rowspan="1" colspan="1">Onagawa Bay</td><td rowspan="1" colspan="1">Onagawa Bay</td><td rowspan="1" colspan="1"><ext-link xmlns:xlink="http://www.w3.org/1999/xlink" ext-link-type="gen" xlink:href="LC019989" xlink:type="simple">LC019989</ext-link> (1773)<sup>e</sup></td><td rowspan="1" colspan="1"><ext-link xmlns:xlink="http://www.w3.org/1999/xlink" ext-link-type="gen" xlink:href="LC545916" xlink:type="simple">LC545916</ext-link> (1773)</td><td rowspan="1" colspan="1"><bold><ext-link xmlns:xlink="http://www.w3.org/1999/xlink" ext-link-type="gen" xlink:href="LC595754" xlink:type="simple">LC595754</ext-link></bold> (468)</td><td rowspan="1" colspan="1"><bold><ext-link xmlns:xlink="http://www.w3.org/1999/xlink" ext-link-type="gen" xlink:href="LC595755" xlink:type="simple">LC595755</ext-link></bold> (468)</td></tr><tr><td rowspan="1" colspan="1"><tp:taxon-name><tp:taxon-name-part taxon-name-part-type="genus" reg="Pseudopolydora">Pseudopolydora</tp:taxon-name-part> <tp:taxon-name-part taxon-name-part-type="uncertainty-rank">cf.</tp:taxon-name-part> <tp:taxon-name-part taxon-name-part-type="species" reg="kempi">kempi</tp:taxon-name-part></tp:taxon-name> (Southern, 1921)</td><td rowspan="1" colspan="1">India</td><td rowspan="1" colspan="1">Gamo Lagoon</td><td rowspan="1" colspan="1">Gamo Lagoon</td><td rowspan="1" colspan="1"><ext-link xmlns:xlink="http://www.w3.org/1999/xlink" ext-link-type="gen" xlink:href="LC019990" xlink:type="simple">LC019990</ext-link> (1772)<sup>e</sup></td><td rowspan="1" colspan="1"><bold><ext-link xmlns:xlink="http://www.w3.org/1999/xlink" ext-link-type="gen" xlink:href="LC545917" xlink:type="simple">LC545917</ext-link></bold> (1772)</td><td rowspan="1" colspan="1"><bold><ext-link xmlns:xlink="http://www.w3.org/1999/xlink" ext-link-type="gen" xlink:href="LC595756" xlink:type="simple">LC595756</ext-link></bold> (471)</td><td rowspan="1" colspan="1"><bold><ext-link xmlns:xlink="http://www.w3.org/1999/xlink" ext-link-type="gen" xlink:href="LC595757" xlink:type="simple">LC595757</ext-link></bold> (471)</td></tr><tr><td rowspan="1" colspan="1"><italic><tp:taxon-name><tp:taxon-name-part taxon-name-part-type="genus" reg="Pseudopolydora">Pseudopolydora</tp:taxon-name-part> <tp:taxon-name-part taxon-name-part-type="species" reg="paucibranchiata">paucibranchiata</tp:taxon-name-part></tp:taxon-name></italic> (Okuda, 1937)</td><td rowspan="1" colspan="1">Japan</td><td rowspan="1" colspan="1">Mangoku–ura Inlet</td><td rowspan="1" colspan="1">Onagawa Bay</td><td rowspan="1" colspan="1"><ext-link xmlns:xlink="http://www.w3.org/1999/xlink" ext-link-type="gen" xlink:href="LC019991" xlink:type="simple">LC019991</ext-link> (1784)<sup>e</sup></td><td rowspan="1" colspan="1"><bold><ext-link xmlns:xlink="http://www.w3.org/1999/xlink" ext-link-type="gen" xlink:href="LC545918" xlink:type="simple">LC545918</ext-link></bold> (1784)</td><td rowspan="1" colspan="1"><bold><ext-link xmlns:xlink="http://www.w3.org/1999/xlink" ext-link-type="gen" xlink:href="LC595758" xlink:type="simple">LC595758</ext-link></bold> (455)</td><td rowspan="1" colspan="1"><bold><ext-link xmlns:xlink="http://www.w3.org/1999/xlink" ext-link-type="gen" xlink:href="LC595759" xlink:type="simple">LC595759</ext-link></bold> (455)</td></tr><tr><td rowspan="1" colspan="1"><tp:taxon-name><tp:taxon-name-part taxon-name-part-type="genus" reg="Pseudopolydora">Pseudopolydora</tp:taxon-name-part> <tp:taxon-name-part taxon-name-part-type="uncertainty-rank">cf.</tp:taxon-name-part> <tp:taxon-name-part taxon-name-part-type="species" reg="reticulata">reticulata</tp:taxon-name-part></tp:taxon-name> Radashevsky &amp; Hsieh, 2000</td><td rowspan="1" colspan="1">Taiwan</td><td rowspan="1" colspan="1">Gamo Lagoon</td><td rowspan="1" colspan="1">Onagawa Bay, Gamo Lagoon, Sendai Port</td><td rowspan="1" colspan="1"><ext-link xmlns:xlink="http://www.w3.org/1999/xlink" ext-link-type="gen" xlink:href="LC019988" xlink:type="simple">LC019988</ext-link> (1775)<sup>e</sup></td><td rowspan="1" colspan="1"><ext-link xmlns:xlink="http://www.w3.org/1999/xlink" ext-link-type="gen" xlink:href="LC545919" xlink:type="simple">LC545919</ext-link> (1775)</td><td rowspan="1" colspan="1"><bold><ext-link xmlns:xlink="http://www.w3.org/1999/xlink" ext-link-type="gen" xlink:href="LC595760" xlink:type="simple">LC595760</ext-link></bold> (470)</td><td rowspan="1" colspan="1"><bold><ext-link xmlns:xlink="http://www.w3.org/1999/xlink" ext-link-type="gen" xlink:href="LC595761" xlink:type="simple">LC595761</ext-link></bold> (470)</td></tr><tr><td rowspan="1" colspan="1"><italic><tp:taxon-name><tp:taxon-name-part taxon-name-part-type="genus" reg="Pseudopolydora">Pseudopolydora</tp:taxon-name-part> <tp:taxon-name-part taxon-name-part-type="species" reg="tsubaki">tsubaki</tp:taxon-name-part></tp:taxon-name></italic> Simon, Sato-Okoshi &amp; Abe, 2017</td><td rowspan="1" colspan="1">Japan</td><td rowspan="1" colspan="1">Habu Port</td><td rowspan="1" colspan="1">Tomiura, Habu Port</td><td rowspan="1" colspan="1"><ext-link xmlns:xlink="http://www.w3.org/1999/xlink" ext-link-type="gen" xlink:href="AB973929" xlink:type="simple">AB973929</ext-link> (1713)<sup>f</sup></td><td rowspan="1" colspan="1"><ext-link xmlns:xlink="http://www.w3.org/1999/xlink" ext-link-type="gen" xlink:href="LC545920" xlink:type="simple">LC545920</ext-link> (1749)</td><td rowspan="1" colspan="1"><ext-link xmlns:xlink="http://www.w3.org/1999/xlink" ext-link-type="gen" xlink:href="LC107857" xlink:type="simple">LC107857</ext-link> (475)<sup>f</sup></td><td rowspan="1" colspan="1"><bold><ext-link xmlns:xlink="http://www.w3.org/1999/xlink" ext-link-type="gen" xlink:href="LC595762" xlink:type="simple">LC595762</ext-link></bold> (425)</td></tr><tr><td rowspan="1" colspan="1"><italic><tp:taxon-name><tp:taxon-name-part taxon-name-part-type="genus" reg="Pseudopolydora">Pseudopolydora</tp:taxon-name-part> <tp:taxon-name-part taxon-name-part-type="species" reg="ushioni">ushioni</tp:taxon-name-part></tp:taxon-name></italic> Simon, Sato-Okoshi &amp; Abe, 2017</td><td rowspan="1" colspan="1">Japan</td><td rowspan="1" colspan="1">Uranouchi Bay</td><td rowspan="1" colspan="1">–</td><td rowspan="1" colspan="1"><ext-link xmlns:xlink="http://www.w3.org/1999/xlink" ext-link-type="gen" xlink:href="AB973927" xlink:type="simple">AB973927</ext-link> (1713)<sup>f</sup></td><td rowspan="1" colspan="1">–</td><td rowspan="1" colspan="1"><ext-link xmlns:xlink="http://www.w3.org/1999/xlink" ext-link-type="gen" xlink:href="LC107855" xlink:type="simple">LC107855</ext-link> (474)<sup>f</sup></td><td rowspan="1" colspan="1">–</td></tr><tr><td rowspan="1" colspan="1"><italic><tp:taxon-name><tp:taxon-name-part taxon-name-part-type="genus" reg="Pseudopolydora">Pseudopolydora</tp:taxon-name-part></tp:taxon-name></italic> sp.</td><td rowspan="1" colspan="1">–</td><td rowspan="1" colspan="1">–</td><td rowspan="1" colspan="1">Sasuhama</td><td rowspan="1" colspan="1">–</td><td rowspan="1" colspan="1"><bold><ext-link xmlns:xlink="http://www.w3.org/1999/xlink" ext-link-type="gen" xlink:href="LC545921" xlink:type="simple">LC545921</ext-link></bold> (1781)</td><td rowspan="1" colspan="1">–</td><td rowspan="1" colspan="1"><bold><ext-link xmlns:xlink="http://www.w3.org/1999/xlink" ext-link-type="gen" xlink:href="LC595763" xlink:type="simple">LC595763</ext-link></bold> (471)</td></tr><tr><td rowspan="1" colspan="8"><italic><tp:taxon-name><tp:taxon-name-part taxon-name-part-type="genus" reg="Spio">Spio</tp:taxon-name-part></tp:taxon-name></italic> Fabricius, 1785</td></tr><tr><td rowspan="1" colspan="1"><italic><tp:taxon-name><tp:taxon-name-part taxon-name-part-type="genus" reg="Spio">Spio</tp:taxon-name-part></tp:taxon-name></italic> sp. 1</td><td rowspan="1" colspan="1">–</td><td rowspan="1" colspan="1">Rishiri Island</td><td rowspan="1" colspan="1">Onagawa Bay</td><td rowspan="1" colspan="1"><bold><ext-link xmlns:xlink="http://www.w3.org/1999/xlink" ext-link-type="gen" xlink:href="LC545922" xlink:type="simple">LC545922</ext-link></bold> (1762)</td><td rowspan="1" colspan="1"><ext-link xmlns:xlink="http://www.w3.org/1999/xlink" ext-link-type="gen" xlink:href="LC545923" xlink:type="simple">LC545923</ext-link> (1762)</td><td rowspan="1" colspan="1"><bold><ext-link xmlns:xlink="http://www.w3.org/1999/xlink" ext-link-type="gen" xlink:href="LC595764" xlink:type="simple">LC595764</ext-link></bold> (467)</td><td rowspan="1" colspan="1"><bold><ext-link xmlns:xlink="http://www.w3.org/1999/xlink" ext-link-type="gen" xlink:href="LC595765" xlink:type="simple">LC595765</ext-link></bold> (467)</td></tr><tr><td rowspan="1" colspan="1"><italic><tp:taxon-name><tp:taxon-name-part taxon-name-part-type="genus" reg="Spio">Spio</tp:taxon-name-part></tp:taxon-name></italic> sp. 2</td><td rowspan="1" colspan="1">–</td><td rowspan="1" colspan="1">Sasuhama, Matsushima Bay</td><td rowspan="1" colspan="1">Onagawa Bay, Sasuhama</td><td rowspan="1" colspan="1"><ext-link xmlns:xlink="http://www.w3.org/1999/xlink" ext-link-type="gen" xlink:href="LC545924" xlink:type="simple">LC545924</ext-link> (1760)</td><td rowspan="1" colspan="1"><ext-link xmlns:xlink="http://www.w3.org/1999/xlink" ext-link-type="gen" xlink:href="LC545925" xlink:type="simple">LC545925</ext-link> (1760)</td><td rowspan="1" colspan="1"><bold><ext-link xmlns:xlink="http://www.w3.org/1999/xlink" ext-link-type="gen" xlink:href="LC595766" xlink:type="simple">LC595766</ext-link></bold> (462)</td><td rowspan="1" colspan="1"><bold><ext-link xmlns:xlink="http://www.w3.org/1999/xlink" ext-link-type="gen" xlink:href="LC595767" xlink:type="simple">LC595767</ext-link></bold> (462)</td></tr></tbody></table><table-wrap-foot><fn><p><sup>a</sup>: <xref ref-type="bibr" rid="B182">Sato-Okoshi and Abe (2012)</xref>; <sup>b</sup>: <xref ref-type="bibr" rid="B183">Sato-Okoshi and Abe (2013)</xref>; <sup>c</sup>: <xref ref-type="bibr" rid="B186">Sato-Okoshi et al. (2017)</xref>; <sup>d</sup>: <xref ref-type="bibr" rid="B212">Teramoto et al. (2013)</xref>; <sup>e</sup>: <xref ref-type="bibr" rid="B1">Abe et al. (2016)</xref>; <sup>f</sup>: Simon et al. (2019); <sup>g</sup>: Abe &amp; Sato-Okoshi (2020).</p></fn></table-wrap-foot></table-wrap><fig id="F3" position="float" orientation="portrait"><object-id xmlns:xlink="http://www.w3.org/1999/xlink" content-type="doi" xlink:type="simple">10.3897/zookeys.1015.54387.figure3</object-id><object-id xmlns:xlink="http://www.w3.org/1999/xlink" content-type="arpha" xlink:type="simple">A853BA54-2A8B-56E8-A40D-34B8AF7F3D8A</object-id><label>Figure 3.</label><caption><p>Maximum Likelihood tree inferred from nuclear 18S and mitochondrial 16S rRNA gene sequences of spionid polychaetes obtained from Japan in the present and previous studies (shown in Table <xref ref-type="table" rid="T1">1</xref>) and from <abbrev xmlns:xlink="http://www.w3.org/1999/xlink" xlink:title="the DNA Data Bank of Japan" id="ABBRID0EWZCK" xlink:type="simple">DDBJ</abbrev>/EMBL/GenBank (shown in Table <xref ref-type="table" rid="T2">2</xref>). The tree is divided into two parts <bold>A, B</bold>. The gene sequences obtained in the present study are highlighted by bold and red color and the adult and larval sequences are indicated by solid squares and circles in front of each species name, respectively. <abbrev xmlns:xlink="http://www.w3.org/1999/xlink" xlink:title="Shimodaira–Hasegawa–like approximate likelihood-ratio test" id="ABBRID0EA1CK" xlink:type="simple">SH-aLRT</abbrev>/approximate Bayes support/ultrafast bootstrap support values of ≥80%/≥0.95/≥95%, respectively are given beside the respective nodes. Nodes with red circles indicate triple high support values of <abbrev xmlns:xlink="http://www.w3.org/1999/xlink" xlink:title="Shimodaira–Hasegawa–like approximate likelihood-ratio test" id="ABBRID0EE1CK" xlink:type="simple">SH-aLRT</abbrev> ≥ 80, approximate Bayes support ≥ 0.95, and ultrafast bootstrap support ≥ 95. The scale bar represents the number of substitutions per site. Sequences of <italic><tp:taxon-name><tp:taxon-name-part taxon-name-part-type="genus" reg="Laonome">Laonome</tp:taxon-name-part></tp:taxon-name></italic> sp. and <italic><tp:taxon-name><tp:taxon-name-part taxon-name-part-type="genus" reg="Sabella">Sabella</tp:taxon-name-part> <tp:taxon-name-part taxon-name-part-type="species" reg="pavonina">pavonina</tp:taxon-name-part></tp:taxon-name></italic> Savigny, 1822 obtained from GenBank were used for outgroup rooting.</p></caption><graphic xmlns:xlink="http://www.w3.org/1999/xlink" xlink:href="zookeys-1015-001-g003.jpg" position="float" orientation="portrait" xlink:type="simple" id="oo_505189.jpg"><uri content-type="original_file" xlink:type="simple">https://binary.pensoft.net/fig/505189</uri></graphic></fig><table-wrap id="T2" position="float" orientation="portrait"><label>Table 2.</label><caption><p>Terminal taxa whose sequences were obtained from <abbrev xmlns:xlink="http://www.w3.org/1999/xlink" xlink:title="the DNA Data Bank of Japan" id="ABBRID0E5TAI" xlink:type="simple">DDBJ</abbrev>/EMBL/GenBank and herein used in the phylogenetic analyses. Type and collection localities, accession numbers, sequence lengths, and references are shown.</p></caption><table id="TID0EOZCM" rules="all"><tbody><tr><th rowspan="2" colspan="1">Classification</th><th rowspan="2" colspan="1">Type locality</th><th rowspan="2" colspan="1">Collection locality</th><th rowspan="1" colspan="2">Accession number (Length: bp)</th><th rowspan="2" colspan="1">Reference</th></tr><tr><th rowspan="1" colspan="1">18S</th><th rowspan="1" colspan="1">16S</th></tr><tr><td rowspan="1" colspan="6">
                  <tp:taxon-name>
                    <tp:taxon-name-part taxon-name-part-type="family">Spionidae</tp:taxon-name-part>
                  </tp:taxon-name>
                </td></tr><tr><td rowspan="1" colspan="6"><tp:taxon-name><tp:taxon-name-part taxon-name-part-type="subfamily">Nerininae</tp:taxon-name-part></tp:taxon-name> Söderström, 1920</td></tr><tr><td rowspan="1" colspan="6"><italic><tp:taxon-name><tp:taxon-name-part taxon-name-part-type="genus" reg="Aonidella">Aonidella</tp:taxon-name-part></tp:taxon-name></italic> López-Jamar, 1989</td></tr><tr><td rowspan="1" colspan="1"><tp:taxon-name><tp:taxon-name-part taxon-name-part-type="genus" reg="Aonidella">Aonidella</tp:taxon-name-part> <tp:taxon-name-part taxon-name-part-type="uncertainty-rank">cf.</tp:taxon-name-part> <tp:taxon-name-part taxon-name-part-type="species" reg="dayi">dayi</tp:taxon-name-part></tp:taxon-name> Maciolek in López-Jamar, 1989</td><td rowspan="1" colspan="1">Gulf of Cadiz, Spain</td><td rowspan="1" colspan="1">Great Meteor Seamount, NE Atlantic</td><td rowspan="1" colspan="1"><ext-link xmlns:xlink="http://www.w3.org/1999/xlink" ext-link-type="gen" xlink:href="KF434504" xlink:type="simple">KF434504</ext-link> (483)</td><td rowspan="1" colspan="1"><ext-link xmlns:xlink="http://www.w3.org/1999/xlink" ext-link-type="gen" xlink:href="KF434508" xlink:type="simple">KF434508</ext-link> (443)</td><td rowspan="1" colspan="1">
                  <xref ref-type="bibr" rid="B115">Meißner et al. (2014)</xref>
                </td></tr><tr><td rowspan="1" colspan="6"><italic><tp:taxon-name><tp:taxon-name-part taxon-name-part-type="genus" reg="Aonides">Aonides</tp:taxon-name-part></tp:taxon-name></italic> Claparède, 1864</td></tr><tr><td rowspan="1" colspan="1"><italic><tp:taxon-name><tp:taxon-name-part taxon-name-part-type="genus" reg="Aonides">Aonides</tp:taxon-name-part> <tp:taxon-name-part taxon-name-part-type="species" reg="oxycephala">oxycephala</tp:taxon-name-part></tp:taxon-name></italic> (Sars, 1862)</td><td rowspan="1" colspan="1">Norway</td><td rowspan="1" colspan="1">France</td><td rowspan="1" colspan="1"><ext-link xmlns:xlink="http://www.w3.org/1999/xlink" ext-link-type="gen" xlink:href="MG913226" xlink:type="simple">MG913226</ext-link> (1699)</td><td rowspan="1" colspan="1"><ext-link xmlns:xlink="http://www.w3.org/1999/xlink" ext-link-type="gen" xlink:href="MG878895" xlink:type="simple">MG878895</ext-link> (337)</td><td rowspan="1" colspan="1">Radashevsky et al. (unpubl.)</td></tr><tr><td rowspan="1" colspan="1"><italic><tp:taxon-name><tp:taxon-name-part taxon-name-part-type="genus" reg="Aonides">Aonides</tp:taxon-name-part> <tp:taxon-name-part taxon-name-part-type="species" reg="selvagensis">selvagensis</tp:taxon-name-part></tp:taxon-name></italic> Brito, Núñez &amp; Riera, 2006</td><td rowspan="1" colspan="1">Savage Islands, Portugal</td><td rowspan="1" colspan="1">Irving Seamount, NE Atlantic</td><td rowspan="1" colspan="1"><ext-link xmlns:xlink="http://www.w3.org/1999/xlink" ext-link-type="gen" xlink:href="KF434507" xlink:type="simple">KF434507</ext-link> (516)</td><td rowspan="1" colspan="1">–</td><td rowspan="1" colspan="1">
                  <xref ref-type="bibr" rid="B115">Meißner et al. (2014)</xref>
                </td></tr><tr><td rowspan="1" colspan="6"><italic><tp:taxon-name><tp:taxon-name-part taxon-name-part-type="genus" reg="Aurospio">Aurospio</tp:taxon-name-part></tp:taxon-name></italic> Maciolek, 1981</td></tr><tr><td rowspan="1" colspan="1"><italic><tp:taxon-name><tp:taxon-name-part taxon-name-part-type="genus" reg="Aurospio">Aurospio</tp:taxon-name-part> <tp:taxon-name-part taxon-name-part-type="species" reg="dibranchiata">dibranchiata</tp:taxon-name-part></tp:taxon-name></italic> Maciolek, 1981</td><td rowspan="1" colspan="1">Argentine Basin, SW Atlantic</td><td rowspan="1" colspan="1">Kaplan, Pacific Mn nodule province</td><td rowspan="1" colspan="1"><ext-link xmlns:xlink="http://www.w3.org/1999/xlink" ext-link-type="gen" xlink:href="EU340091" xlink:type="simple">EU340091</ext-link> (1797)</td><td rowspan="1" colspan="1"><ext-link xmlns:xlink="http://www.w3.org/1999/xlink" ext-link-type="gen" xlink:href="EU340087" xlink:type="simple">EU340087</ext-link> (484)</td><td rowspan="1" colspan="1">
                  <xref ref-type="bibr" rid="B117">Mincks et al. (2009)</xref>
                </td></tr><tr><td rowspan="1" colspan="1"><italic><tp:taxon-name><tp:taxon-name-part taxon-name-part-type="genus" reg="Aurospio">Aurospio</tp:taxon-name-part> <tp:taxon-name-part taxon-name-part-type="species" reg="foodbancsia">foodbancsia</tp:taxon-name-part></tp:taxon-name></italic> Mincks, Dyal, Paterson, Smith &amp; Glover, 2009</td><td rowspan="1" colspan="1">Bellingshausen Sea, Antarctica</td><td rowspan="1" colspan="1">West Antarctic Peninsula shelf</td><td rowspan="1" colspan="1"><ext-link xmlns:xlink="http://www.w3.org/1999/xlink" ext-link-type="gen" xlink:href="EU340097" xlink:type="simple">EU340097</ext-link> (1765)</td><td rowspan="1" colspan="1"><ext-link xmlns:xlink="http://www.w3.org/1999/xlink" ext-link-type="gen" xlink:href="EU340078" xlink:type="simple">EU340078</ext-link> (552)</td><td rowspan="1" colspan="1">
                  <xref ref-type="bibr" rid="B117">Mincks et al. (2009)</xref>
                </td></tr><tr><td rowspan="1" colspan="1"><italic><tp:taxon-name><tp:taxon-name-part taxon-name-part-type="genus" reg="Aurospio">Aurospio</tp:taxon-name-part></tp:taxon-name></italic> sp. Q</td><td rowspan="1" colspan="1">–</td><td rowspan="1" colspan="1">India</td><td rowspan="1" colspan="1">–</td><td rowspan="1" colspan="1"><ext-link xmlns:xlink="http://www.w3.org/1999/xlink" ext-link-type="gen" xlink:href="KF459948" xlink:type="simple">KF459948</ext-link> (443)</td><td rowspan="1" colspan="1">Periasamy et al. (unpubl.)</td></tr><tr><td rowspan="1" colspan="1"><italic><tp:taxon-name><tp:taxon-name-part taxon-name-part-type="genus" reg="Aurospio">Aurospio</tp:taxon-name-part></tp:taxon-name></italic> sp. R</td><td rowspan="1" colspan="1">–</td><td rowspan="1" colspan="1">Ross Sea</td><td rowspan="1" colspan="1">–</td><td rowspan="1" colspan="1"><ext-link xmlns:xlink="http://www.w3.org/1999/xlink" ext-link-type="gen" xlink:href="KF713473" xlink:type="simple">KF713473</ext-link> (397)</td><td rowspan="1" colspan="1">
                  <xref ref-type="bibr" rid="B57">Gallego et al. (2014)</xref>
                </td></tr><tr><td rowspan="1" colspan="1"><italic><tp:taxon-name><tp:taxon-name-part taxon-name-part-type="genus" reg="Aurospio">Aurospio</tp:taxon-name-part></tp:taxon-name></italic> sp. S</td><td rowspan="1" colspan="1">–</td><td rowspan="1" colspan="1">Eastern Vema Fracture Zone</td><td rowspan="1" colspan="1"><ext-link xmlns:xlink="http://www.w3.org/1999/xlink" ext-link-type="gen" xlink:href="MN447187" xlink:type="simple">MN447187</ext-link> (844)</td><td rowspan="1" colspan="1"><ext-link xmlns:xlink="http://www.w3.org/1999/xlink" ext-link-type="gen" xlink:href="MN441726" xlink:type="simple">MN441726</ext-link> (409)</td><td rowspan="1" colspan="1">
                  <xref ref-type="bibr" rid="B64">Guggolz et al. (2020)</xref>
                </td></tr><tr><td rowspan="1" colspan="1"><italic><tp:taxon-name><tp:taxon-name-part taxon-name-part-type="genus" reg="Aurospio">Aurospio</tp:taxon-name-part></tp:taxon-name></italic> sp. T</td><td rowspan="1" colspan="1">–</td><td rowspan="1" colspan="1">Clarion Clipperton Fracture Zone</td><td rowspan="1" colspan="1">–</td><td rowspan="1" colspan="1"><ext-link xmlns:xlink="http://www.w3.org/1999/xlink" ext-link-type="gen" xlink:href="MN441512" xlink:type="simple">MN441512</ext-link> (411)</td><td rowspan="1" colspan="1">
                  <xref ref-type="bibr" rid="B64">Guggolz et al. (2020)</xref>
                </td></tr><tr><td rowspan="1" colspan="6"><italic><tp:taxon-name><tp:taxon-name-part taxon-name-part-type="genus" reg="Dispio">Dispio</tp:taxon-name-part></tp:taxon-name></italic> Hartman, 1951</td></tr><tr><td rowspan="1" colspan="1"><italic><tp:taxon-name><tp:taxon-name-part taxon-name-part-type="genus" reg="Dispio">Dispio</tp:taxon-name-part> <tp:taxon-name-part taxon-name-part-type="species" reg="remanei">remanei</tp:taxon-name-part></tp:taxon-name></italic> Friedrich, 1956</td><td rowspan="1" colspan="1">Pacific Ocean, Central America</td><td rowspan="1" colspan="1">Brazil</td><td rowspan="1" colspan="1"><ext-link xmlns:xlink="http://www.w3.org/1999/xlink" ext-link-type="gen" xlink:href="KU900474" xlink:type="simple">KU900474</ext-link> (671)</td><td rowspan="1" colspan="1">–</td><td rowspan="1" colspan="1">Rebelo &amp; Schettini (unpubl.)</td></tr><tr><td rowspan="1" colspan="6"><italic><tp:taxon-name><tp:taxon-name-part taxon-name-part-type="genus" reg="Glandulospio">Glandulospio</tp:taxon-name-part></tp:taxon-name></italic> Meißner, Bick, Guggolz &amp; Götting, 2014</td></tr><tr><td rowspan="1" colspan="1"><italic><tp:taxon-name><tp:taxon-name-part taxon-name-part-type="genus" reg="Glandulospio">Glandulospio</tp:taxon-name-part> <tp:taxon-name-part taxon-name-part-type="species" reg="orestes">orestes</tp:taxon-name-part></tp:taxon-name></italic> Meißner, Bick, Guggolz &amp; Götting, 2014</td><td rowspan="1" colspan="1">Little Meteor Seamount, NE Atlantic</td><td rowspan="1" colspan="1">Little Meteor Seamount, NE Atlantic</td><td rowspan="1" colspan="1"><ext-link xmlns:xlink="http://www.w3.org/1999/xlink" ext-link-type="gen" xlink:href="KF434505" xlink:type="simple">KF434505</ext-link> (402)</td><td rowspan="1" colspan="1"><ext-link xmlns:xlink="http://www.w3.org/1999/xlink" ext-link-type="gen" xlink:href="KF434511" xlink:type="simple">KF434511</ext-link> (446)</td><td rowspan="1" colspan="1">
                  <xref ref-type="bibr" rid="B115">Meißner et al. (2014)</xref>
                </td></tr><tr><td rowspan="1" colspan="6"><italic><tp:taxon-name><tp:taxon-name-part taxon-name-part-type="genus" reg="Laonice">Laonice</tp:taxon-name-part></tp:taxon-name></italic> Malmgren, 1867</td></tr><tr><td rowspan="1" colspan="1"><tp:taxon-name><tp:taxon-name-part taxon-name-part-type="genus" reg="Laonice">Laonice</tp:taxon-name-part> <tp:taxon-name-part taxon-name-part-type="uncertainty-rank">cf.</tp:taxon-name-part> <tp:taxon-name-part taxon-name-part-type="species" reg="antarctica">antarctica</tp:taxon-name-part></tp:taxon-name> Hartman, 1953</td><td rowspan="1" colspan="1">Rio Grande do Sul</td><td rowspan="1" colspan="1">Antarctic</td><td rowspan="1" colspan="1"/><td rowspan="1" colspan="1"><ext-link xmlns:xlink="http://www.w3.org/1999/xlink" ext-link-type="gen" xlink:href="KX867280" xlink:type="simple">KX867280</ext-link> (373)</td><td rowspan="1" colspan="1">
                  <xref ref-type="bibr" rid="B37">Brasier et al. (2016)</xref>
                </td></tr><tr><td rowspan="1" colspan="1"><italic><tp:taxon-name><tp:taxon-name-part taxon-name-part-type="genus" reg="Laonice">Laonice</tp:taxon-name-part> <tp:taxon-name-part taxon-name-part-type="species" reg="cirrata">cirrata</tp:taxon-name-part></tp:taxon-name></italic> (M. Sars, 1851)</td><td rowspan="1" colspan="1">Norway</td><td rowspan="1" colspan="1">Russia</td><td rowspan="1" colspan="1"><ext-link xmlns:xlink="http://www.w3.org/1999/xlink" ext-link-type="gen" xlink:href="KM998754" xlink:type="simple">KM998754</ext-link> (1744)</td><td rowspan="1" colspan="1">–</td><td rowspan="1" colspan="1">Radashevsky et al. (unpubl.)</td></tr><tr><td rowspan="1" colspan="1"><italic><tp:taxon-name><tp:taxon-name-part taxon-name-part-type="genus" reg="Laonice">Laonice</tp:taxon-name-part> <tp:taxon-name-part taxon-name-part-type="species" reg="norgensis">norgensis</tp:taxon-name-part></tp:taxon-name></italic> Sikorski, 2003</td><td rowspan="1" colspan="1">Norwegian Sea, North Atlantic</td><td rowspan="1" colspan="1">Little Meteor Seamount</td><td rowspan="1" colspan="1"><ext-link xmlns:xlink="http://www.w3.org/1999/xlink" ext-link-type="gen" xlink:href="KF434506" xlink:type="simple">KF434506</ext-link> (514)</td><td rowspan="1" colspan="1"><ext-link xmlns:xlink="http://www.w3.org/1999/xlink" ext-link-type="gen" xlink:href="KF434512" xlink:type="simple">KF434512</ext-link> (454)</td><td rowspan="1" colspan="1">
                  <xref ref-type="bibr" rid="B115">Meißner et al. (2014)</xref>
                </td></tr><tr><td rowspan="1" colspan="1"><tp:taxon-name><tp:taxon-name-part taxon-name-part-type="genus" reg="Laonice">Laonice</tp:taxon-name-part> <tp:taxon-name-part taxon-name-part-type="uncertainty-rank">cf.</tp:taxon-name-part> <tp:taxon-name-part taxon-name-part-type="species" reg="vieitezi">vieitezi</tp:taxon-name-part></tp:taxon-name> López, 2011</td><td rowspan="1" colspan="1">Bellingshausen Sea, West Antarctica</td><td rowspan="1" colspan="1">Antarctic</td><td rowspan="1" colspan="1">–</td><td rowspan="1" colspan="1"><ext-link xmlns:xlink="http://www.w3.org/1999/xlink" ext-link-type="gen" xlink:href="KX867288" xlink:type="simple">KX867288</ext-link> (368)</td><td rowspan="1" colspan="1">
                  <xref ref-type="bibr" rid="B37">Brasier et al. (2016)</xref>
                </td></tr><tr><td rowspan="1" colspan="1"><italic><tp:taxon-name><tp:taxon-name-part taxon-name-part-type="genus" reg="Laonice">Laonice</tp:taxon-name-part> <tp:taxon-name-part taxon-name-part-type="species" reg="weddellia">weddellia</tp:taxon-name-part></tp:taxon-name></italic> Hartman, 1978</td><td rowspan="1" colspan="1">Weddell Sea</td><td rowspan="1" colspan="1">Antarctic</td><td rowspan="1" colspan="1">–</td><td rowspan="1" colspan="1"><ext-link xmlns:xlink="http://www.w3.org/1999/xlink" ext-link-type="gen" xlink:href="KX867313" xlink:type="simple">KX867313</ext-link> (379)</td><td rowspan="1" colspan="1">
                  <xref ref-type="bibr" rid="B37">Brasier et al. (2016)</xref>
                </td></tr><tr><td rowspan="1" colspan="1"><italic><tp:taxon-name><tp:taxon-name-part taxon-name-part-type="genus" reg="Lapnice">Lapnice</tp:taxon-name-part></tp:taxon-name></italic> sp. VR-2006</td><td rowspan="1" colspan="1">–</td><td rowspan="1" colspan="1">Bohuslän, Sweden</td><td rowspan="1" colspan="1"><ext-link xmlns:xlink="http://www.w3.org/1999/xlink" ext-link-type="gen" xlink:href="DQ779655" xlink:type="simple">DQ779655</ext-link> (1705)</td><td rowspan="1" colspan="1"><ext-link xmlns:xlink="http://www.w3.org/1999/xlink" ext-link-type="gen" xlink:href="DQ779619" xlink:type="simple">DQ779619</ext-link> (342)</td><td rowspan="1" colspan="1">
                  <xref ref-type="bibr" rid="B174">Rousset et al. (2007)</xref>
                </td></tr><tr><td rowspan="1" colspan="1"><italic><tp:taxon-name><tp:taxon-name-part taxon-name-part-type="genus" reg="Laonice">Laonice</tp:taxon-name-part></tp:taxon-name></italic> sp. SLM-2008</td><td rowspan="1" colspan="1">–</td><td rowspan="1" colspan="1">California borderland basins, USA</td><td rowspan="1" colspan="1"><ext-link xmlns:xlink="http://www.w3.org/1999/xlink" ext-link-type="gen" xlink:href="EU340089" xlink:type="simple">EU340089</ext-link> (1784)</td><td rowspan="1" colspan="1"><ext-link xmlns:xlink="http://www.w3.org/1999/xlink" ext-link-type="gen" xlink:href="EU340088" xlink:type="simple">EU340088</ext-link> (546)</td><td rowspan="1" colspan="1">
                  <xref ref-type="bibr" rid="B117">Mincks et al. (2009)</xref>
                </td></tr><tr><td rowspan="1" colspan="1"><italic><tp:taxon-name><tp:taxon-name-part taxon-name-part-type="genus" reg="Laonice">Laonice</tp:taxon-name-part></tp:taxon-name></italic> sp. A</td><td rowspan="1" colspan="1">–</td><td rowspan="1" colspan="1">Eastern Vema Fracture Zone</td><td rowspan="1" colspan="1"><ext-link xmlns:xlink="http://www.w3.org/1999/xlink" ext-link-type="gen" xlink:href="MK507647" xlink:type="simple">MK507647</ext-link> (1017)</td><td rowspan="1" colspan="1"><ext-link xmlns:xlink="http://www.w3.org/1999/xlink" ext-link-type="gen" xlink:href="MK507653" xlink:type="simple">MK507653</ext-link> (469)</td><td rowspan="1" colspan="1">
                  <xref ref-type="bibr" rid="B63">Guggolz et al. (2019)</xref>
                </td></tr><tr><td rowspan="1" colspan="1"><italic><tp:taxon-name><tp:taxon-name-part taxon-name-part-type="genus" reg="Laonice">Laonice</tp:taxon-name-part></tp:taxon-name></italic> sp. B</td><td rowspan="1" colspan="1">–</td><td rowspan="1" colspan="1">Eastern Vema Fracture Zone</td><td rowspan="1" colspan="1"><ext-link xmlns:xlink="http://www.w3.org/1999/xlink" ext-link-type="gen" xlink:href="MK507651" xlink:type="simple">MK507651</ext-link> (1017)</td><td rowspan="1" colspan="1"><ext-link xmlns:xlink="http://www.w3.org/1999/xlink" ext-link-type="gen" xlink:href="MK507657" xlink:type="simple">MK507657</ext-link> (470)</td><td rowspan="1" colspan="1">
                  <xref ref-type="bibr" rid="B63">Guggolz et al. (2019)</xref>
                </td></tr><tr><td rowspan="1" colspan="1"><italic><tp:taxon-name><tp:taxon-name-part taxon-name-part-type="genus" reg="Laonice">Laonice</tp:taxon-name-part></tp:taxon-name></italic> sp. C</td><td rowspan="1" colspan="1">–</td><td rowspan="1" colspan="1">Western Vema–Fracture Zone</td><td rowspan="1" colspan="1"><ext-link xmlns:xlink="http://www.w3.org/1999/xlink" ext-link-type="gen" xlink:href="MK507650" xlink:type="simple">MK507650</ext-link> (1017)</td><td rowspan="1" colspan="1"><ext-link xmlns:xlink="http://www.w3.org/1999/xlink" ext-link-type="gen" xlink:href="MK507658" xlink:type="simple">MK507658</ext-link> (450)</td><td rowspan="1" colspan="1">
                  <xref ref-type="bibr" rid="B63">Guggolz et al. (2019)</xref>
                </td></tr><tr><td rowspan="1" colspan="1"><italic><tp:taxon-name><tp:taxon-name-part taxon-name-part-type="genus" reg="Laonice">Laonice</tp:taxon-name-part></tp:taxon-name></italic> sp. D</td><td rowspan="1" colspan="1">–</td><td rowspan="1" colspan="1">Western Vema–Fracture Zone</td><td rowspan="1" colspan="1"><ext-link xmlns:xlink="http://www.w3.org/1999/xlink" ext-link-type="gen" xlink:href="MK507638" xlink:type="simple">MK507638</ext-link> (1017)</td><td rowspan="1" colspan="1"><ext-link xmlns:xlink="http://www.w3.org/1999/xlink" ext-link-type="gen" xlink:href="MK507723" xlink:type="simple">MK507723</ext-link> (475)</td><td rowspan="1" colspan="1">
                  <xref ref-type="bibr" rid="B63">Guggolz et al. (2019)</xref>
                </td></tr><tr><td rowspan="1" colspan="1"><italic><tp:taxon-name><tp:taxon-name-part taxon-name-part-type="genus" reg="Laonice">Laonice</tp:taxon-name-part></tp:taxon-name></italic> sp. E</td><td rowspan="1" colspan="1">–</td><td rowspan="1" colspan="1">Western Vema–Fracture Zone</td><td rowspan="1" colspan="1"><ext-link xmlns:xlink="http://www.w3.org/1999/xlink" ext-link-type="gen" xlink:href="MK507644" xlink:type="simple">MK507644</ext-link> (966)</td><td rowspan="1" colspan="1"><ext-link xmlns:xlink="http://www.w3.org/1999/xlink" ext-link-type="gen" xlink:href="MK507706" xlink:type="simple">MK507706</ext-link> (473)</td><td rowspan="1" colspan="1">
                  <xref ref-type="bibr" rid="B63">Guggolz et al. (2019)</xref>
                </td></tr><tr><td rowspan="1" colspan="1"><italic><tp:taxon-name><tp:taxon-name-part taxon-name-part-type="genus" reg="Laonice">Laonice</tp:taxon-name-part></tp:taxon-name></italic> sp. F</td><td rowspan="1" colspan="1">–</td><td rowspan="1" colspan="1">Vema Transform Fault</td><td rowspan="1" colspan="1"><ext-link xmlns:xlink="http://www.w3.org/1999/xlink" ext-link-type="gen" xlink:href="MK507623" xlink:type="simple">MK507623</ext-link> (1017)</td><td rowspan="1" colspan="1"><ext-link xmlns:xlink="http://www.w3.org/1999/xlink" ext-link-type="gen" xlink:href="MK507718" xlink:type="simple">MK507718</ext-link> (473)</td><td rowspan="1" colspan="1">
                  <xref ref-type="bibr" rid="B63">Guggolz et al. (2019)</xref>
                </td></tr><tr><td rowspan="1" colspan="1"><italic><tp:taxon-name><tp:taxon-name-part taxon-name-part-type="genus" reg="Laonice">Laonice</tp:taxon-name-part></tp:taxon-name></italic> sp. G</td><td rowspan="1" colspan="1">–</td><td rowspan="1" colspan="1">Puerto Rico Trench</td><td rowspan="1" colspan="1"><ext-link xmlns:xlink="http://www.w3.org/1999/xlink" ext-link-type="gen" xlink:href="MK507624" xlink:type="simple">MK507624</ext-link> (1017)</td><td rowspan="1" colspan="1"><ext-link xmlns:xlink="http://www.w3.org/1999/xlink" ext-link-type="gen" xlink:href="MK507708" xlink:type="simple">MK507708</ext-link> (474)</td><td rowspan="1" colspan="1">
                  <xref ref-type="bibr" rid="B63">Guggolz et al. (2019)</xref>
                </td></tr><tr><td rowspan="1" colspan="1"><italic><tp:taxon-name><tp:taxon-name-part taxon-name-part-type="genus" reg="Laonice">Laonice</tp:taxon-name-part></tp:taxon-name></italic> sp. H</td><td rowspan="1" colspan="1">–</td><td rowspan="1" colspan="1">Puerto Rico Trench</td><td rowspan="1" colspan="1"><ext-link xmlns:xlink="http://www.w3.org/1999/xlink" ext-link-type="gen" xlink:href="MK507617" xlink:type="simple">MK507617</ext-link> (1017)</td><td rowspan="1" colspan="1"><ext-link xmlns:xlink="http://www.w3.org/1999/xlink" ext-link-type="gen" xlink:href="MK507720" xlink:type="simple">MK507720</ext-link> (474)</td><td rowspan="1" colspan="1">
                  <xref ref-type="bibr" rid="B63">Guggolz et al. (2019)</xref>
                </td></tr><tr><td rowspan="1" colspan="1"><italic><tp:taxon-name><tp:taxon-name-part taxon-name-part-type="genus" reg="Malacoceros">Malacoceros</tp:taxon-name-part></tp:taxon-name></italic> Quatrefages, 1843</td><td rowspan="1" colspan="1"/><td rowspan="1" colspan="1"/><td rowspan="1" colspan="1"/><td rowspan="1" colspan="1"/><td rowspan="1" colspan="1"/></tr><tr><td rowspan="2" colspan="1"><italic><tp:taxon-name><tp:taxon-name-part taxon-name-part-type="genus" reg="Malacoceros">Malacoceros</tp:taxon-name-part> <tp:taxon-name-part taxon-name-part-type="species" reg="fuliginosus">fuliginosus</tp:taxon-name-part></tp:taxon-name></italic> (Claparède, 1868)</td><td rowspan="1" colspan="1">Italy</td><td rowspan="1" colspan="1">St. Efflau, France</td><td rowspan="1" colspan="1"><ext-link xmlns:xlink="http://www.w3.org/1999/xlink" ext-link-type="gen" xlink:href="AY525632" xlink:type="simple">AY525632</ext-link> (1765)</td><td rowspan="1" colspan="1">–</td><td rowspan="1" colspan="1">
                  <xref ref-type="bibr" rid="B207">Struck and Purschke (2005)</xref>
                </td></tr><tr><td rowspan="1" colspan="1"/><td rowspan="1" colspan="1">Helgoland, Germany</td><td rowspan="1" colspan="1">–</td><td rowspan="1" colspan="1"><ext-link xmlns:xlink="http://www.w3.org/1999/xlink" ext-link-type="gen" xlink:href="EF431961" xlink:type="simple">EF431961</ext-link> (417)</td><td rowspan="1" colspan="1">
                  <xref ref-type="bibr" rid="B29">Blank and Bastrop (2009)</xref>
                </td></tr><tr><td rowspan="1" colspan="1"><italic><tp:taxon-name><tp:taxon-name-part taxon-name-part-type="genus" reg="Malacoceros">Malacoceros</tp:taxon-name-part> <tp:taxon-name-part taxon-name-part-type="species" reg="indicus">indicus</tp:taxon-name-part></tp:taxon-name></italic> (Fauvel, 1928)</td><td rowspan="1" colspan="1">Gulf of Mannar</td><td rowspan="1" colspan="1">Lizard Island, Australia</td><td rowspan="1" colspan="1"><ext-link xmlns:xlink="http://www.w3.org/1999/xlink" ext-link-type="gen" xlink:href="KP636512" xlink:type="simple">KP636512</ext-link> (454)</td><td rowspan="1" colspan="1"><ext-link xmlns:xlink="http://www.w3.org/1999/xlink" ext-link-type="gen" xlink:href="KP636511" xlink:type="simple">KP636511</ext-link> (391)</td><td rowspan="1" colspan="1">
                  <xref ref-type="bibr" rid="B113">Meißner and Götting (2015)</xref>
                </td></tr><tr><td rowspan="1" colspan="6"><italic><tp:taxon-name><tp:taxon-name-part taxon-name-part-type="genus" reg="Marenzelleria">Marenzelleria</tp:taxon-name-part></tp:taxon-name></italic> Mesnil, 1896</td></tr><tr><td rowspan="1" colspan="1"><italic><tp:taxon-name><tp:taxon-name-part taxon-name-part-type="genus" reg="Marenzelleria">Marenzelleria</tp:taxon-name-part> <tp:taxon-name-part taxon-name-part-type="species" reg="arctia">arctia</tp:taxon-name-part></tp:taxon-name></italic> (Chamberlin, 1920)</td><td rowspan="1" colspan="1">Beaufort Sea</td><td rowspan="1" colspan="1">Kara Sea, Russia</td><td rowspan="1" colspan="1"><ext-link xmlns:xlink="http://www.w3.org/1999/xlink" ext-link-type="gen" xlink:href="KJ546264" xlink:type="simple">KJ546264</ext-link> (1775)</td><td rowspan="1" colspan="1"><ext-link xmlns:xlink="http://www.w3.org/1999/xlink" ext-link-type="gen" xlink:href="KJ546306" xlink:type="simple">KJ546306</ext-link> (343)</td><td rowspan="1" colspan="1">
                  <xref ref-type="bibr" rid="B160">Radashevsky et al. (2014)</xref>
                </td></tr><tr><td rowspan="1" colspan="1"><italic><tp:taxon-name><tp:taxon-name-part taxon-name-part-type="genus" reg="Marenzelleria">Marenzelleria</tp:taxon-name-part> <tp:taxon-name-part taxon-name-part-type="species" reg="bastropi">bastropi</tp:taxon-name-part></tp:taxon-name></italic> Bick, 2005</td><td rowspan="1" colspan="1">North Carolina,USA</td><td rowspan="1" colspan="1">USA</td><td rowspan="1" colspan="1"><ext-link xmlns:xlink="http://www.w3.org/1999/xlink" ext-link-type="gen" xlink:href="EF446959" xlink:type="simple">EF446959</ext-link> (468), <ext-link xmlns:xlink="http://www.w3.org/1999/xlink" ext-link-type="gen" xlink:href="EF446967" xlink:type="simple">EF446967</ext-link> (577)</td><td rowspan="1" colspan="1"><ext-link xmlns:xlink="http://www.w3.org/1999/xlink" ext-link-type="gen" xlink:href="EF431963" xlink:type="simple">EF431963</ext-link> (419)</td><td rowspan="1" colspan="1">
                  <xref ref-type="bibr" rid="B29">Blank and Bastrop (2009)</xref>
                </td></tr><tr><td rowspan="1" colspan="1"><italic><tp:taxon-name><tp:taxon-name-part taxon-name-part-type="genus" reg="Marenzelleria">Marenzelleria</tp:taxon-name-part> <tp:taxon-name-part taxon-name-part-type="species" reg="neglecta">neglecta</tp:taxon-name-part></tp:taxon-name></italic> Sikorski &amp; Bick, 2004</td><td rowspan="1" colspan="1">Germany</td><td rowspan="1" colspan="1">Baltic Sea</td><td rowspan="1" colspan="1"><ext-link xmlns:xlink="http://www.w3.org/1999/xlink" ext-link-type="gen" xlink:href="EF446955" xlink:type="simple">EF446955</ext-link> (470), <ext-link xmlns:xlink="http://www.w3.org/1999/xlink" ext-link-type="gen" xlink:href="EF446963" xlink:type="simple">EF446963</ext-link> (578)</td><td rowspan="1" colspan="1"><ext-link xmlns:xlink="http://www.w3.org/1999/xlink" ext-link-type="gen" xlink:href="DQ309248" xlink:type="simple">DQ309248</ext-link> (419)</td><td rowspan="1" colspan="1"><xref ref-type="bibr" rid="B15">Bastrop and Blank (2006)</xref>, <xref ref-type="bibr" rid="B29">Blank and Bastrop (2009)</xref></td></tr><tr><td rowspan="2" colspan="1"><italic><tp:taxon-name><tp:taxon-name-part taxon-name-part-type="genus" reg="Marenzelleria">Marenzelleria</tp:taxon-name-part> <tp:taxon-name-part taxon-name-part-type="species" reg="viridis">viridis</tp:taxon-name-part></tp:taxon-name></italic> (Verrill, 1873)</td><td rowspan="1" colspan="1">New Jersey, USA</td><td rowspan="1" colspan="1">Barlow’s Landing, MA, USA</td><td rowspan="1" colspan="1"><ext-link xmlns:xlink="http://www.w3.org/1999/xlink" ext-link-type="gen" xlink:href="EU418860" xlink:type="simple">EU418860</ext-link> (1810)</td><td rowspan="1" colspan="1">–</td><td rowspan="1" colspan="1">
                  <xref ref-type="bibr" rid="B209">Struck et al. (2008)</xref>
                </td></tr><tr><td rowspan="1" colspan="1"/><td rowspan="1" colspan="1">Ringkøbing Fjord</td><td rowspan="1" colspan="1">–</td><td rowspan="1" colspan="1"><ext-link xmlns:xlink="http://www.w3.org/1999/xlink" ext-link-type="gen" xlink:href="DQ309252" xlink:type="simple">DQ309252</ext-link> (419)</td><td rowspan="1" colspan="1">
                  <xref ref-type="bibr" rid="B15">Bastrop and Blank (2006)</xref>
                </td></tr><tr><td rowspan="1" colspan="1"><italic><tp:taxon-name><tp:taxon-name-part taxon-name-part-type="genus" reg="Marenzelleria">Marenzelleria</tp:taxon-name-part> <tp:taxon-name-part taxon-name-part-type="species" reg="wireni">wireni</tp:taxon-name-part></tp:taxon-name></italic> Augener, 1913</td><td rowspan="1" colspan="1">Franz Jozef Land, Russia</td><td rowspan="1" colspan="1">Spitsbergen, Norway</td><td rowspan="1" colspan="1"><ext-link xmlns:xlink="http://www.w3.org/1999/xlink" ext-link-type="gen" xlink:href="EF446957" xlink:type="simple">EF446957</ext-link> (472), <ext-link xmlns:xlink="http://www.w3.org/1999/xlink" ext-link-type="gen" xlink:href="EF446965" xlink:type="simple">EF446965</ext-link> (579)</td><td rowspan="1" colspan="1"><ext-link xmlns:xlink="http://www.w3.org/1999/xlink" ext-link-type="gen" xlink:href="EF431980" xlink:type="simple">EF431980</ext-link> (417)</td><td rowspan="1" colspan="1">
                  <xref ref-type="bibr" rid="B29">Blank and Bastrop (2009)</xref>
                </td></tr><tr><td rowspan="1" colspan="1"><italic><tp:taxon-name><tp:taxon-name-part taxon-name-part-type="genus" reg="Paraprionospio">Paraprionospio</tp:taxon-name-part></tp:taxon-name></italic> Caullery, 1914</td><td rowspan="1" colspan="1"/><td rowspan="1" colspan="1"/><td rowspan="1" colspan="1"/><td rowspan="1" colspan="1"/><td rowspan="1" colspan="1"/></tr><tr><td rowspan="1" colspan="1"><italic><tp:taxon-name><tp:taxon-name-part taxon-name-part-type="genus" reg="Paraprionospio">Paraprionospio</tp:taxon-name-part> <tp:taxon-name-part taxon-name-part-type="species" reg="cordifolia">cordifolia</tp:taxon-name-part></tp:taxon-name></italic> Yokoyama, 2007</td><td rowspan="1" colspan="1">Wakasa Bay, Japan</td><td rowspan="1" colspan="1">Eastern Arabian Sea, India</td><td rowspan="1" colspan="1"><ext-link xmlns:xlink="http://www.w3.org/1999/xlink" ext-link-type="gen" xlink:href="KT900309" xlink:type="simple">KT900309</ext-link> (1655)</td><td rowspan="1" colspan="1">–</td><td rowspan="1" colspan="1">
                  <xref ref-type="bibr" rid="B170">Rengaiyan and Ingole (2018)</xref>
                </td></tr><tr><td rowspan="1" colspan="1"><italic><tp:taxon-name><tp:taxon-name-part taxon-name-part-type="genus" reg="Paraprionospio">Paraprionospio</tp:taxon-name-part> <tp:taxon-name-part taxon-name-part-type="species" reg="cristata">cristata</tp:taxon-name-part></tp:taxon-name></italic> Zhou,Yokoyama &amp; Li, 2008</td><td rowspan="1" colspan="1">East China Sea, China</td><td rowspan="1" colspan="1">India</td><td rowspan="1" colspan="1"><ext-link xmlns:xlink="http://www.w3.org/1999/xlink" ext-link-type="gen" xlink:href="KY704338" xlink:type="simple">KY704338</ext-link> (520)</td><td rowspan="1" colspan="1">–</td><td rowspan="1" colspan="1">Vijapure et al. (unpubl.)</td></tr><tr><td rowspan="1" colspan="1"><italic><tp:taxon-name><tp:taxon-name-part taxon-name-part-type="genus" reg="Paraprionospio">Paraprionospio</tp:taxon-name-part> <tp:taxon-name-part taxon-name-part-type="species" reg="patiens">patiens</tp:taxon-name-part></tp:taxon-name></italic> Yokoyama, 2007</td><td rowspan="1" colspan="1">Osaka Bay, Japan</td><td rowspan="1" colspan="1">India</td><td rowspan="1" colspan="1"><ext-link xmlns:xlink="http://www.w3.org/1999/xlink" ext-link-type="gen" xlink:href="KT900307" xlink:type="simple">KT900307</ext-link> (1684)</td><td rowspan="1" colspan="1"><ext-link xmlns:xlink="http://www.w3.org/1999/xlink" ext-link-type="gen" xlink:href="KY704331" xlink:type="simple">KY704331</ext-link> (519)</td><td rowspan="1" colspan="1"><xref ref-type="bibr" rid="B170">Rengaiyan and Ingole (2018)</xref>, Vijapure et al. (unpubl.)</td></tr><tr><td rowspan="1" colspan="1"><italic><tp:taxon-name><tp:taxon-name-part taxon-name-part-type="genus" reg="Paraprionospio">Paraprionospio</tp:taxon-name-part></tp:taxon-name></italic> sp. EPK-2019</td><td rowspan="1" colspan="1">–</td><td rowspan="1" colspan="1">–</td><td rowspan="1" colspan="1"><ext-link xmlns:xlink="http://www.w3.org/1999/xlink" ext-link-type="gen" xlink:href="MN069511" xlink:type="simple">MN069511</ext-link> (588)</td><td rowspan="1" colspan="1">–</td><td rowspan="1" colspan="1">Kiskaddon et al. (unpubl.)</td></tr><tr><td rowspan="1" colspan="6"><italic><tp:taxon-name><tp:taxon-name-part taxon-name-part-type="genus" reg="Poecilochaetus">Poecilochaetus</tp:taxon-name-part></tp:taxon-name></italic> Claparède in Ehlers, 1875</td></tr><tr><td rowspan="1" colspan="1"><italic><tp:taxon-name><tp:taxon-name-part taxon-name-part-type="genus" reg="Poecilochaetus">Poecilochaetus</tp:taxon-name-part> <tp:taxon-name-part taxon-name-part-type="species" reg="serpens">serpens</tp:taxon-name-part></tp:taxon-name></italic> Allen, 1904</td><td rowspan="1" colspan="1">English Channel</td><td rowspan="1" colspan="1">Arcachon, France</td><td rowspan="1" colspan="1"><ext-link xmlns:xlink="http://www.w3.org/1999/xlink" ext-link-type="gen" xlink:href="AY569652" xlink:type="simple">AY569652</ext-link> (1833)</td><td rowspan="1" colspan="1"><ext-link xmlns:xlink="http://www.w3.org/1999/xlink" ext-link-type="gen" xlink:href="AY569680" xlink:type="simple">AY569680</ext-link> (463)</td><td rowspan="1" colspan="1">
                  <xref ref-type="bibr" rid="B31">Bleidorn et al. (2005)</xref>
                </td></tr><tr><td rowspan="1" colspan="1"><italic><tp:taxon-name><tp:taxon-name-part taxon-name-part-type="genus" reg="Poecilochaetus">Poecilochaetus</tp:taxon-name-part></tp:taxon-name></italic> sp. VR-2006</td><td rowspan="1" colspan="1">–</td><td rowspan="1" colspan="1">Banyuls, France</td><td rowspan="1" colspan="1"><ext-link xmlns:xlink="http://www.w3.org/1999/xlink" ext-link-type="gen" xlink:href="DQ779667" xlink:type="simple">DQ779667</ext-link> (1710)</td><td rowspan="1" colspan="1"><ext-link xmlns:xlink="http://www.w3.org/1999/xlink" ext-link-type="gen" xlink:href="DQ779630" xlink:type="simple">DQ779630</ext-link> (344)</td><td rowspan="1" colspan="1">
                  <xref ref-type="bibr" rid="B174">Rousset et al. (2007)</xref>
                </td></tr><tr><td rowspan="1" colspan="1"><italic><tp:taxon-name><tp:taxon-name-part taxon-name-part-type="genus" reg="Poecilochaetus">Poecilochaetus</tp:taxon-name-part></tp:taxon-name></italic> sp. 18 PB</td><td rowspan="1" colspan="1">–</td><td rowspan="1" colspan="1">Clarion–Clipperton Fracture Zone</td><td rowspan="1" colspan="1">–</td><td rowspan="1" colspan="1"><ext-link xmlns:xlink="http://www.w3.org/1999/xlink" ext-link-type="gen" xlink:href="MK971106" xlink:type="simple">MK971106</ext-link> (419)</td><td rowspan="1" colspan="1">
                  <xref ref-type="bibr" rid="B35">Bonifácio et al. (2020)</xref>
                </td></tr><tr><td rowspan="1" colspan="6"><italic><tp:taxon-name><tp:taxon-name-part taxon-name-part-type="genus" reg="Prionospio">Prionospio</tp:taxon-name-part></tp:taxon-name></italic> Malmgren, 1867</td></tr><tr><td rowspan="1" colspan="1"><italic><tp:taxon-name><tp:taxon-name-part taxon-name-part-type="genus" reg="Prionospio">Prionospio</tp:taxon-name-part> <tp:taxon-name-part taxon-name-part-type="species" reg="dubia">dubia</tp:taxon-name-part></tp:taxon-name></italic> Day, 1961</td><td rowspan="1" colspan="1">South Africa</td><td rowspan="1" colspan="1">Southern New England, MA, USA</td><td rowspan="1" colspan="1"><ext-link xmlns:xlink="http://www.w3.org/1999/xlink" ext-link-type="gen" xlink:href="EU418859" xlink:type="simple">EU418859</ext-link> (1823)</td><td rowspan="1" colspan="1">–</td><td rowspan="1" colspan="1">
                  <xref ref-type="bibr" rid="B209">Struck et al. (2008)</xref>
                </td></tr><tr><td rowspan="1" colspan="1"><italic><tp:taxon-name><tp:taxon-name-part taxon-name-part-type="genus" reg="Prionospio">Prionospio</tp:taxon-name-part></tp:taxon-name></italic> sp. A</td><td rowspan="1" colspan="1">–</td><td rowspan="1" colspan="1">Clarion Clipperton Fracture Zone</td><td rowspan="1" colspan="1">–</td><td rowspan="1" colspan="1"><ext-link xmlns:xlink="http://www.w3.org/1999/xlink" ext-link-type="gen" xlink:href="MN441557" xlink:type="simple">MN441557</ext-link> (416)</td><td rowspan="1" colspan="1">
                  <xref ref-type="bibr" rid="B64">Guggolz et al. (2020)</xref>
                </td></tr><tr><td rowspan="1" colspan="1"><italic><tp:taxon-name><tp:taxon-name-part taxon-name-part-type="genus" reg="Prionospio">Prionospio</tp:taxon-name-part></tp:taxon-name></italic> sp. B</td><td rowspan="1" colspan="1">–</td><td rowspan="1" colspan="1">Eastern Vema Fracture Zone</td><td rowspan="1" colspan="1"><ext-link xmlns:xlink="http://www.w3.org/1999/xlink" ext-link-type="gen" xlink:href="MN447146" xlink:type="simple">MN447146</ext-link> (846)</td><td rowspan="1" colspan="1"><ext-link xmlns:xlink="http://www.w3.org/1999/xlink" ext-link-type="gen" xlink:href="MN441645" xlink:type="simple">MN441645</ext-link> (331)</td><td rowspan="1" colspan="1">
                  <xref ref-type="bibr" rid="B64">Guggolz et al. (2020)</xref>
                </td></tr><tr><td rowspan="1" colspan="1"><italic><tp:taxon-name><tp:taxon-name-part taxon-name-part-type="genus" reg="Prionospio">Prionospio</tp:taxon-name-part></tp:taxon-name></italic> sp. C (as <italic><tp:taxon-name><tp:taxon-name-part taxon-name-part-type="genus" reg="Prionospio">Prionospio</tp:taxon-name-part></tp:taxon-name></italic> sp. 29 PB)</td><td rowspan="1" colspan="1">–</td><td rowspan="1" colspan="1">Clarion–Clipperton Fracture Zone</td><td rowspan="1" colspan="1"><ext-link xmlns:xlink="http://www.w3.org/1999/xlink" ext-link-type="gen" xlink:href="MK971148" xlink:type="simple">MK971148</ext-link> (1677)</td><td rowspan="1" colspan="1"><ext-link xmlns:xlink="http://www.w3.org/1999/xlink" ext-link-type="gen" xlink:href="MK971035" xlink:type="simple">MK971035</ext-link> (422)</td><td rowspan="1" colspan="1">
                  <xref ref-type="bibr" rid="B35">Bonifácio et al. (2020)</xref>
                </td></tr><tr><td rowspan="1" colspan="1"><italic><tp:taxon-name><tp:taxon-name-part taxon-name-part-type="genus" reg="Prionospio">Prionospio</tp:taxon-name-part></tp:taxon-name></italic> sp. D</td><td rowspan="1" colspan="1">–</td><td rowspan="1" colspan="1">Eastern Vema Fracture Zone</td><td rowspan="1" colspan="1"><ext-link xmlns:xlink="http://www.w3.org/1999/xlink" ext-link-type="gen" xlink:href="MN447192" xlink:type="simple">MN447192</ext-link> (842)</td><td rowspan="1" colspan="1"><ext-link xmlns:xlink="http://www.w3.org/1999/xlink" ext-link-type="gen" xlink:href="MN441641" xlink:type="simple">MN441641</ext-link> (409)</td><td rowspan="1" colspan="1">
                  <xref ref-type="bibr" rid="B64">Guggolz et al. (2020)</xref>
                </td></tr><tr><td rowspan="1" colspan="1"><italic><tp:taxon-name><tp:taxon-name-part taxon-name-part-type="genus" reg="Prionospio">Prionospio</tp:taxon-name-part></tp:taxon-name></italic> sp. E (as <italic><tp:taxon-name><tp:taxon-name-part taxon-name-part-type="genus" reg="Prionospio">Prionospio</tp:taxon-name-part> <tp:taxon-name-part taxon-name-part-type="species" reg="ehlersi">ehlersi</tp:taxon-name-part></tp:taxon-name></italic>)</td><td rowspan="1" colspan="1">–</td><td rowspan="1" colspan="1">CROZEX</td><td rowspan="1" colspan="1"><ext-link xmlns:xlink="http://www.w3.org/1999/xlink" ext-link-type="gen" xlink:href="EU340095" xlink:type="simple">EU340095</ext-link> (1812)</td><td rowspan="1" colspan="1"><ext-link xmlns:xlink="http://www.w3.org/1999/xlink" ext-link-type="gen" xlink:href="EU340081" xlink:type="simple">EU340081</ext-link> (549)</td><td rowspan="1" colspan="1">
                  <xref ref-type="bibr" rid="B117">Mincks et al. (2009)</xref>
                </td></tr><tr><td rowspan="1" colspan="1"><italic><tp:taxon-name><tp:taxon-name-part taxon-name-part-type="genus" reg="Prionospio">Prionospio</tp:taxon-name-part></tp:taxon-name></italic> sp. F</td><td rowspan="1" colspan="1">–</td><td rowspan="1" colspan="1">Clarion Clipperton Fracture Zone</td><td rowspan="1" colspan="1">–</td><td rowspan="1" colspan="1"><ext-link xmlns:xlink="http://www.w3.org/1999/xlink" ext-link-type="gen" xlink:href="MN441542" xlink:type="simple">MN441542</ext-link> (405)</td><td rowspan="1" colspan="1">
                  <xref ref-type="bibr" rid="B64">Guggolz et al. (2020)</xref>
                </td></tr><tr><td rowspan="1" colspan="1"><italic><tp:taxon-name><tp:taxon-name-part taxon-name-part-type="genus" reg="Prionospio">Prionospio</tp:taxon-name-part></tp:taxon-name></italic> sp. G</td><td rowspan="1" colspan="1">–</td><td rowspan="1" colspan="1">Eastern Vema Fracture Zone</td><td rowspan="1" colspan="1"><ext-link xmlns:xlink="http://www.w3.org/1999/xlink" ext-link-type="gen" xlink:href="MN447188" xlink:type="simple">MN447188</ext-link> (844)</td><td rowspan="1" colspan="1"><ext-link xmlns:xlink="http://www.w3.org/1999/xlink" ext-link-type="gen" xlink:href="MN441564" xlink:type="simple">MN441564</ext-link> (397)</td><td rowspan="1" colspan="1">
                  <xref ref-type="bibr" rid="B64">Guggolz et al. (2020)</xref>
                </td></tr><tr><td rowspan="1" colspan="1"><italic><tp:taxon-name><tp:taxon-name-part taxon-name-part-type="genus" reg="Prionospio">Prionospio</tp:taxon-name-part></tp:taxon-name></italic> sp. H</td><td rowspan="1" colspan="1">–</td><td rowspan="1" colspan="1">Clarion Clipperton Fracture Zone/ eastern Vema Fracture Zone</td><td rowspan="1" colspan="1"><ext-link xmlns:xlink="http://www.w3.org/1999/xlink" ext-link-type="gen" xlink:href="MN447158" xlink:type="simple">MN447158</ext-link> (844)</td><td rowspan="1" colspan="1"><ext-link xmlns:xlink="http://www.w3.org/1999/xlink" ext-link-type="gen" xlink:href="MN441554" xlink:type="simple">MN441554</ext-link> (411)</td><td rowspan="1" colspan="1">
                  <xref ref-type="bibr" rid="B64">Guggolz et al. (2020)</xref>
                </td></tr><tr><td rowspan="1" colspan="1"><italic><tp:taxon-name><tp:taxon-name-part taxon-name-part-type="genus" reg="Prionospio">Prionospio</tp:taxon-name-part></tp:taxon-name></italic> sp. I</td><td rowspan="1" colspan="1">–</td><td rowspan="1" colspan="1">Puerto Rico Trench</td><td rowspan="1" colspan="1"><ext-link xmlns:xlink="http://www.w3.org/1999/xlink" ext-link-type="gen" xlink:href="MN447157" xlink:type="simple">MN447157</ext-link> (844)</td><td rowspan="1" colspan="1"><ext-link xmlns:xlink="http://www.w3.org/1999/xlink" ext-link-type="gen" xlink:href="MN441749" xlink:type="simple">MN441749</ext-link> (409)</td><td rowspan="1" colspan="1">
                  <xref ref-type="bibr" rid="B64">Guggolz et al. (2020)</xref>
                </td></tr><tr><td rowspan="1" colspan="1"><italic><tp:taxon-name><tp:taxon-name-part taxon-name-part-type="genus" reg="Prionospio">Prionospio</tp:taxon-name-part></tp:taxon-name></italic> sp. K</td><td rowspan="1" colspan="1">–</td><td rowspan="1" colspan="1">Clarion Clipperton Fracture Zone</td><td rowspan="1" colspan="1">–</td><td rowspan="1" colspan="1"><ext-link xmlns:xlink="http://www.w3.org/1999/xlink" ext-link-type="gen" xlink:href="MN441555" xlink:type="simple">MN441555</ext-link> (413)</td><td rowspan="1" colspan="1">
                  <xref ref-type="bibr" rid="B64">Guggolz et al. (2020)</xref>
                </td></tr><tr><td rowspan="1" colspan="1"><italic><tp:taxon-name><tp:taxon-name-part taxon-name-part-type="genus" reg="Prionospio">Prionospio</tp:taxon-name-part></tp:taxon-name></italic> sp. L</td><td rowspan="1" colspan="1">–</td><td rowspan="1" colspan="1">Western Vema Fracture Zone</td><td rowspan="1" colspan="1"><ext-link xmlns:xlink="http://www.w3.org/1999/xlink" ext-link-type="gen" xlink:href="MN447168" xlink:type="simple">MN447168</ext-link> (844)</td><td rowspan="1" colspan="1"><ext-link xmlns:xlink="http://www.w3.org/1999/xlink" ext-link-type="gen" xlink:href="MN441745" xlink:type="simple">MN441745</ext-link> (408)</td><td rowspan="1" colspan="1">
                  <xref ref-type="bibr" rid="B64">Guggolz et al. (2020)</xref>
                </td></tr><tr><td rowspan="1" colspan="1"><italic><tp:taxon-name><tp:taxon-name-part taxon-name-part-type="genus" reg="Prionospio">Prionospio</tp:taxon-name-part></tp:taxon-name></italic> sp. M</td><td rowspan="1" colspan="1">–</td><td rowspan="1" colspan="1">Eastern Vema Fracture Zone</td><td rowspan="1" colspan="1"><ext-link xmlns:xlink="http://www.w3.org/1999/xlink" ext-link-type="gen" xlink:href="MN447160" xlink:type="simple">MN447160</ext-link> (844)</td><td rowspan="1" colspan="1"><ext-link xmlns:xlink="http://www.w3.org/1999/xlink" ext-link-type="gen" xlink:href="MN441561" xlink:type="simple">MN441561</ext-link> (411)</td><td rowspan="1" colspan="1">
                  <xref ref-type="bibr" rid="B64">Guggolz et al. (2020)</xref>
                </td></tr><tr><td rowspan="1" colspan="1"><italic><tp:taxon-name><tp:taxon-name-part taxon-name-part-type="genus" reg="Prionospio">Prionospio</tp:taxon-name-part></tp:taxon-name></italic> sp. N</td><td rowspan="1" colspan="1">–</td><td rowspan="1" colspan="1">Eastern Vema Fracture Zone</td><td rowspan="1" colspan="1"><ext-link xmlns:xlink="http://www.w3.org/1999/xlink" ext-link-type="gen" xlink:href="MN447180" xlink:type="simple">MN447180</ext-link> (844)</td><td rowspan="1" colspan="1"><ext-link xmlns:xlink="http://www.w3.org/1999/xlink" ext-link-type="gen" xlink:href="MN441604" xlink:type="simple">MN441604</ext-link> (342)</td><td rowspan="1" colspan="1">
                  <xref ref-type="bibr" rid="B64">Guggolz et al. (2020)</xref>
                </td></tr><tr><td rowspan="1" colspan="1"><italic><tp:taxon-name><tp:taxon-name-part taxon-name-part-type="genus" reg="Prionospio">Prionospio</tp:taxon-name-part></tp:taxon-name></italic> sp. O</td><td rowspan="1" colspan="1">–</td><td rowspan="1" colspan="1">Eastern Vema Fracture Zone</td><td rowspan="1" colspan="1"><ext-link xmlns:xlink="http://www.w3.org/1999/xlink" ext-link-type="gen" xlink:href="MN447159" xlink:type="simple">MN447159</ext-link> (844)</td><td rowspan="1" colspan="1"><ext-link xmlns:xlink="http://www.w3.org/1999/xlink" ext-link-type="gen" xlink:href="MN441748" xlink:type="simple">MN441748</ext-link> (342)</td><td rowspan="1" colspan="1">
                  <xref ref-type="bibr" rid="B64">Guggolz et al. (2020)</xref>
                </td></tr><tr><td rowspan="1" colspan="1"><italic><tp:taxon-name><tp:taxon-name-part taxon-name-part-type="genus" reg="Prionospio">Prionospio</tp:taxon-name-part></tp:taxon-name></italic> sp. P</td><td rowspan="1" colspan="1">–</td><td rowspan="1" colspan="1">Eastern Vema Fracture Zone</td><td rowspan="1" colspan="1"><ext-link xmlns:xlink="http://www.w3.org/1999/xlink" ext-link-type="gen" xlink:href="MN447173" xlink:type="simple">MN447173</ext-link> (844)</td><td rowspan="1" colspan="1"><ext-link xmlns:xlink="http://www.w3.org/1999/xlink" ext-link-type="gen" xlink:href="MN441753" xlink:type="simple">MN441753</ext-link> (339)</td><td rowspan="1" colspan="1">
                  <xref ref-type="bibr" rid="B64">Guggolz et al. (2020)</xref>
                </td></tr><tr><td rowspan="1" colspan="1"><italic><tp:taxon-name><tp:taxon-name-part taxon-name-part-type="genus" reg="Prionospio">Prionospio</tp:taxon-name-part></tp:taxon-name></italic> sp. KJO-2005</td><td rowspan="1" colspan="1">–</td><td rowspan="1" colspan="1">Monterey Bay, CA, USA</td><td rowspan="1" colspan="1"><ext-link xmlns:xlink="http://www.w3.org/1999/xlink" ext-link-type="gen" xlink:href="DQ209226" xlink:type="simple">DQ209226</ext-link> (1703)</td><td rowspan="1" colspan="1">–</td><td rowspan="1" colspan="1">
                  <xref ref-type="bibr" rid="B133">Osborn et al. (2007)</xref>
                </td></tr><tr><td rowspan="1" colspan="6"><italic><tp:taxon-name><tp:taxon-name-part taxon-name-part-type="genus" reg="Pygospio">Pygospio</tp:taxon-name-part></tp:taxon-name></italic> Claparède, 1863</td></tr><tr><td rowspan="1" colspan="1"><italic><tp:taxon-name><tp:taxon-name-part taxon-name-part-type="genus" reg="Pygospio">Pygospio</tp:taxon-name-part> <tp:taxon-name-part taxon-name-part-type="species" reg="elegans">elegans</tp:taxon-name-part></tp:taxon-name></italic> Claparède, 1863</td><td rowspan="1" colspan="1">Normandy, France</td><td rowspan="1" colspan="1">Russia</td><td rowspan="1" colspan="1"><ext-link xmlns:xlink="http://www.w3.org/1999/xlink" ext-link-type="gen" xlink:href="KJ747074" xlink:type="simple">KJ747074</ext-link> (1719)</td><td rowspan="1" colspan="1"><ext-link xmlns:xlink="http://www.w3.org/1999/xlink" ext-link-type="gen" xlink:href="KJ747084" xlink:type="simple">KJ747084</ext-link> (468)</td><td rowspan="1" colspan="1">
                  <xref ref-type="bibr" rid="B162">Radashevsky et al. (2016b)</xref>
                </td></tr><tr><td rowspan="1" colspan="1"><italic><tp:taxon-name><tp:taxon-name-part taxon-name-part-type="genus" reg="Pygospio">Pygospio</tp:taxon-name-part></tp:taxon-name></italic> sp. 1 (as <italic><tp:taxon-name><tp:taxon-name-part taxon-name-part-type="genus" reg="Pygospio">Pygospio</tp:taxon-name-part></tp:taxon-name></italic> sp. 2583)</td><td rowspan="1" colspan="1">–</td><td rowspan="1" colspan="1">Russia</td><td rowspan="1" colspan="1"><ext-link xmlns:xlink="http://www.w3.org/1999/xlink" ext-link-type="gen" xlink:href="KP940584" xlink:type="simple">KP940584</ext-link> (1709)</td><td rowspan="1" colspan="1"><ext-link xmlns:xlink="http://www.w3.org/1999/xlink" ext-link-type="gen" xlink:href="KP940582" xlink:type="simple">KP940582</ext-link> (306)</td><td rowspan="1" colspan="1">
                  <xref ref-type="bibr" rid="B162">Radashevsky et al. (2016b)</xref>
                </td></tr><tr><td rowspan="1" colspan="1"><italic><tp:taxon-name><tp:taxon-name-part taxon-name-part-type="genus" reg="Pygospio">Pygospio</tp:taxon-name-part></tp:taxon-name></italic> sp. 2 (as <italic><tp:taxon-name><tp:taxon-name-part taxon-name-part-type="genus" reg="Pygospio">Pygospio</tp:taxon-name-part></tp:taxon-name></italic> sp. VVP-2014)</td><td rowspan="1" colspan="1">–</td><td rowspan="1" colspan="1">USA</td><td rowspan="1" colspan="1"><ext-link xmlns:xlink="http://www.w3.org/1999/xlink" ext-link-type="gen" xlink:href="KJ747077" xlink:type="simple">KJ747077</ext-link> (1756)</td><td rowspan="1" colspan="1"><ext-link xmlns:xlink="http://www.w3.org/1999/xlink" ext-link-type="gen" xlink:href="KJ747087" xlink:type="simple">KJ747087</ext-link> (306)</td><td rowspan="1" colspan="1">
                  <xref ref-type="bibr" rid="B162">Radashevsky et al. (2016b)</xref>
                </td></tr><tr><td rowspan="1" colspan="6"><italic><tp:taxon-name><tp:taxon-name-part taxon-name-part-type="genus" reg="Rhynchospio">Rhynchospio</tp:taxon-name-part></tp:taxon-name></italic> Hartman, 1936</td></tr><tr><td rowspan="1" colspan="1"><italic><tp:taxon-name><tp:taxon-name-part taxon-name-part-type="genus" reg="Rhynchospio">Rhynchospio</tp:taxon-name-part> <tp:taxon-name-part taxon-name-part-type="species" reg="arenicola">arenicola</tp:taxon-name-part></tp:taxon-name></italic> Hartman, 1936</td><td rowspan="1" colspan="1">CA, USA</td><td rowspan="1" colspan="1">USA</td><td rowspan="1" colspan="1"><ext-link xmlns:xlink="http://www.w3.org/1999/xlink" ext-link-type="gen" xlink:href="KJ546286" xlink:type="simple">KJ546286</ext-link> (1737)</td><td rowspan="1" colspan="1"><ext-link xmlns:xlink="http://www.w3.org/1999/xlink" ext-link-type="gen" xlink:href="KJ546318" xlink:type="simple">KJ546318</ext-link> (341)</td><td rowspan="1" colspan="1">
                  <xref ref-type="bibr" rid="B160">Radashevsky et al. (2014)</xref>
                </td></tr><tr><td rowspan="1" colspan="1"><tp:taxon-name><tp:taxon-name-part taxon-name-part-type="genus" reg="Rhynchospio">Rhynchospio</tp:taxon-name-part> <tp:taxon-name-part taxon-name-part-type="uncertainty-rank">aff.</tp:taxon-name-part> <tp:taxon-name-part taxon-name-part-type="species" reg="asiatica">asiatica</tp:taxon-name-part></tp:taxon-name> sensu <xref ref-type="bibr" rid="B160">Radashevsky et al. (2014)</xref></td><td rowspan="1" colspan="1">–</td><td rowspan="1" colspan="1">South Korea</td><td rowspan="1" colspan="1"><ext-link xmlns:xlink="http://www.w3.org/1999/xlink" ext-link-type="gen" xlink:href="KJ546296" xlink:type="simple">KJ546296</ext-link> (1731)</td><td rowspan="1" colspan="1"><ext-link xmlns:xlink="http://www.w3.org/1999/xlink" ext-link-type="gen" xlink:href="KJ546345" xlink:type="simple">KJ546345</ext-link> (492)</td><td rowspan="1" colspan="1">
                  <xref ref-type="bibr" rid="B160">Radashevsky et al. (2014)</xref>
                </td></tr><tr><td rowspan="1" colspan="1"><italic><tp:taxon-name><tp:taxon-name-part taxon-name-part-type="genus" reg="Rhynchospio">Rhynchospio</tp:taxon-name-part> <tp:taxon-name-part taxon-name-part-type="species" reg="darwini">darwini</tp:taxon-name-part></tp:taxon-name></italic> Radashevsky, 2015 (as <italic><tp:taxon-name><tp:taxon-name-part taxon-name-part-type="genus" reg="Rhynchospio">Rhynchospio</tp:taxon-name-part></tp:taxon-name></italic> sp. 44)</td><td rowspan="1" colspan="1">Australia</td><td rowspan="1" colspan="1">Australia</td><td rowspan="1" colspan="1"><ext-link xmlns:xlink="http://www.w3.org/1999/xlink" ext-link-type="gen" xlink:href="KP986493" xlink:type="simple">KP986493</ext-link> (1789)</td><td rowspan="1" colspan="1"><ext-link xmlns:xlink="http://www.w3.org/1999/xlink" ext-link-type="gen" xlink:href="KP986492" xlink:type="simple">KP986492</ext-link> (316)</td><td rowspan="1" colspan="1">
                  <xref ref-type="bibr" rid="B161">Radashevsky et al. (2016a)</xref>
                </td></tr><tr><td rowspan="1" colspan="1"><tp:taxon-name><tp:taxon-name-part taxon-name-part-type="genus" reg="Rhynchospio">Rhynchospio</tp:taxon-name-part> <tp:taxon-name-part taxon-name-part-type="uncertainty-rank">cf.</tp:taxon-name-part> <tp:taxon-name-part taxon-name-part-type="species" reg="foliosa">foliosa</tp:taxon-name-part></tp:taxon-name> Imajima, 1991 (as <italic><tp:taxon-name><tp:taxon-name-part taxon-name-part-type="genus" reg="Rhynchospio">Rhynchospio</tp:taxon-name-part> <tp:taxon-name-part taxon-name-part-type="species" reg="foliosa">foliosa</tp:taxon-name-part></tp:taxon-name></italic>)</td><td rowspan="1" colspan="1">Japan</td><td rowspan="1" colspan="1">USA</td><td rowspan="1" colspan="1"><ext-link xmlns:xlink="http://www.w3.org/1999/xlink" ext-link-type="gen" xlink:href="KP986489" xlink:type="simple">KP986489</ext-link> (1765)</td><td rowspan="1" colspan="1"><ext-link xmlns:xlink="http://www.w3.org/1999/xlink" ext-link-type="gen" xlink:href="KP986488" xlink:type="simple">KP986488</ext-link> (450)</td><td rowspan="1" colspan="1">
                  <xref ref-type="bibr" rid="B161">Radashevsky et al. (2016a)</xref>
                </td></tr><tr><td rowspan="1" colspan="1"><italic><tp:taxon-name><tp:taxon-name-part taxon-name-part-type="genus" reg="Rhynchospio">Rhynchospio</tp:taxon-name-part> <tp:taxon-name-part taxon-name-part-type="species" reg="glutaea">glutaea</tp:taxon-name-part></tp:taxon-name></italic> (Ehlers, 1897)</td><td rowspan="1" colspan="1">Strait of Magellan, Chile</td><td rowspan="1" colspan="1">Argentina</td><td rowspan="1" colspan="1"><ext-link xmlns:xlink="http://www.w3.org/1999/xlink" ext-link-type="gen" xlink:href="KJ546281" xlink:type="simple">KJ546281</ext-link> (1747)</td><td rowspan="1" colspan="1"><ext-link xmlns:xlink="http://www.w3.org/1999/xlink" ext-link-type="gen" xlink:href="KJ546332" xlink:type="simple">KJ546332</ext-link> (341)</td><td rowspan="1" colspan="1">
                  <xref ref-type="bibr" rid="B160">Radashevsky et al. (2014)</xref>
                </td></tr><tr><td rowspan="1" colspan="1"><italic><tp:taxon-name><tp:taxon-name-part taxon-name-part-type="genus" reg="Rhynchospio">Rhynchospio</tp:taxon-name-part> <tp:taxon-name-part taxon-name-part-type="species" reg="mzansi">mzansi</tp:taxon-name-part></tp:taxon-name></italic> Simon, Williams &amp; Henninger, 2018</td><td rowspan="1" colspan="1">South Africa</td><td rowspan="1" colspan="1">South Africa</td><td rowspan="1" colspan="1"><ext-link xmlns:xlink="http://www.w3.org/1999/xlink" ext-link-type="gen" xlink:href="MF625258" xlink:type="simple">MF625258</ext-link> (1662)</td><td rowspan="1" colspan="1"><ext-link xmlns:xlink="http://www.w3.org/1999/xlink" ext-link-type="gen" xlink:href="MF625254" xlink:type="simple">MF625254</ext-link> (290)</td><td rowspan="1" colspan="1">
                  <xref ref-type="bibr" rid="B203">Simon et al. (2019b)</xref>
                </td></tr><tr><td rowspan="1" colspan="1"><italic><tp:taxon-name><tp:taxon-name-part taxon-name-part-type="genus" reg="Rhynchospio">Rhynchospio</tp:taxon-name-part> <tp:taxon-name-part taxon-name-part-type="species" reg="nhatrangi">nhatrangi</tp:taxon-name-part></tp:taxon-name></italic> Radashevsky, 2007</td><td rowspan="1" colspan="1">Vietnam</td><td rowspan="1" colspan="1">Vietnam</td><td rowspan="1" colspan="1"><ext-link xmlns:xlink="http://www.w3.org/1999/xlink" ext-link-type="gen" xlink:href="KJ546299" xlink:type="simple">KJ546299</ext-link> (1717)</td><td rowspan="1" colspan="1"><ext-link xmlns:xlink="http://www.w3.org/1999/xlink" ext-link-type="gen" xlink:href="KJ546343" xlink:type="simple">KJ546343</ext-link> (499)</td><td rowspan="1" colspan="1">
                  <xref ref-type="bibr" rid="B160">Radashevsky et al. (2014)</xref>
                </td></tr><tr><td rowspan="1" colspan="6"><italic><tp:taxon-name><tp:taxon-name-part taxon-name-part-type="genus" reg="Scolelepis">Scolelepis</tp:taxon-name-part></tp:taxon-name></italic> Blainville, 1828</td></tr><tr><td rowspan="1" colspan="1"><italic><tp:taxon-name><tp:taxon-name-part taxon-name-part-type="genus" reg="Scolelepis">Scolelepis</tp:taxon-name-part> <tp:taxon-name-part taxon-name-part-type="species" reg="acuta">acuta</tp:taxon-name-part></tp:taxon-name></italic> (Treadwell, 1914)</td><td rowspan="1" colspan="1">San Diego, USA</td><td rowspan="1" colspan="1">Brazil</td><td rowspan="1" colspan="1"><ext-link xmlns:xlink="http://www.w3.org/1999/xlink" ext-link-type="gen" xlink:href="KU900479" xlink:type="simple">KU900479</ext-link> (683)</td><td rowspan="1" colspan="1">–</td><td rowspan="1" colspan="1">Rebelo &amp; <tp:taxon-name>Schettini</tp:taxon-name> (unpubl.)</td></tr><tr><td rowspan="1" colspan="1"><italic><tp:taxon-name><tp:taxon-name-part taxon-name-part-type="genus" reg="Scolelepis">Scolelepis</tp:taxon-name-part> <tp:taxon-name-part taxon-name-part-type="species" reg="bonnieri">bonnieri</tp:taxon-name-part></tp:taxon-name></italic> Mesnil, 1896</td><td rowspan="1" colspan="1">English Chanel</td><td rowspan="1" colspan="1">Helgoland, Germany</td><td rowspan="1" colspan="1"><ext-link xmlns:xlink="http://www.w3.org/1999/xlink" ext-link-type="gen" xlink:href="EU084878" xlink:type="simple">EU084878</ext-link> (1711)</td><td rowspan="1" colspan="1">–</td><td rowspan="1" colspan="1">
                  <xref ref-type="bibr" rid="B218">Vortsepneva et al. (2008)</xref>
                </td></tr><tr><td rowspan="1" colspan="1"><italic><tp:taxon-name><tp:taxon-name-part taxon-name-part-type="genus" reg="Scolelepis">Scolelepis</tp:taxon-name-part> <tp:taxon-name-part taxon-name-part-type="species" reg="chilensis">chilensis</tp:taxon-name-part></tp:taxon-name></italic> (Hartmann-Schröder, 1962)</td><td rowspan="1" colspan="1">Chile</td><td rowspan="1" colspan="1">Brazil</td><td rowspan="1" colspan="1"><ext-link xmlns:xlink="http://www.w3.org/1999/xlink" ext-link-type="gen" xlink:href="KU900475" xlink:type="simple">KU900475</ext-link> (689)</td><td rowspan="1" colspan="1">–</td><td rowspan="1" colspan="1">Rebelo &amp; <tp:taxon-name>Schettini</tp:taxon-name> (unpubl.)</td></tr><tr><td rowspan="1" colspan="1"><italic><tp:taxon-name><tp:taxon-name-part taxon-name-part-type="genus" reg="Scolelepis">Scolelepis</tp:taxon-name-part> <tp:taxon-name-part taxon-name-part-type="species" reg="daphoinos">daphoinos</tp:taxon-name-part></tp:taxon-name></italic> Zhou, Ji &amp; Li, 2009</td><td rowspan="1" colspan="1">China</td><td rowspan="1" colspan="1">China</td><td rowspan="1" colspan="1">–</td><td rowspan="1" colspan="1"><ext-link xmlns:xlink="http://www.w3.org/1999/xlink" ext-link-type="gen" xlink:href="GU362676" xlink:type="simple">GU362676</ext-link> (461)</td><td rowspan="1" colspan="1">
                  <xref ref-type="bibr" rid="B244">Zhou et al. (2010)</xref>
                </td></tr><tr><td rowspan="1" colspan="1"><italic><tp:taxon-name><tp:taxon-name-part taxon-name-part-type="genus" reg="Scolelepis">Scolelepis</tp:taxon-name-part> <tp:taxon-name-part taxon-name-part-type="species" reg="eltaninae">eltaninae</tp:taxon-name-part></tp:taxon-name></italic> Blake, 1983</td><td rowspan="1" colspan="1">Ross Sea</td><td rowspan="1" colspan="1">Antarctica</td><td rowspan="1" colspan="1"><ext-link xmlns:xlink="http://www.w3.org/1999/xlink" ext-link-type="gen" xlink:href="KF713431" xlink:type="simple">KF713431</ext-link> (333)</td><td rowspan="1" colspan="1"><ext-link xmlns:xlink="http://www.w3.org/1999/xlink" ext-link-type="gen" xlink:href="KF713470" xlink:type="simple">KF713470</ext-link> (398)</td><td rowspan="1" colspan="1">
                  <xref ref-type="bibr" rid="B57">Gallego et al. (2014)</xref>
                </td></tr><tr><td rowspan="1" colspan="1"><italic><tp:taxon-name><tp:taxon-name-part taxon-name-part-type="genus" reg="Scolelepis">Scolelepis</tp:taxon-name-part> <tp:taxon-name-part taxon-name-part-type="species" reg="goodbodyi">goodbodyi</tp:taxon-name-part></tp:taxon-name></italic> (Jones, 1962)</td><td rowspan="1" colspan="1">Jamaica</td><td rowspan="1" colspan="1">Brazil</td><td rowspan="1" colspan="1"><ext-link xmlns:xlink="http://www.w3.org/1999/xlink" ext-link-type="gen" xlink:href="KU900477" xlink:type="simple">KU900477</ext-link> (441)</td><td rowspan="1" colspan="1">–</td><td rowspan="1" colspan="1">Rebelo &amp; <tp:taxon-name>Schettini</tp:taxon-name> (unpubl.)</td></tr><tr><td rowspan="1" colspan="1"><italic><tp:taxon-name><tp:taxon-name-part taxon-name-part-type="genus" reg="Scolelepis">Scolelepis</tp:taxon-name-part> <tp:taxon-name-part taxon-name-part-type="species" reg="kudenovi">kudenovi</tp:taxon-name-part></tp:taxon-name></italic> Hartmann-Schröder, 1981</td><td rowspan="1" colspan="1">Australia</td><td rowspan="1" colspan="1">Lizard Island, Australia</td><td rowspan="1" colspan="1"><ext-link xmlns:xlink="http://www.w3.org/1999/xlink" ext-link-type="gen" xlink:href="KP636517" xlink:type="simple">KP636517</ext-link> (464)</td><td rowspan="1" colspan="1">–</td><td rowspan="1" colspan="1">
                  <xref ref-type="bibr" rid="B113">Meißner and Götting (2015)</xref>
                </td></tr><tr><td rowspan="1" colspan="1"><italic><tp:taxon-name><tp:taxon-name-part taxon-name-part-type="genus" reg="Scolelepis">Scolelepis</tp:taxon-name-part> <tp:taxon-name-part taxon-name-part-type="species" reg="laonicola">laonicola</tp:taxon-name-part></tp:taxon-name></italic> (Tzetlin, 1985) (as <italic><tp:taxon-name><tp:taxon-name-part taxon-name-part-type="genus" reg="Asetocalamyzas">Asetocalamyzas</tp:taxon-name-part> <tp:taxon-name-part taxon-name-part-type="species" reg="laonicola">laonicola</tp:taxon-name-part></tp:taxon-name></italic>)</td><td rowspan="1" colspan="1">White Sea, Russia</td><td rowspan="1" colspan="1">White Sea, Russia</td><td rowspan="1" colspan="1"><ext-link xmlns:xlink="http://www.w3.org/1999/xlink" ext-link-type="gen" xlink:href="EF569206" xlink:type="simple">EF569206</ext-link> (1323)</td><td rowspan="1" colspan="1">–</td><td rowspan="1" colspan="1">
                  <xref ref-type="bibr" rid="B218">Vortsepneva et al. (2008)</xref>
                </td></tr><tr><td rowspan="1" colspan="1"><italic><tp:taxon-name><tp:taxon-name-part taxon-name-part-type="genus" reg="Scolelepis">Scolelepis</tp:taxon-name-part> <tp:taxon-name-part taxon-name-part-type="species" reg="squamata">squamata</tp:taxon-name-part></tp:taxon-name></italic> (Müller, 1806)</td><td rowspan="1" colspan="1">Denmark</td><td rowspan="1" colspan="1">Sylt, Germany</td><td rowspan="1" colspan="1"><ext-link xmlns:xlink="http://www.w3.org/1999/xlink" ext-link-type="gen" xlink:href="AF448164" xlink:type="simple">AF448164</ext-link> (1848)</td><td rowspan="1" colspan="1">–</td><td rowspan="1" colspan="1">
                  <xref ref-type="bibr" rid="B30">Bleidorn et al. (2003)</xref>
                </td></tr><tr><td rowspan="1" colspan="1"><italic><tp:taxon-name><tp:taxon-name-part taxon-name-part-type="genus" reg="Scolelepis">Scolelepis</tp:taxon-name-part></tp:taxon-name></italic> sp. sco206</td><td rowspan="1" colspan="1">–</td><td rowspan="1" colspan="1">Eastern Arabian Sea, India</td><td rowspan="1" colspan="1"><ext-link xmlns:xlink="http://www.w3.org/1999/xlink" ext-link-type="gen" xlink:href="KT900310" xlink:type="simple">KT900310</ext-link> (1759)</td><td rowspan="1" colspan="1">–</td><td rowspan="1" colspan="1">
                  <xref ref-type="bibr" rid="B170">Rengaiyan and Ingole (2018)</xref>
                </td></tr><tr><td rowspan="1" colspan="1"><italic><tp:taxon-name><tp:taxon-name-part taxon-name-part-type="genus" reg="Scolelepis">Scolelepis</tp:taxon-name-part></tp:taxon-name></italic> sp. sco207</td><td rowspan="1" colspan="1">–</td><td rowspan="1" colspan="1">Eastern Arabian Sea, India</td><td rowspan="1" colspan="1"><ext-link xmlns:xlink="http://www.w3.org/1999/xlink" ext-link-type="gen" xlink:href="KT900311" xlink:type="simple">KT900311</ext-link> (1759)</td><td rowspan="1" colspan="1">–</td><td rowspan="1" colspan="1">
                  <xref ref-type="bibr" rid="B170">Rengaiyan and Ingole (2018)</xref>
                </td></tr><tr><td rowspan="1" colspan="6"><italic><tp:taxon-name><tp:taxon-name-part taxon-name-part-type="genus" reg="Spiophanes">Spiophanes</tp:taxon-name-part></tp:taxon-name></italic> Grube, 1860</td></tr><tr><td rowspan="1" colspan="1"><italic><tp:taxon-name><tp:taxon-name-part taxon-name-part-type="genus" reg="Spiophanes">Spiophanes</tp:taxon-name-part> <tp:taxon-name-part taxon-name-part-type="species" reg="berkeleyorum">berkeleyorum</tp:taxon-name-part></tp:taxon-name></italic> Pettibone, 1962</td><td rowspan="1" colspan="1">Vancouver Island, Canada</td><td rowspan="1" colspan="1">California, USA</td><td rowspan="1" colspan="1"><ext-link xmlns:xlink="http://www.w3.org/1999/xlink" ext-link-type="gen" xlink:href="MN186816" xlink:type="simple">MN186816</ext-link> (1724)</td><td rowspan="1" colspan="1">–</td><td rowspan="1" colspan="1">
                  <xref ref-type="bibr" rid="B165">Radashevsky et al. (2020a)</xref>
                </td></tr><tr><td rowspan="1" colspan="1"><italic><tp:taxon-name><tp:taxon-name-part taxon-name-part-type="genus" reg="Spiophanes">Spiophanes</tp:taxon-name-part> <tp:taxon-name-part taxon-name-part-type="species" reg="bombyx">bombyx</tp:taxon-name-part></tp:taxon-name></italic> (Claparède, 1870)</td><td rowspan="1" colspan="1">Gulf of Naples, Italy</td><td rowspan="1" colspan="1">Adriatic Sea, Italy</td><td rowspan="1" colspan="1">–</td><td rowspan="1" colspan="1"><ext-link xmlns:xlink="http://www.w3.org/1999/xlink" ext-link-type="gen" xlink:href="MG878899" xlink:type="simple">MG878899</ext-link> (484)</td><td rowspan="1" colspan="1">
                  <xref ref-type="bibr" rid="B165">Radashevsky et al. (2020a)</xref>
                </td></tr><tr><td rowspan="1" colspan="1"><tp:taxon-name><tp:taxon-name-part taxon-name-part-type="genus" reg="Spiophanes">Spiophanes</tp:taxon-name-part> <tp:taxon-name-part taxon-name-part-type="uncertainty-rank">cf.</tp:taxon-name-part> <tp:taxon-name-part taxon-name-part-type="species" reg="convexus">convexus</tp:taxon-name-part></tp:taxon-name> Delgado-Blas, Díaz-Díaz &amp; Viéitez, 2019</td><td rowspan="1" colspan="1">Ria de Vigo, Spain</td><td rowspan="1" colspan="1">Brittany, France</td><td rowspan="1" colspan="1"><ext-link xmlns:xlink="http://www.w3.org/1999/xlink" ext-link-type="gen" xlink:href="MG913229" xlink:type="simple">MG913229</ext-link> (1742)</td><td rowspan="1" colspan="1"><ext-link xmlns:xlink="http://www.w3.org/1999/xlink" ext-link-type="gen" xlink:href="MG878902" xlink:type="simple">MG878902</ext-link> (505)</td><td rowspan="1" colspan="1">
                  <xref ref-type="bibr" rid="B165">Radashevsky et al. (2020a)</xref>
                </td></tr><tr><td rowspan="1" colspan="1"><italic><tp:taxon-name><tp:taxon-name-part taxon-name-part-type="genus" reg="Spiophanes">Spiophanes</tp:taxon-name-part> <tp:taxon-name-part taxon-name-part-type="species" reg="duplex">duplex</tp:taxon-name-part></tp:taxon-name></italic> (Chamberlin, 1919) (as <italic><tp:taxon-name><tp:taxon-name-part taxon-name-part-type="genus" reg="Spiophanes">Spiophanes</tp:taxon-name-part> <tp:taxon-name-part taxon-name-part-type="species" reg="berkeleyorum">berkeleyorum</tp:taxon-name-part></tp:taxon-name></italic> isolate 20548.2)</td><td rowspan="1" colspan="1">California,USA</td><td rowspan="1" colspan="1">California,USA</td><td rowspan="1" colspan="1"><ext-link xmlns:xlink="http://www.w3.org/1999/xlink" ext-link-type="gen" xlink:href="MN186817" xlink:type="simple">MN186817</ext-link> (1682)</td><td rowspan="1" colspan="1">–</td><td rowspan="1" colspan="1">
                  <xref ref-type="bibr" rid="B165">Radashevsky et al. (2020a)</xref>
                </td></tr><tr><td rowspan="1" colspan="1"><italic><tp:taxon-name><tp:taxon-name-part taxon-name-part-type="genus" reg="Spiophanes">Spiophanes</tp:taxon-name-part> <tp:taxon-name-part taxon-name-part-type="species" reg="hakaiensis">hakaiensis</tp:taxon-name-part></tp:taxon-name></italic> Radashevsky &amp; Pankova in Radashevsky et al. 2020</td><td rowspan="1" colspan="1">BritishColumbia, Canada</td><td rowspan="1" colspan="1">California, USA</td><td rowspan="1" colspan="1"><ext-link xmlns:xlink="http://www.w3.org/1999/xlink" ext-link-type="gen" xlink:href="MG913241" xlink:type="simple">MG913241</ext-link> (1746)</td><td rowspan="1" colspan="1"><ext-link xmlns:xlink="http://www.w3.org/1999/xlink" ext-link-type="gen" xlink:href="MG878914" xlink:type="simple">MG878914</ext-link> (369)</td><td rowspan="1" colspan="1">
                  <xref ref-type="bibr" rid="B165">Radashevsky et al. (2020a)</xref>
                </td></tr><tr><td rowspan="1" colspan="1"><tp:taxon-name><tp:taxon-name-part taxon-name-part-type="genus" reg="Spiophanes">Spiophanes</tp:taxon-name-part> <tp:taxon-name-part taxon-name-part-type="uncertainty-rank">cf.</tp:taxon-name-part> <tp:taxon-name-part taxon-name-part-type="species" reg="kroyeri">kroyeri</tp:taxon-name-part></tp:taxon-name> Grube, 1860</td><td rowspan="1" colspan="1">Greenland Sea, NW Atlantic</td><td rowspan="1" colspan="1">BarentsSea,Norway</td><td rowspan="1" colspan="1"><ext-link xmlns:xlink="http://www.w3.org/1999/xlink" ext-link-type="gen" xlink:href="MG913238" xlink:type="simple">MG913238</ext-link> (1738)</td><td rowspan="1" colspan="1"><ext-link xmlns:xlink="http://www.w3.org/1999/xlink" ext-link-type="gen" xlink:href="MG878907" xlink:type="simple">MG878907</ext-link> (340)</td><td rowspan="1" colspan="1">
                  <xref ref-type="bibr" rid="B165">Radashevsky et al. (2020a)</xref>
                </td></tr><tr><td rowspan="1" colspan="1"><tp:taxon-name><tp:taxon-name-part taxon-name-part-type="genus" reg="Spiophanes">Spiophanes</tp:taxon-name-part> <tp:taxon-name-part taxon-name-part-type="uncertainty-rank">aff.</tp:taxon-name-part> <tp:taxon-name-part taxon-name-part-type="species" reg="kroyeri">kroyeri</tp:taxon-name-part></tp:taxon-name> Grube, 1860 (as <italic><tp:taxon-name><tp:taxon-name-part taxon-name-part-type="genus" reg="Spiophanes">Spiophanes</tp:taxon-name-part> <tp:taxon-name-part taxon-name-part-type="species" reg="kroeyeri">kroeyeri</tp:taxon-name-part></tp:taxon-name></italic>)</td><td rowspan="1" colspan="1">Greenland Sea, NW Atlantic</td><td rowspan="1" colspan="1"/><td rowspan="1" colspan="1"><ext-link xmlns:xlink="http://www.w3.org/1999/xlink" ext-link-type="gen" xlink:href="EU340094" xlink:type="simple">EU340094</ext-link> (1769)</td><td rowspan="1" colspan="1"><ext-link xmlns:xlink="http://www.w3.org/1999/xlink" ext-link-type="gen" xlink:href="EU340080" xlink:type="simple">EU340080</ext-link> (544)</td><td rowspan="1" colspan="1">
                  <xref ref-type="bibr" rid="B117">Mincks et al. (2009)</xref>
                </td></tr><tr><td rowspan="1" colspan="1"><italic><tp:taxon-name><tp:taxon-name-part taxon-name-part-type="genus" reg="Spiophanes">Spiophanes</tp:taxon-name-part> <tp:taxon-name-part taxon-name-part-type="species" reg="norrisi">norrisi</tp:taxon-name-part></tp:taxon-name></italic> Meißner &amp; Blank, 2009</td><td rowspan="1" colspan="1">Mexico</td><td rowspan="1" colspan="1">USA</td><td rowspan="1" colspan="1"><ext-link xmlns:xlink="http://www.w3.org/1999/xlink" ext-link-type="gen" xlink:href="GQ202716" xlink:type="simple">GQ202716</ext-link> (535)</td><td rowspan="1" colspan="1">–</td><td rowspan="1" colspan="1">
                  <xref ref-type="bibr" rid="B112">Meißner and Blank (2009)</xref>
                </td></tr><tr><td rowspan="1" colspan="1"><italic><tp:taxon-name><tp:taxon-name-part taxon-name-part-type="genus" reg="Spiophanes">Spiophanes</tp:taxon-name-part> <tp:taxon-name-part taxon-name-part-type="species" reg="pisinnus">pisinnus</tp:taxon-name-part></tp:taxon-name></italic> Meißner &amp; Hutchings, 2003</td><td rowspan="1" colspan="1">New South Wales, Australia</td><td rowspan="1" colspan="1">Australia</td><td rowspan="1" colspan="1"><ext-link xmlns:xlink="http://www.w3.org/1999/xlink" ext-link-type="gen" xlink:href="GQ202721" xlink:type="simple">GQ202721</ext-link> (534)</td><td rowspan="1" colspan="1">–</td><td rowspan="1" colspan="1">
                  <xref ref-type="bibr" rid="B112">Meißner and Blank (2009)</xref>
                </td></tr><tr><td rowspan="1" colspan="1"><italic><tp:taxon-name><tp:taxon-name-part taxon-name-part-type="genus" reg="Spiophanes">Spiophanes</tp:taxon-name-part> <tp:taxon-name-part taxon-name-part-type="species" reg="soederstromi">soederstromi</tp:taxon-name-part></tp:taxon-name></italic> Hartman, 1953</td><td rowspan="1" colspan="1">off Rio Grande do Sul, Brazil</td><td rowspan="1" colspan="1">Paraná, Brazil</td><td rowspan="1" colspan="1"><ext-link xmlns:xlink="http://www.w3.org/1999/xlink" ext-link-type="gen" xlink:href="MG913232" xlink:type="simple">MG913232</ext-link> (1735)</td><td rowspan="1" colspan="1"><ext-link xmlns:xlink="http://www.w3.org/1999/xlink" ext-link-type="gen" xlink:href="MG878905" xlink:type="simple">MG878905</ext-link> (340)</td><td rowspan="1" colspan="1">
                  <xref ref-type="bibr" rid="B165">Radashevsky et al. (2020a)</xref>
                </td></tr><tr><td rowspan="1" colspan="1"><italic><tp:taxon-name><tp:taxon-name-part taxon-name-part-type="genus" reg="Spiophanes">Spiophanes</tp:taxon-name-part> <tp:taxon-name-part taxon-name-part-type="species" reg="uschakowi">uschakowi</tp:taxon-name-part></tp:taxon-name></italic> Zachs, 1933</td><td rowspan="1" colspan="1">northern Sea of Japan, Russia</td><td rowspan="1" colspan="1">Russia</td><td rowspan="1" colspan="1"><ext-link xmlns:xlink="http://www.w3.org/1999/xlink" ext-link-type="gen" xlink:href="KM998760" xlink:type="simple">KM998760</ext-link> (1747)</td><td rowspan="1" colspan="1"><ext-link xmlns:xlink="http://www.w3.org/1999/xlink" ext-link-type="gen" xlink:href="MG878915" xlink:type="simple">MG878915</ext-link> (342)</td><td rowspan="1" colspan="1">
                  <xref ref-type="bibr" rid="B165">Radashevsky et al. (2020a)</xref>
                </td></tr><tr><td rowspan="1" colspan="1"><italic><tp:taxon-name><tp:taxon-name-part taxon-name-part-type="genus" reg="Spiophanes">Spiophanes</tp:taxon-name-part> <tp:taxon-name-part taxon-name-part-type="species" reg="viriosus">viriosus</tp:taxon-name-part></tp:taxon-name></italic> Meißner &amp; Hutchings, 2003</td><td rowspan="1" colspan="1">Australia</td><td rowspan="1" colspan="1">Lizard Island, Australia</td><td rowspan="1" colspan="1"><ext-link xmlns:xlink="http://www.w3.org/1999/xlink" ext-link-type="gen" xlink:href="KP636519" xlink:type="simple">KP636519</ext-link> (451)</td><td rowspan="1" colspan="1">–</td><td rowspan="1" colspan="1">
                  <xref ref-type="bibr" rid="B113">Meißner and Götting (2015)</xref>
                </td></tr><tr><td rowspan="1" colspan="1"><italic><tp:taxon-name><tp:taxon-name-part taxon-name-part-type="genus" reg="Spiophanes">Spiophanes</tp:taxon-name-part></tp:taxon-name></italic> sp. A</td><td rowspan="1" colspan="1">–</td><td rowspan="1" colspan="1">East China Sea, South Korea</td><td rowspan="1" colspan="1"><ext-link xmlns:xlink="http://www.w3.org/1999/xlink" ext-link-type="gen" xlink:href="MG913244" xlink:type="simple">MG913244</ext-link> (1732)</td><td rowspan="1" colspan="1"><ext-link xmlns:xlink="http://www.w3.org/1999/xlink" ext-link-type="gen" xlink:href="MG878920" xlink:type="simple">MG878920</ext-link> (417)</td><td rowspan="1" colspan="1">
                  <xref ref-type="bibr" rid="B165">Radashevsky et al. (2020a)</xref>
                </td></tr><tr><td rowspan="1" colspan="1"><italic><tp:taxon-name><tp:taxon-name-part taxon-name-part-type="genus" reg="Spiophanes">Spiophanes</tp:taxon-name-part></tp:taxon-name></italic> sp. RG-2014</td><td rowspan="1" colspan="1">–</td><td rowspan="1" colspan="1">Antarctica</td><td rowspan="1" colspan="1"><ext-link xmlns:xlink="http://www.w3.org/1999/xlink" ext-link-type="gen" xlink:href="KF713435" xlink:type="simple">KF713435</ext-link> (318)</td><td rowspan="1" colspan="1"><ext-link xmlns:xlink="http://www.w3.org/1999/xlink" ext-link-type="gen" xlink:href="KF713474" xlink:type="simple">KF713474</ext-link> (372)</td><td rowspan="1" colspan="1">
                  <xref ref-type="bibr" rid="B57">Gallego et al. (2014)</xref>
                </td></tr><tr><td rowspan="1" colspan="6"><italic><tp:taxon-name><tp:taxon-name-part taxon-name-part-type="genus" reg="Streblospio">Streblospio</tp:taxon-name-part></tp:taxon-name></italic> Webster, 1879</td></tr><tr><td rowspan="1" colspan="1"><italic><tp:taxon-name><tp:taxon-name-part taxon-name-part-type="genus" reg="Streblospio">Streblospio</tp:taxon-name-part> <tp:taxon-name-part taxon-name-part-type="species" reg="benedicti">benedicti</tp:taxon-name-part></tp:taxon-name></italic> Webster, 1879</td><td rowspan="1" colspan="1">New Jersey, USA</td><td rowspan="1" colspan="1">Netherlands</td><td rowspan="1" colspan="1"><ext-link xmlns:xlink="http://www.w3.org/1999/xlink" ext-link-type="gen" xlink:href="KC686673" xlink:type="simple">KC686673</ext-link> (411)</td><td rowspan="1" colspan="1">–</td><td rowspan="1" colspan="1">van Pelt-Heerschap (unpubl.)</td></tr><tr><td rowspan="1" colspan="1"><italic><tp:taxon-name><tp:taxon-name-part taxon-name-part-type="genus" reg="Streblospio">Streblospio</tp:taxon-name-part></tp:taxon-name></italic> sp.</td><td rowspan="1" colspan="1">–</td><td rowspan="1" colspan="1">India</td><td rowspan="1" colspan="1"><ext-link xmlns:xlink="http://www.w3.org/1999/xlink" ext-link-type="gen" xlink:href="KY704336" xlink:type="simple">KY704336</ext-link> (578)</td><td rowspan="1" colspan="1"><ext-link xmlns:xlink="http://www.w3.org/1999/xlink" ext-link-type="gen" xlink:href="KY704328" xlink:type="simple">KY704328</ext-link>(523)</td><td rowspan="1" colspan="1">Vijapure et al. (unpubl.)</td></tr><tr><td rowspan="1" colspan="6"><italic><tp:taxon-name><tp:taxon-name-part taxon-name-part-type="genus" reg="Trochochaeta">Trochochaeta</tp:taxon-name-part></tp:taxon-name></italic> Levinsen, 1884</td></tr><tr><td rowspan="1" colspan="1"><italic><tp:taxon-name><tp:taxon-name-part taxon-name-part-type="genus" reg="Trochochaeta">Trochochaeta</tp:taxon-name-part> <tp:taxon-name-part taxon-name-part-type="species" reg="multisetosa">multisetosa</tp:taxon-name-part></tp:taxon-name></italic> (Örsted, 1844)</td><td rowspan="1" colspan="1">Danmark</td><td rowspan="1" colspan="1">Askeröfjord, Sweden/North Sea, Norway</td><td rowspan="1" colspan="1"><ext-link xmlns:xlink="http://www.w3.org/1999/xlink" ext-link-type="gen" xlink:href="MN296517" xlink:type="simple">MN296517</ext-link> (1728)</td><td rowspan="1" colspan="1"><ext-link xmlns:xlink="http://www.w3.org/1999/xlink" ext-link-type="gen" xlink:href="MN193552" xlink:type="simple">MN193552</ext-link> (341)</td><td rowspan="1" colspan="1">
                  <xref ref-type="bibr" rid="B165">Radashevsky et al. (2020a)</xref>
                </td></tr><tr><td rowspan="1" colspan="6"><tp:taxon-name><tp:taxon-name-part taxon-name-part-type="subfamily">Spioninae</tp:taxon-name-part></tp:taxon-name> Söderström, 1920</td></tr><tr><td rowspan="1" colspan="6"><italic><tp:taxon-name><tp:taxon-name-part taxon-name-part-type="genus" reg="Boccardia">Boccardia</tp:taxon-name-part></tp:taxon-name></italic> Carazzi, 1893</td></tr><tr><td rowspan="1" colspan="1"><italic><tp:taxon-name><tp:taxon-name-part taxon-name-part-type="genus" reg="Boccardia">Boccardia</tp:taxon-name-part> <tp:taxon-name-part taxon-name-part-type="species" reg="perata">perata</tp:taxon-name-part></tp:taxon-name></italic> (Chlebovitsch, 1959)</td><td rowspan="1" colspan="1">Kurile Islands</td><td rowspan="1" colspan="1">Sea of Japan, Russia</td><td rowspan="1" colspan="1">–</td><td rowspan="1" colspan="1"><ext-link xmlns:xlink="http://www.w3.org/1999/xlink" ext-link-type="gen" xlink:href="MH493047" xlink:type="simple">MH493047</ext-link> (473)</td><td rowspan="1" colspan="1">
                  <xref ref-type="bibr" rid="B164">Radashevsky et al. (2019)</xref>
                </td></tr><tr><td rowspan="1" colspan="1"><italic><tp:taxon-name><tp:taxon-name-part taxon-name-part-type="genus" reg="Boccardia">Boccardia</tp:taxon-name-part> <tp:taxon-name-part taxon-name-part-type="species" reg="polybranchia">polybranchia</tp:taxon-name-part></tp:taxon-name></italic> (Haswell, 1885)</td><td rowspan="1" colspan="1">New South Wales, Australia</td><td rowspan="1" colspan="1">South Africa</td><td rowspan="1" colspan="1"><ext-link xmlns:xlink="http://www.w3.org/1999/xlink" ext-link-type="gen" xlink:href="KY677891" xlink:type="simple">KY677891</ext-link> (1714)</td><td rowspan="1" colspan="1">–</td><td rowspan="1" colspan="1">
                  <xref ref-type="bibr" rid="B223">Williams et al. (2017)</xref>
                </td></tr><tr><td rowspan="1" colspan="1"><italic><tp:taxon-name><tp:taxon-name-part taxon-name-part-type="genus" reg="Boccardia">Boccardia</tp:taxon-name-part> <tp:taxon-name-part taxon-name-part-type="species" reg="proboscidea">proboscidea</tp:taxon-name-part></tp:taxon-name></italic> Hartman, 1940</td><td rowspan="1" colspan="1">CA, USA</td><td rowspan="1" colspan="1">CA, USA</td><td rowspan="1" colspan="1"><ext-link xmlns:xlink="http://www.w3.org/1999/xlink" ext-link-type="gen" xlink:href="KJ546254" xlink:type="simple">KJ546254</ext-link> (1763)</td><td rowspan="1" colspan="1"><ext-link xmlns:xlink="http://www.w3.org/1999/xlink" ext-link-type="gen" xlink:href="MH493027" xlink:type="simple">MH493027</ext-link> (435)</td><td rowspan="1" colspan="1"><xref ref-type="bibr" rid="B160">Radashevsky et al. (2014</xref>, <xref ref-type="bibr" rid="B164">2019</xref>)</td></tr><tr><td rowspan="1" colspan="1"><italic><tp:taxon-name><tp:taxon-name-part taxon-name-part-type="genus" reg="Boccardia">Boccardia</tp:taxon-name-part> <tp:taxon-name-part taxon-name-part-type="species" reg="pseudonatrix">pseudonatrix</tp:taxon-name-part></tp:taxon-name></italic> Day, 1961</td><td rowspan="1" colspan="1">Knysna Estuary, South Africa</td><td rowspan="1" colspan="1">South Africa</td><td rowspan="1" colspan="1"><ext-link xmlns:xlink="http://www.w3.org/1999/xlink" ext-link-type="gen" xlink:href="KY677895" xlink:type="simple">KY677895</ext-link> (1719)</td><td rowspan="1" colspan="1">–</td><td rowspan="1" colspan="1">
                  <xref ref-type="bibr" rid="B223">Williams et al. (2017)</xref>
                </td></tr><tr><td rowspan="1" colspan="6"><italic><tp:taxon-name><tp:taxon-name-part taxon-name-part-type="genus" reg="Boccardiella">Boccardiella</tp:taxon-name-part></tp:taxon-name></italic> Blake &amp; Kudenov, 1978</td></tr><tr><td rowspan="1" colspan="1"><italic><tp:taxon-name><tp:taxon-name-part taxon-name-part-type="genus" reg="Boccardiella">Boccardiella</tp:taxon-name-part> <tp:taxon-name-part taxon-name-part-type="species" reg="hamata">hamata</tp:taxon-name-part></tp:taxon-name></italic> (Webster, 1879)</td><td rowspan="1" colspan="1">USA</td><td rowspan="1" colspan="1">Incheon, South Korea</td><td rowspan="1" colspan="1"><ext-link xmlns:xlink="http://www.w3.org/1999/xlink" ext-link-type="gen" xlink:href="MT482710" xlink:type="simple">MT482710</ext-link> (1741)</td><td rowspan="1" colspan="1">–</td><td rowspan="1" colspan="1">
                  <xref ref-type="bibr" rid="B100">Lee et al. (2020)</xref>
                </td></tr><tr><td rowspan="1" colspan="6"><italic><tp:taxon-name><tp:taxon-name-part taxon-name-part-type="genus" reg="Dipolydora">Dipolydora</tp:taxon-name-part></tp:taxon-name></italic> Verrill, 1881</td></tr><tr><td rowspan="1" colspan="1"><italic><tp:taxon-name><tp:taxon-name-part taxon-name-part-type="genus" reg="Dipolydora">Dipolydora</tp:taxon-name-part> <tp:taxon-name-part taxon-name-part-type="species" reg="bidentata">bidentata</tp:taxon-name-part></tp:taxon-name></italic> (Zachs, 1933)</td><td rowspan="1" colspan="1">northern Sea of Japan, Russia</td><td rowspan="1" colspan="1">Peter the Great Bay, Russia</td><td rowspan="1" colspan="1"><ext-link xmlns:xlink="http://www.w3.org/1999/xlink" ext-link-type="gen" xlink:href="JX228065" xlink:type="simple">JX228065</ext-link> (900)</td><td rowspan="1" colspan="1"><ext-link xmlns:xlink="http://www.w3.org/1999/xlink" ext-link-type="gen" xlink:href="JX228103" xlink:type="simple">JX228103</ext-link> (475)</td><td rowspan="1" colspan="1">
                  <xref ref-type="bibr" rid="B155">Radashevsky and Pankova (2013)</xref>
                </td></tr><tr><td rowspan="2" colspan="1"><italic><tp:taxon-name><tp:taxon-name-part taxon-name-part-type="genus" reg="Dipolydora">Dipolydora</tp:taxon-name-part> <tp:taxon-name-part taxon-name-part-type="species" reg="capensis">capensis</tp:taxon-name-part></tp:taxon-name></italic> (Day, 1955)</td><td rowspan="1" colspan="1">South Africa</td><td rowspan="1" colspan="1">South Africa</td><td rowspan="1" colspan="1"><ext-link xmlns:xlink="http://www.w3.org/1999/xlink" ext-link-type="gen" xlink:href="KY677896" xlink:type="simple">KY677896</ext-link> (1714)</td><td rowspan="1" colspan="1">–</td><td rowspan="1" colspan="1">
                  <xref ref-type="bibr" rid="B223">Williams et al. (2017)</xref>
                </td></tr><tr><td rowspan="1" colspan="1"/><td rowspan="1" colspan="1">South Africa</td><td rowspan="1" colspan="1"><ext-link xmlns:xlink="http://www.w3.org/1999/xlink" ext-link-type="gen" xlink:href="KY677897" xlink:type="simple">KY677897</ext-link> (1714)</td><td rowspan="1" colspan="1">–</td><td rowspan="1" colspan="1">
                  <xref ref-type="bibr" rid="B223">Williams et al. (2017)</xref>
                </td></tr><tr><td rowspan="1" colspan="1"><italic><tp:taxon-name><tp:taxon-name-part taxon-name-part-type="genus" reg="Dipolydora">Dipolydora</tp:taxon-name-part> <tp:taxon-name-part taxon-name-part-type="species" reg="cardalia">cardalia</tp:taxon-name-part></tp:taxon-name></italic> (E. Berkeley, 1927)</td><td rowspan="1" colspan="1">British Columbia, Canada</td><td rowspan="1" colspan="1">Peter the Great Bay, Sea of Japan</td><td rowspan="1" colspan="1"><ext-link xmlns:xlink="http://www.w3.org/1999/xlink" ext-link-type="gen" xlink:href="JX228073" xlink:type="simple">JX228073</ext-link> (900)</td><td rowspan="1" colspan="1"><ext-link xmlns:xlink="http://www.w3.org/1999/xlink" ext-link-type="gen" xlink:href="JX228113" xlink:type="simple">JX228113</ext-link> (475)</td><td rowspan="1" colspan="1">
                  <xref ref-type="bibr" rid="B155">Radashevsky and Pankova (2013)</xref>
                </td></tr><tr><td rowspan="1" colspan="1"><italic><tp:taxon-name><tp:taxon-name-part taxon-name-part-type="genus" reg="Dipolydora">Dipolydora</tp:taxon-name-part> <tp:taxon-name-part taxon-name-part-type="species" reg="carunculata">carunculata</tp:taxon-name-part></tp:taxon-name></italic> (Radashevsky, 1993)</td><td rowspan="1" colspan="1">Vostok Bay, Russia</td><td rowspan="1" colspan="1">Peter the Great Bay, Sea of Japan</td><td rowspan="1" colspan="1"><ext-link xmlns:xlink="http://www.w3.org/1999/xlink" ext-link-type="gen" xlink:href="JN048711" xlink:type="simple">JN048711</ext-link> (942)</td><td rowspan="1" colspan="1"><ext-link xmlns:xlink="http://www.w3.org/1999/xlink" ext-link-type="gen" xlink:href="JN048698" xlink:type="simple">JN048698</ext-link> (475)</td><td rowspan="1" colspan="1">
                  <xref ref-type="bibr" rid="B155">Radashevsky and Pankova (2013)</xref>
                </td></tr><tr><td rowspan="1" colspan="1"><italic><tp:taxon-name><tp:taxon-name-part taxon-name-part-type="genus" reg="Dipolydora">Dipolydora</tp:taxon-name-part> <tp:taxon-name-part taxon-name-part-type="species" reg="quadrilobata">quadrilobata</tp:taxon-name-part></tp:taxon-name></italic> (Jacobi, 1883)</td><td rowspan="1" colspan="1">Kiel Canal, Germany</td><td rowspan="1" colspan="1">Russia</td><td rowspan="1" colspan="1">–</td><td rowspan="1" colspan="1"><ext-link xmlns:xlink="http://www.w3.org/1999/xlink" ext-link-type="gen" xlink:href="MH493041" xlink:type="simple">MH493041</ext-link> (309)</td><td rowspan="1" colspan="1">Radashevsky et al. (unpubl.)</td></tr><tr><td rowspan="1" colspan="1"><tp:taxon-name><tp:taxon-name-part taxon-name-part-type="genus" reg="Dipolydora">Dipolydora</tp:taxon-name-part> <tp:taxon-name-part taxon-name-part-type="uncertainty-rank">cf.</tp:taxon-name-part> <tp:taxon-name-part taxon-name-part-type="species" reg="socialis">socialis</tp:taxon-name-part></tp:taxon-name> (Schmarda, 1861)</td><td rowspan="1" colspan="1">Chile</td><td rowspan="1" colspan="1">South Africa</td><td rowspan="1" colspan="1"><ext-link xmlns:xlink="http://www.w3.org/1999/xlink" ext-link-type="gen" xlink:href="KY677899" xlink:type="simple">KY677899</ext-link> (1715)</td><td rowspan="1" colspan="1">–</td><td rowspan="1" colspan="1">
                  <xref ref-type="bibr" rid="B223">Williams et al. (2017)</xref>
                </td></tr><tr><td rowspan="1" colspan="6"><italic><tp:taxon-name><tp:taxon-name-part taxon-name-part-type="genus" reg="Microspio">Microspio</tp:taxon-name-part></tp:taxon-name></italic> Mesnil, 1896</td></tr><tr><td rowspan="1" colspan="1"><italic><tp:taxon-name><tp:taxon-name-part taxon-name-part-type="genus" reg="Microspio">Microspio</tp:taxon-name-part> <tp:taxon-name-part taxon-name-part-type="species" reg="granulata">granulata</tp:taxon-name-part></tp:taxon-name></italic> Blake &amp; Kudenov, 1978</td><td rowspan="1" colspan="1">Australia</td><td rowspan="1" colspan="1">Lizard Island, Australia</td><td rowspan="1" colspan="1"><ext-link xmlns:xlink="http://www.w3.org/1999/xlink" ext-link-type="gen" xlink:href="KP636515" xlink:type="simple">KP636515</ext-link> (457)</td><td rowspan="1" colspan="1"><ext-link xmlns:xlink="http://www.w3.org/1999/xlink" ext-link-type="gen" xlink:href="KP636514" xlink:type="simple">KP636514</ext-link> (362)</td><td rowspan="1" colspan="1">
                  <xref ref-type="bibr" rid="B113">Meißner and Götting (2015)</xref>
                </td></tr><tr><td rowspan="1" colspan="6"><italic><tp:taxon-name><tp:taxon-name-part taxon-name-part-type="genus" reg="Polydora">Polydora</tp:taxon-name-part></tp:taxon-name></italic> Bosc, 1802</td></tr><tr><td rowspan="1" colspan="1"><italic><tp:taxon-name><tp:taxon-name-part taxon-name-part-type="genus" reg="Polydora">Polydora</tp:taxon-name-part> <tp:taxon-name-part taxon-name-part-type="species" reg="brevipalpa">brevipalpa</tp:taxon-name-part></tp:taxon-name></italic> Zachs, 1933</td><td rowspan="1" colspan="1">northern Sea of Japan</td><td rowspan="1" colspan="1">China</td><td rowspan="1" colspan="1"><ext-link xmlns:xlink="http://www.w3.org/1999/xlink" ext-link-type="gen" xlink:href="KP231289" xlink:type="simple">KP231289</ext-link> (1725)</td><td rowspan="1" colspan="1">–</td><td rowspan="1" colspan="1">Ye et al. (2019)</td></tr><tr><td rowspan="1" colspan="1"><italic><tp:taxon-name><tp:taxon-name-part taxon-name-part-type="genus" reg="Polydora">Polydora</tp:taxon-name-part> <tp:taxon-name-part taxon-name-part-type="species" reg="cornuta">cornuta</tp:taxon-name-part></tp:taxon-name></italic> Bosc, 1802</td><td rowspan="1" colspan="1">South Carolina</td><td rowspan="1" colspan="1">Netherlands</td><td rowspan="1" colspan="1"><ext-link xmlns:xlink="http://www.w3.org/1999/xlink" ext-link-type="gen" xlink:href="KC686637" xlink:type="simple">KC686637</ext-link> (421)</td><td rowspan="1" colspan="1">–</td><td rowspan="1" colspan="1">van Pelt-Heerschap (unpubl.)</td></tr><tr><td rowspan="1" colspan="1"><italic><tp:taxon-name><tp:taxon-name-part taxon-name-part-type="genus" reg="Polydora">Polydora</tp:taxon-name-part> <tp:taxon-name-part taxon-name-part-type="species" reg="neocaeca">neocaeca</tp:taxon-name-part></tp:taxon-name></italic> Williams &amp; Radashevsky, 1999 (as <italic><tp:taxon-name><tp:taxon-name-part taxon-name-part-type="genus" reg="Polydora">Polydora</tp:taxon-name-part> <tp:taxon-name-part taxon-name-part-type="species" reg="haswelli">haswelli</tp:taxon-name-part></tp:taxon-name></italic>)</td><td rowspan="1" colspan="1">Rhode Island</td><td rowspan="1" colspan="1">China</td><td rowspan="1" colspan="1"><ext-link xmlns:xlink="http://www.w3.org/1999/xlink" ext-link-type="gen" xlink:href="KF562242" xlink:type="simple">KF562242</ext-link> (1792)</td><td rowspan="1" colspan="1"><ext-link xmlns:xlink="http://www.w3.org/1999/xlink" ext-link-type="gen" xlink:href="KF562235" xlink:type="simple">KF562235</ext-link> (511)</td><td rowspan="1" colspan="1">Ye et al. (2019)</td></tr><tr><td rowspan="1" colspan="1"><italic><tp:taxon-name><tp:taxon-name-part taxon-name-part-type="genus" reg="Polydora">Polydora</tp:taxon-name-part> <tp:taxon-name-part taxon-name-part-type="species" reg="lingshuiensis">lingshuiensis</tp:taxon-name-part></tp:taxon-name></italic> Ye, Tang, Wu, Su, Wang, Yu &amp; Wang, 2015</td><td rowspan="1" colspan="1">China</td><td rowspan="1" colspan="1">China</td><td rowspan="1" colspan="1"><ext-link xmlns:xlink="http://www.w3.org/1999/xlink" ext-link-type="gen" xlink:href="KF562240" xlink:type="simple">KF562240</ext-link> (1791)</td><td rowspan="1" colspan="1"><ext-link xmlns:xlink="http://www.w3.org/1999/xlink" ext-link-type="gen" xlink:href="KF562233" xlink:type="simple">KF562233</ext-link> (462)</td><td rowspan="1" colspan="1">
                  <xref ref-type="bibr" rid="B231">Ye et al. (2015)</xref>
                </td></tr><tr><td rowspan="1" colspan="1"><tp:taxon-name><tp:taxon-name-part taxon-name-part-type="genus" reg="Polydora">Polydora</tp:taxon-name-part> <tp:taxon-name-part taxon-name-part-type="uncertainty-rank">cf.</tp:taxon-name-part> <tp:taxon-name-part taxon-name-part-type="species" reg="nuchalis">nuchalis</tp:taxon-name-part></tp:taxon-name> Woodwick, 1953</td><td rowspan="1" colspan="1">California, USA</td><td rowspan="1" colspan="1">South Africa</td><td rowspan="1" colspan="1"><ext-link xmlns:xlink="http://www.w3.org/1999/xlink" ext-link-type="gen" xlink:href="KY677903" xlink:type="simple">KY677903</ext-link> (1715)</td><td rowspan="1" colspan="1">–</td><td rowspan="1" colspan="1">
                  <xref ref-type="bibr" rid="B223">Williams et al. (2017)</xref>
                </td></tr><tr><td rowspan="1" colspan="1"><italic><tp:taxon-name><tp:taxon-name-part taxon-name-part-type="genus" reg="Polydora">Polydora</tp:taxon-name-part> <tp:taxon-name-part taxon-name-part-type="species" reg="triglanda">triglanda</tp:taxon-name-part></tp:taxon-name></italic> Radashevsky &amp; Hsieh, 2000</td><td rowspan="1" colspan="1">Taiwan</td><td rowspan="1" colspan="1">Taiwan</td><td rowspan="1" colspan="1"><ext-link xmlns:xlink="http://www.w3.org/1999/xlink" ext-link-type="gen" xlink:href="JN048718" xlink:type="simple">JN048718</ext-link> (941)</td><td rowspan="1" colspan="1"><ext-link xmlns:xlink="http://www.w3.org/1999/xlink" ext-link-type="gen" xlink:href="JN048705" xlink:type="simple">JN048705</ext-link> (475)</td><td rowspan="1" colspan="1">
                  <xref ref-type="bibr" rid="B155">Radashevsky and Pankova (2013)</xref>
                </td></tr><tr><td rowspan="1" colspan="1"><tp:taxon-name><tp:taxon-name-part taxon-name-part-type="genus" reg="Polydora">Polydora</tp:taxon-name-part> <tp:taxon-name-part taxon-name-part-type="uncertainty-rank">cf.</tp:taxon-name-part> <tp:taxon-name-part taxon-name-part-type="species" reg="websteri">websteri</tp:taxon-name-part></tp:taxon-name> Hartman in Loosanoff &amp; Engle, 1943</td><td rowspan="1" colspan="1">Milford Harbor, USA</td><td rowspan="1" colspan="1">South Africa</td><td rowspan="1" colspan="1"><ext-link xmlns:xlink="http://www.w3.org/1999/xlink" ext-link-type="gen" xlink:href="KY677904" xlink:type="simple">KY677904</ext-link> (1716)</td><td rowspan="1" colspan="1">–</td><td rowspan="1" colspan="1">
                  <xref ref-type="bibr" rid="B223">Williams et al. (2017)</xref>
                </td></tr><tr><td rowspan="1" colspan="6"><italic><tp:taxon-name><tp:taxon-name-part taxon-name-part-type="genus" reg="Polydorella">Polydorella</tp:taxon-name-part></tp:taxon-name></italic> Augener, 1914</td></tr><tr><td rowspan="1" colspan="1"><italic><tp:taxon-name><tp:taxon-name-part taxon-name-part-type="genus" reg="Polydorella">Polydorella</tp:taxon-name-part> <tp:taxon-name-part taxon-name-part-type="species" reg="dawydoffi">dawydoffi</tp:taxon-name-part></tp:taxon-name></italic> Radashevsky, 1996</td><td rowspan="1" colspan="1">South China Sea</td><td rowspan="1" colspan="1">Nha Trang Bay, Vietnam</td><td rowspan="1" colspan="1">–</td><td rowspan="1" colspan="1"><ext-link xmlns:xlink="http://www.w3.org/1999/xlink" ext-link-type="gen" xlink:href="MG460900" xlink:type="simple">MG460900</ext-link> (308)</td><td rowspan="1" colspan="1">
                  <xref ref-type="bibr" rid="B166">Radashevsky et al. (2020b)</xref>
                </td></tr><tr><td rowspan="1" colspan="6"><italic><tp:taxon-name><tp:taxon-name-part taxon-name-part-type="genus" reg="Pseudopolydora">Pseudopolydora</tp:taxon-name-part></tp:taxon-name></italic> Czerniavsky, 1881</td></tr><tr><td rowspan="1" colspan="1"><italic><tp:taxon-name><tp:taxon-name-part taxon-name-part-type="genus" reg="Pseudopolydora">Pseudopolydora</tp:taxon-name-part> <tp:taxon-name-part taxon-name-part-type="species" reg="achaeta">achaeta</tp:taxon-name-part></tp:taxon-name></italic> Radashevsky &amp; Hsieh, 2000</td><td rowspan="1" colspan="1">Taiwan</td><td rowspan="1" colspan="1">Erhjen River, Tainan, Taiwan</td><td rowspan="1" colspan="1">–</td><td rowspan="1" colspan="1"><ext-link xmlns:xlink="http://www.w3.org/1999/xlink" ext-link-type="gen" xlink:href="MG460903" xlink:type="simple">MG460903</ext-link> (304)</td><td rowspan="1" colspan="1">
                  <xref ref-type="bibr" rid="B166">Radashevsky et al. (2020b)</xref>
                </td></tr><tr><td rowspan="1" colspan="1"><italic><tp:taxon-name><tp:taxon-name-part taxon-name-part-type="genus" reg="Pseudopolydora">Pseudopolydora</tp:taxon-name-part> <tp:taxon-name-part taxon-name-part-type="species" reg="bassarginensis">bassarginensis</tp:taxon-name-part></tp:taxon-name></italic> (Zachs, 1933)</td><td rowspan="1" colspan="1">northern Sea of Japan</td><td rowspan="1" colspan="1">Vostok Bay, Sea of Japan, Russia</td><td rowspan="1" colspan="1">–</td><td rowspan="1" colspan="1"><ext-link xmlns:xlink="http://www.w3.org/1999/xlink" ext-link-type="gen" xlink:href="MG460894" xlink:type="simple">MG460894</ext-link> (306)</td><td rowspan="1" colspan="1">
                  <xref ref-type="bibr" rid="B166">Radashevsky et al. (2020b)</xref>
                </td></tr><tr><td rowspan="1" colspan="1"><italic><tp:taxon-name><tp:taxon-name-part taxon-name-part-type="genus" reg="Pseudopolydora">Pseudopolydora</tp:taxon-name-part> <tp:taxon-name-part taxon-name-part-type="species" reg="dayii">dayii</tp:taxon-name-part></tp:taxon-name></italic> Simon, 2009</td><td rowspan="1" colspan="1">South Africa</td><td rowspan="1" colspan="1">South Africa</td><td rowspan="1" colspan="1"><ext-link xmlns:xlink="http://www.w3.org/1999/xlink" ext-link-type="gen" xlink:href="KY677907" xlink:type="simple">KY677907</ext-link> (1716)</td><td rowspan="1" colspan="1"/><td rowspan="1" colspan="1">
                  <xref ref-type="bibr" rid="B223">Williams et al. (2017)</xref>
                </td></tr><tr><td rowspan="1" colspan="1"><italic><tp:taxon-name><tp:taxon-name-part taxon-name-part-type="genus" reg="Pseudopolydora">Pseudopolydora</tp:taxon-name-part> <tp:taxon-name-part taxon-name-part-type="species" reg="diopatra">diopatra</tp:taxon-name-part></tp:taxon-name></italic> Hsieh, 1992</td><td rowspan="1" colspan="1">Taiwan</td><td rowspan="1" colspan="1">Hsinchu, Taiwan</td><td rowspan="1" colspan="1">–</td><td rowspan="1" colspan="1"><ext-link xmlns:xlink="http://www.w3.org/1999/xlink" ext-link-type="gen" xlink:href="MG460906" xlink:type="simple">MG460906</ext-link> (308)</td><td rowspan="1" colspan="1">
                  <xref ref-type="bibr" rid="B166">Radashevsky et al. (2020b)</xref>
                </td></tr><tr><td rowspan="1" colspan="1"><italic><tp:taxon-name><tp:taxon-name-part taxon-name-part-type="genus" reg="Pseudopolydora">Pseudopolydora</tp:taxon-name-part> <tp:taxon-name-part taxon-name-part-type="species" reg="eriyali">eriyali</tp:taxon-name-part></tp:taxon-name></italic> Simon, Sato-Okoshi &amp; Abe, 2017</td><td rowspan="1" colspan="1">South Africa</td><td rowspan="1" colspan="1">South Africa</td><td rowspan="1" colspan="1"><ext-link xmlns:xlink="http://www.w3.org/1999/xlink" ext-link-type="gen" xlink:href="AB973933" xlink:type="simple">AB973933</ext-link> (1713)</td><td rowspan="1" colspan="1"><ext-link xmlns:xlink="http://www.w3.org/1999/xlink" ext-link-type="gen" xlink:href="LC107863" xlink:type="simple">LC107863</ext-link> (471)</td><td rowspan="1" colspan="1">Simon et al. (2019)</td></tr><tr><td rowspan="1" colspan="1"><italic><tp:taxon-name><tp:taxon-name-part taxon-name-part-type="genus" reg="Pseudopolydora">Pseudopolydora</tp:taxon-name-part> <tp:taxon-name-part taxon-name-part-type="species" reg="kempi">kempi</tp:taxon-name-part> <tp:taxon-name-part taxon-name-part-type="subspecies" reg="japonica">japonica</tp:taxon-name-part></tp:taxon-name></italic> Imajima &amp; Hartman, 1964</td><td rowspan="1" colspan="1">Japan</td><td rowspan="1" colspan="1">Vostok Bay, Sea of Japan, Russia</td><td rowspan="1" colspan="1">–</td><td rowspan="1" colspan="1"><ext-link xmlns:xlink="http://www.w3.org/1999/xlink" ext-link-type="gen" xlink:href="MG460897" xlink:type="simple">MG460897</ext-link> (306)</td><td rowspan="1" colspan="1">
                  <xref ref-type="bibr" rid="B166">Radashevsky et al. (2020b)</xref>
                </td></tr><tr><td rowspan="1" colspan="1"><italic><tp:taxon-name><tp:taxon-name-part taxon-name-part-type="genus" reg="Pseudopolydora">Pseudopolydora</tp:taxon-name-part> <tp:taxon-name-part taxon-name-part-type="species" reg="paucibranchiata">paucibranchiata</tp:taxon-name-part></tp:taxon-name></italic> (Okuda, 1937)</td><td rowspan="1" colspan="1">Japan</td><td rowspan="1" colspan="1">Gulf of Naples, Italy</td><td rowspan="1" colspan="1">–</td><td rowspan="1" colspan="1"><ext-link xmlns:xlink="http://www.w3.org/1999/xlink" ext-link-type="gen" xlink:href="MG460937" xlink:type="simple">MG460937</ext-link> (455)</td><td rowspan="1" colspan="1">
                  <xref ref-type="bibr" rid="B166">Radashevsky et al. (2020b)</xref>
                </td></tr><tr><td rowspan="1" colspan="1"><italic><tp:taxon-name><tp:taxon-name-part taxon-name-part-type="genus" reg="Pseudopolydora">Pseudopolydora</tp:taxon-name-part> <tp:taxon-name-part taxon-name-part-type="species" reg="pulchra">pulchra</tp:taxon-name-part></tp:taxon-name></italic> (Carazzi, 1893)</td><td rowspan="1" colspan="1">Gulf of Naples, Mediterranean</td><td rowspan="1" colspan="1">Bay of Morlaix, Brittany, France</td><td rowspan="1" colspan="1">–</td><td rowspan="1" colspan="1"><ext-link xmlns:xlink="http://www.w3.org/1999/xlink" ext-link-type="gen" xlink:href="MG460932" xlink:type="simple">MG460932</ext-link> (471)</td><td rowspan="1" colspan="1">
                  <xref ref-type="bibr" rid="B166">Radashevsky et al. (2020b)</xref>
                </td></tr><tr><td rowspan="1" colspan="1"><italic><tp:taxon-name><tp:taxon-name-part taxon-name-part-type="genus" reg="Pseudopolydora">Pseudopolydora</tp:taxon-name-part> <tp:taxon-name-part taxon-name-part-type="species" reg="uphondo">uphondo</tp:taxon-name-part></tp:taxon-name></italic> Simon, Sato-Okoshi &amp; Abe, 2017</td><td rowspan="1" colspan="1">South Africa</td><td rowspan="1" colspan="1">South Africa</td><td rowspan="1" colspan="1"><ext-link xmlns:xlink="http://www.w3.org/1999/xlink" ext-link-type="gen" xlink:href="LC107848" xlink:type="simple">LC107848</ext-link> (1711)</td><td rowspan="1" colspan="1"><ext-link xmlns:xlink="http://www.w3.org/1999/xlink" ext-link-type="gen" xlink:href="LC107866" xlink:type="simple">LC107866</ext-link> (472)</td><td rowspan="1" colspan="1">Simon et al. (2019)</td></tr><tr><td rowspan="1" colspan="1"><italic><tp:taxon-name><tp:taxon-name-part taxon-name-part-type="genus" reg="Pseudopolydora">Pseudopolydora</tp:taxon-name-part> <tp:taxon-name-part taxon-name-part-type="species" reg="vexillosa">vexillosa</tp:taxon-name-part></tp:taxon-name></italic> Radashevsky &amp; Hsieh, 2000 (as <italic><tp:taxon-name><tp:taxon-name-part taxon-name-part-type="genus" reg="Pseudopolydora">Pseudopolydora</tp:taxon-name-part></tp:taxon-name></italic> sp. B)</td><td rowspan="1" colspan="1">Taiwan</td><td rowspan="1" colspan="1">Mung Is., Nha Trang Bay, Vietnam</td><td rowspan="1" colspan="1">–</td><td rowspan="1" colspan="1"><ext-link xmlns:xlink="http://www.w3.org/1999/xlink" ext-link-type="gen" xlink:href="MG460890" xlink:type="simple">MG460890</ext-link> (295)</td><td rowspan="1" colspan="1">
                  <xref ref-type="bibr" rid="B166">Radashevsky et al. (2020b)</xref>
                </td></tr><tr><td rowspan="1" colspan="1"><italic><tp:taxon-name><tp:taxon-name-part taxon-name-part-type="genus" reg="Pseudopolydora">Pseudopolydora</tp:taxon-name-part></tp:taxon-name></italic> sp. A</td><td rowspan="1" colspan="1">–</td><td rowspan="1" colspan="1">Northern Territory, Australia</td><td rowspan="1" colspan="1">–</td><td rowspan="1" colspan="1"><ext-link xmlns:xlink="http://www.w3.org/1999/xlink" ext-link-type="gen" xlink:href="MG460921" xlink:type="simple">MG460921</ext-link> (296)</td><td rowspan="1" colspan="1">
                  <xref ref-type="bibr" rid="B166">Radashevsky et al. (2020b)</xref>
                </td></tr><tr><td rowspan="1" colspan="1"><italic><tp:taxon-name><tp:taxon-name-part taxon-name-part-type="genus" reg="Pseudopolydora">Pseudopolydora</tp:taxon-name-part></tp:taxon-name></italic> sp. B (as <italic><tp:taxon-name><tp:taxon-name-part taxon-name-part-type="genus" reg="Pseudopolydora">Pseudopolydora</tp:taxon-name-part></tp:taxon-name></italic> sp. C)</td><td rowspan="1" colspan="1">–</td><td rowspan="1" colspan="1">Arabian Gulf, Kuwait</td><td rowspan="1" colspan="1">–</td><td rowspan="1" colspan="1"><ext-link xmlns:xlink="http://www.w3.org/1999/xlink" ext-link-type="gen" xlink:href="MG460957" xlink:type="simple">MG460957</ext-link> (295)</td><td rowspan="1" colspan="1">
                  <xref ref-type="bibr" rid="B166">Radashevsky et al. (2020b)</xref>
                </td></tr><tr><td rowspan="1" colspan="1"><italic><tp:taxon-name><tp:taxon-name-part taxon-name-part-type="genus" reg="Pseudopolydora">Pseudopolydora</tp:taxon-name-part></tp:taxon-name></italic> sp. C (as <italic><tp:taxon-name><tp:taxon-name-part taxon-name-part-type="genus" reg="Pseudopolydora">Pseudopolydora</tp:taxon-name-part></tp:taxon-name></italic> sp. D)</td><td rowspan="1" colspan="1">–</td><td rowspan="1" colspan="1">Arabian Gulf, Kuwait</td><td rowspan="1" colspan="1">–</td><td rowspan="1" colspan="1"><ext-link xmlns:xlink="http://www.w3.org/1999/xlink" ext-link-type="gen" xlink:href="MG460941" xlink:type="simple">MG460941</ext-link> (309)</td><td rowspan="1" colspan="1">
                  <xref ref-type="bibr" rid="B166">Radashevsky et al. (2020b)</xref>
                </td></tr><tr><td rowspan="1" colspan="1"><italic><tp:taxon-name><tp:taxon-name-part taxon-name-part-type="genus" reg="Pseudopolydora">Pseudopolydora</tp:taxon-name-part></tp:taxon-name></italic> sp. D (as <italic><tp:taxon-name><tp:taxon-name-part taxon-name-part-type="genus" reg="Pseudopolydora">Pseudopolydora</tp:taxon-name-part></tp:taxon-name></italic> sp. E)</td><td rowspan="1" colspan="1">–</td><td rowspan="1" colspan="1">Raunefjord, North Sea, Norway</td><td rowspan="1" colspan="1">–</td><td rowspan="1" colspan="1"><ext-link xmlns:xlink="http://www.w3.org/1999/xlink" ext-link-type="gen" xlink:href="MG460960" xlink:type="simple">MG460960</ext-link> (305)</td><td rowspan="1" colspan="1">
                  <xref ref-type="bibr" rid="B166">Radashevsky et al. (2020b)</xref>
                </td></tr><tr><td rowspan="1" colspan="1"><italic><tp:taxon-name><tp:taxon-name-part taxon-name-part-type="genus" reg="Pseudopolydora">Pseudopolydora</tp:taxon-name-part></tp:taxon-name></italic> sp. Sodwana 32-4</td><td rowspan="1" colspan="1">–</td><td rowspan="1" colspan="1">South Africa</td><td rowspan="1" colspan="1"><ext-link xmlns:xlink="http://www.w3.org/1999/xlink" ext-link-type="gen" xlink:href="LC107849" xlink:type="simple">LC107849</ext-link> (1724)</td><td rowspan="1" colspan="1"><ext-link xmlns:xlink="http://www.w3.org/1999/xlink" ext-link-type="gen" xlink:href="LC107867" xlink:type="simple">LC107867</ext-link> (473)</td><td rowspan="1" colspan="1">Simon et al. (2019)</td></tr><tr><td rowspan="1" colspan="6"><italic><tp:taxon-name><tp:taxon-name-part taxon-name-part-type="genus" reg="Spio">Spio</tp:taxon-name-part></tp:taxon-name></italic> Fabricius, 1785</td></tr><tr><td rowspan="1" colspan="1"><italic><tp:taxon-name><tp:taxon-name-part taxon-name-part-type="genus" reg="Spio">Spio</tp:taxon-name-part> <tp:taxon-name-part taxon-name-part-type="species" reg="arndti">arndti</tp:taxon-name-part></tp:taxon-name></italic> Meißner, Bick &amp; Bastrop, 2011 (as <italic><tp:taxon-name><tp:taxon-name-part taxon-name-part-type="genus" reg="Spio">Spio</tp:taxon-name-part></tp:taxon-name></italic> sp. LK-2011-2)</td><td rowspan="1" colspan="1">Baltic Sea</td><td rowspan="1" colspan="1">Baltic Sea</td><td rowspan="1" colspan="1"><ext-link xmlns:xlink="http://www.w3.org/1999/xlink" ext-link-type="gen" xlink:href="FR823434" xlink:type="simple">FR823434</ext-link> (1765)</td><td rowspan="1" colspan="1"><ext-link xmlns:xlink="http://www.w3.org/1999/xlink" ext-link-type="gen" xlink:href="FR823439" xlink:type="simple">FR823439</ext-link> (453)</td><td rowspan="1" colspan="1">Meißner et al. (2011)</td></tr><tr><td rowspan="1" colspan="1"><italic><tp:taxon-name><tp:taxon-name-part taxon-name-part-type="genus" reg="Spio">Spio</tp:taxon-name-part> <tp:taxon-name-part taxon-name-part-type="species" reg="blakei">blakei</tp:taxon-name-part></tp:taxon-name></italic> Maciolek, 1990</td><td rowspan="1" colspan="1">Botany Bay, New South Wales, Australia</td><td rowspan="1" colspan="1">Lizard Island, Australia</td><td rowspan="1" colspan="1"><ext-link xmlns:xlink="http://www.w3.org/1999/xlink" ext-link-type="gen" xlink:href="KP636507" xlink:type="simple">KP636507</ext-link> (458)</td><td rowspan="1" colspan="1"><ext-link xmlns:xlink="http://www.w3.org/1999/xlink" ext-link-type="gen" xlink:href="KP636502" xlink:type="simple">KP636502</ext-link> (348)</td><td rowspan="1" colspan="1">
                  <xref ref-type="bibr" rid="B113">Meißner and Götting (2015)</xref>
                </td></tr><tr><td rowspan="1" colspan="1"><italic><tp:taxon-name><tp:taxon-name-part taxon-name-part-type="genus" reg="Spio">Spio</tp:taxon-name-part> <tp:taxon-name-part taxon-name-part-type="species" reg="filicornis">filicornis</tp:taxon-name-part></tp:taxon-name></italic> (O. F. Müller, 1776)</td><td rowspan="1" colspan="1">Iluilârssuk, Greenland</td><td rowspan="1" colspan="1">Iluilârssuk, Greenland</td><td rowspan="1" colspan="1"><ext-link xmlns:xlink="http://www.w3.org/1999/xlink" ext-link-type="gen" xlink:href="FR823431" xlink:type="simple">FR823431</ext-link> (1765)</td><td rowspan="1" colspan="1"><ext-link xmlns:xlink="http://www.w3.org/1999/xlink" ext-link-type="gen" xlink:href="FR823436" xlink:type="simple">FR823436</ext-link> (454)</td><td rowspan="1" colspan="1">Meißner et al. (2011)</td></tr><tr><td rowspan="1" colspan="1"><italic><tp:taxon-name><tp:taxon-name-part taxon-name-part-type="genus" reg="Spio">Spio</tp:taxon-name-part> <tp:taxon-name-part taxon-name-part-type="species" reg="symphyta">symphyta</tp:taxon-name-part></tp:taxon-name></italic> Meißner, Bick &amp; Bastrop, 2011 (as <italic><tp:taxon-name><tp:taxon-name-part taxon-name-part-type="genus" reg="Spio">Spio</tp:taxon-name-part></tp:taxon-name></italic> sp. LK-2011-1)</td><td rowspan="1" colspan="1">North Sea</td><td rowspan="1" colspan="1">North Sea</td><td rowspan="1" colspan="1"><ext-link xmlns:xlink="http://www.w3.org/1999/xlink" ext-link-type="gen" xlink:href="FR823433" xlink:type="simple">FR823433</ext-link> (1766)</td><td rowspan="1" colspan="1"><ext-link xmlns:xlink="http://www.w3.org/1999/xlink" ext-link-type="gen" xlink:href="FR823438" xlink:type="simple">FR823438</ext-link> (453)</td><td rowspan="1" colspan="1">Meißner et al. (2011)</td></tr><tr><td rowspan="1" colspan="1"><italic><tp:taxon-name><tp:taxon-name-part taxon-name-part-type="genus" reg="Spio">Spio</tp:taxon-name-part></tp:taxon-name></italic> sp. 2573</td><td rowspan="1" colspan="1">–</td><td rowspan="1" colspan="1">Koni Peninsula, Sea of Okhotsk, Russia</td><td rowspan="1" colspan="1"><ext-link xmlns:xlink="http://www.w3.org/1999/xlink" ext-link-type="gen" xlink:href="KT200135" xlink:type="simple">KT200135</ext-link> (1688)</td><td rowspan="1" colspan="1"><ext-link xmlns:xlink="http://www.w3.org/1999/xlink" ext-link-type="gen" xlink:href="KT200126" xlink:type="simple">KT200126</ext-link> (310)</td><td rowspan="1" colspan="1">
                  <xref ref-type="bibr" rid="B162">Radashevsky et al. (2016b)</xref>
                </td></tr><tr><td rowspan="1" colspan="6">Outgroup</td></tr><tr><td rowspan="1" colspan="6"><tp:taxon-name><tp:taxon-name-part taxon-name-part-type="family">Sabellidae</tp:taxon-name-part></tp:taxon-name> Latreille, 1825</td></tr><tr><td rowspan="1" colspan="6"><italic><tp:taxon-name><tp:taxon-name-part taxon-name-part-type="genus" reg="Laonome">Laonome</tp:taxon-name-part></tp:taxon-name></italic> Malmgren, 1866</td></tr><tr><td rowspan="1" colspan="1"><italic><tp:taxon-name><tp:taxon-name-part taxon-name-part-type="genus" reg="Laonome">Laonome</tp:taxon-name-part></tp:taxon-name></italic> sp.</td><td rowspan="1" colspan="1">–</td><td rowspan="1" colspan="1">Pärnu Bay, Baltic Sea</td><td rowspan="1" colspan="1"><ext-link xmlns:xlink="http://www.w3.org/1999/xlink" ext-link-type="gen" xlink:href="KP793139" xlink:type="simple">KP793139</ext-link> (1813)</td><td rowspan="1" colspan="1"><ext-link xmlns:xlink="http://www.w3.org/1999/xlink" ext-link-type="gen" xlink:href="KP793138" xlink:type="simple">KP793138</ext-link> (450)</td><td rowspan="1" colspan="1">
                  <xref ref-type="bibr" rid="B97">Kotta et al. (2015)</xref>
                </td></tr><tr><td rowspan="1" colspan="6"><italic><tp:taxon-name><tp:taxon-name-part taxon-name-part-type="genus" reg="Sabella">Sabella</tp:taxon-name-part></tp:taxon-name></italic> Linnaeus, 1767</td></tr><tr><td rowspan="1" colspan="1"><italic><tp:taxon-name><tp:taxon-name-part taxon-name-part-type="genus" reg="Sabella">Sabella</tp:taxon-name-part> <tp:taxon-name-part taxon-name-part-type="species" reg="pavonina">pavonina</tp:taxon-name-part></tp:taxon-name></italic> Savigny, 1822</td><td rowspan="1" colspan="1">Plymouth</td><td rowspan="1" colspan="1">–/Brittany, France</td><td rowspan="1" colspan="1"><ext-link xmlns:xlink="http://www.w3.org/1999/xlink" ext-link-type="gen" xlink:href="U67144" xlink:type="simple">U67144</ext-link> (1726)</td><td rowspan="1" colspan="1"><ext-link xmlns:xlink="http://www.w3.org/1999/xlink" ext-link-type="gen" xlink:href="AY340482" xlink:type="simple">AY340482</ext-link> (476)</td><td rowspan="1" colspan="1">Nadot &amp; Grant (unpubl.), <xref ref-type="bibr" rid="B174">Rousset et al. (2007)</xref></td></tr></tbody></table></table-wrap></tp:treatment-sec></tp:taxon-treatment>
