# Supplementary material for: Molecular identification and larval morphology of spionid polychaetes (Annelida, Spionidae) from northeastern Japan
Source: Zookeys. 2021 Feb 4;1015:1–86. doi: 10.3897/zookeys.1015.54387 (PMC7878468; doi:10.3897/zookeys.1015.54387)
Supplement: XML Treatment for Rhynchospio [file zookeys.1015.54387-treatment14.xml]

<!DOCTYPE tp:taxon-treatment
  PUBLIC "-//TaxonX//DTD Taxonomic Treatment Publishing DTD v0 20100105//EN" "tax-treatment-NSO.dtd">
<tp:taxon-treatment xmlns:tp="http://www.plazi.org/taxpub"><tp:treatment-meta><kwd-group><label>Taxon classification</label><kwd><named-content xmlns:xlink="http://www.w3.org/1999/xlink" content-type="kingdom">Animalia</named-content></kwd><kwd><named-content xmlns:xlink="http://www.w3.org/1999/xlink" content-type="order">Spionida</named-content></kwd><kwd><named-content xmlns:xlink="http://www.w3.org/1999/xlink" content-type="family">Spionidae</named-content></kwd></kwd-group><mixed-citation publication-type="journal"><person-group><name><surname>Abe</surname><given-names>Hirokazu</given-names></name><name><surname>Sato‐Okoshi</surname><given-names>Waka</given-names></name></person-group><article-title>Molecular identification and larval morphology of spionid polychaetes (<tp:taxon-name><tp:taxon-name-part taxon-name-part-type="phylum">Annelida</tp:taxon-name-part></tp:taxon-name>, <tp:taxon-name><tp:taxon-name-part taxon-name-part-type="family">Spionidae</tp:taxon-name-part></tp:taxon-name>) from northeastern Japan</article-title><source>Zookeys</source><day>04</day><month>2</month><year>2021</year><volume>1015</volume><fpage>1</fpage><lpage>86</lpage><pub-id pub-id-type="doi">10.3897/zookeys.1015.54387</pub-id></mixed-citation></tp:treatment-meta><tp:nomenclature><label>Genus</label><tp:taxon-name><object-id xmlns:xlink="http://www.w3.org/1999/xlink" content-type="arpha" xlink:type="simple">6DB97073-12E2-5051-A8E4-90E5707D79F8</object-id>
                <tp:taxon-name-part taxon-name-part-type="genus" reg="Rhynchospio">Rhynchospio</tp:taxon-name-part>
              </tp:taxon-name><tp:taxon-authority>Hartman, 1936</tp:taxon-authority></tp:nomenclature><tp:treatment-sec sec-type="Larval diagnosis" id="SECID0EAJFK"><title>Larval diagnosis.</title><p>Overall body shape short and thick. Prostomium broad and straight or slightly notched anteriorly. Lateral parts of peristomium clearly demarcated from prostomium. Palps attached to outer end of lateral parts of peristomium. Two pairs of red or black eyes present. Faint yellow pigment may be present in anterior part of prostomium and posterior part of pygidium. In late larvae, pair of prominent antero‐lateral processes on prostomium developed. Melanophore absent, black or yellowish pigmentation occur in some species. Nototrochs weakly developed, occur in all chaetigers except first chaetiger. Gastrotrochs occur regularly in every other chaetiger from chaetiger III onwards (<xref ref-type="bibr" rid="B40">Carrasco 1976</xref>; <xref ref-type="bibr" rid="B148">Radashevsky 2007</xref>).</p></tp:treatment-sec><ref-list><ref id="B40"><mixed-citation xmlns:xlink="http://www.w3.org/1999/xlink" xlink:type="simple"><person-group><name name-style="western"><surname>Carrasco</surname><given-names>FD</given-names></name></person-group> (<year>1976</year>) <article-title>Larvas de la familia <tp:taxon-name><tp:taxon-name-part taxon-name-part-type="family">Spionidae</tp:taxon-name-part></tp:taxon-name> (<tp:taxon-name><tp:taxon-name-part taxon-name-part-type="class">Polychaeta</tp:taxon-name-part></tp:taxon-name>) en el plancton de la Bahía de Concepción, Chile.</article-title><source>Gayana Zoologia</source><volume>38</volume>: <fpage>1</fpage>–<lpage>63</lpage>. [in Spanish]</mixed-citation></ref><ref id="B148"><mixed-citation xmlns:xlink="http://www.w3.org/1999/xlink" xlink:type="simple"><person-group><name name-style="western"><surname>Radashevsky</surname><given-names>VI</given-names></name></person-group> (<year>2007</year>) <article-title>Morphology and biology of a new <italic><tp:taxon-name><tp:taxon-name-part taxon-name-part-type="genus">Rhynchospio</tp:taxon-name-part></tp:taxon-name></italic> species (<tp:taxon-name><tp:taxon-name-part taxon-name-part-type="phylum">Annelida</tp:taxon-name-part></tp:taxon-name>: <tp:taxon-name><tp:taxon-name-part taxon-name-part-type="family">Spionidae</tp:taxon-name-part></tp:taxon-name>) from the South China Sea, Vietnam, with the review of <italic><tp:taxon-name><tp:taxon-name-part taxon-name-part-type="genus">Rhynchospio</tp:taxon-name-part></tp:taxon-name></italic> taxa.</article-title><source>Journal of Natural History</source><volume>41</volume>: <fpage>985</fpage>–<lpage>997</lpage>. <ext-link xlink:type="simple" ext-link-type="doi" xlink:href="10.1080/00222930701376717">https://doi.org/10.1080/00222930701376717</ext-link></mixed-citation></ref></ref-list></tp:taxon-treatment>
