# Supplementary material for: Molecular identification and larval morphology of spionid polychaetes (Annelida, Spionidae) from northeastern Japan
Source: Zookeys. 2021 Feb 4;1015:1–86. doi: 10.3897/zookeys.1015.54387 (PMC7878468; doi:10.3897/zookeys.1015.54387)
Supplement: XML Treatment for Scolelepis [file zookeys.1015.54387-treatment16.xml]

<!DOCTYPE tp:taxon-treatment
  PUBLIC "-//TaxonX//DTD Taxonomic Treatment Publishing DTD v0 20100105//EN" "tax-treatment-NSO.dtd">
<tp:taxon-treatment xmlns:tp="http://www.plazi.org/taxpub"><tp:treatment-meta><kwd-group><label>Taxon classification</label><kwd><named-content xmlns:xlink="http://www.w3.org/1999/xlink" content-type="kingdom">Animalia</named-content></kwd><kwd><named-content xmlns:xlink="http://www.w3.org/1999/xlink" content-type="order">Spionida</named-content></kwd><kwd><named-content xmlns:xlink="http://www.w3.org/1999/xlink" content-type="family">Spionidae</named-content></kwd></kwd-group><mixed-citation publication-type="journal"><person-group><name><surname>Abe</surname><given-names>Hirokazu</given-names></name><name><surname>Sato‐Okoshi</surname><given-names>Waka</given-names></name></person-group><article-title>Molecular identification and larval morphology of spionid polychaetes (<tp:taxon-name><tp:taxon-name-part taxon-name-part-type="phylum">Annelida</tp:taxon-name-part></tp:taxon-name>, <tp:taxon-name><tp:taxon-name-part taxon-name-part-type="family">Spionidae</tp:taxon-name-part></tp:taxon-name>) from northeastern Japan</article-title><source>Zookeys</source><day>04</day><month>2</month><year>2021</year><volume>1015</volume><fpage>1</fpage><lpage>86</lpage><pub-id pub-id-type="doi">10.3897/zookeys.1015.54387</pub-id></mixed-citation></tp:treatment-meta><tp:nomenclature><label>Genus</label><tp:taxon-name><object-id xmlns:xlink="http://www.w3.org/1999/xlink" content-type="arpha" xlink:type="simple">CD49C972-C018-59F4-9C05-F020ED5EB12E</object-id>
                <tp:taxon-name-part taxon-name-part-type="genus" reg="Scolelepis">Scolelepis</tp:taxon-name-part>
              </tp:taxon-name><tp:taxon-authority>Blainville, 1828</tp:taxon-authority></tp:nomenclature><tp:treatment-sec sec-type="Larval diagnosis" id="SECID0EHWFK"><title>Larval diagnosis.</title><p>Overall shape thick and fusiform. Prostomium pointed anteriorly, terminates in retractile, muscular tip. Lateral parts of peristomium clearly demarcated from prostomium, forming large peristomial umbrella. Short palps on lateral-most parts of peristomium. Two pairs of red eyes present. Melanophore absent, black, brown, orange, red, or green pigmentation patches often present in body surface, pharynx, gut, and/or proctodaeum. Nototrochs present or absent. Gastrotrochs occur in all chaetigers from chaetiger II or III onwards. Pygidium large, inflated, and surrounded by thick telotroch (<xref ref-type="bibr" rid="B131">Okuda 1946</xref>, as <italic><tp:taxon-name><tp:taxon-name-part taxon-name-part-type="genus" reg="Spio">Spio</tp:taxon-name-part> <tp:taxon-name-part taxon-name-part-type="species" reg="filicornis">filicornis</tp:taxon-name-part></tp:taxon-name></italic>; <xref ref-type="bibr" rid="B69">Hartman 1941</xref>, as <italic><tp:taxon-name><tp:taxon-name-part taxon-name-part-type="genus" reg="Nerinides">Nerinides</tp:taxon-name-part></tp:taxon-name></italic>; <xref ref-type="bibr" rid="B213">Thorson 1946</xref>, as <italic><tp:taxon-name><tp:taxon-name-part taxon-name-part-type="genus" reg="Nerine">Nerine</tp:taxon-name-part></tp:taxon-name></italic> in part see <xref ref-type="bibr" rid="B67">Hannerz 1956</xref>; <xref ref-type="bibr" rid="B67">Hannerz 1956</xref>, as <italic><tp:taxon-name><tp:taxon-name-part taxon-name-part-type="genus" reg="Nerine">Nerine</tp:taxon-name-part></tp:taxon-name></italic> and <italic><tp:taxon-name><tp:taxon-name-part taxon-name-part-type="genus" reg="Nerinides">Nerinides</tp:taxon-name-part></tp:taxon-name></italic>; <xref ref-type="bibr" rid="B78">Imajima 1959</xref>, as <italic><tp:taxon-name><tp:taxon-name-part taxon-name-part-type="genus" reg="Nerinides">Nerinides</tp:taxon-name-part></tp:taxon-name></italic>; <xref ref-type="bibr" rid="B53">Dean and Hatfield 1963</xref>, as <italic><tp:taxon-name><tp:taxon-name-part taxon-name-part-type="genus" reg="Nerinides">Nerinides</tp:taxon-name-part></tp:taxon-name></italic>; <xref ref-type="bibr" rid="B40">Carrasco 1976</xref>, as <italic><tp:taxon-name><tp:taxon-name-part taxon-name-part-type="genus" reg="Nerine">Nerine</tp:taxon-name-part></tp:taxon-name></italic> and <italic><tp:taxon-name><tp:taxon-name-part taxon-name-part-type="genus" reg="Nerinides">Nerinides</tp:taxon-name-part></tp:taxon-name></italic>; <xref ref-type="bibr" rid="B139">Plate and Husemann 1994</xref>; <xref ref-type="bibr" rid="B187">Scheltema et al. 1997</xref>; <xref ref-type="bibr" rid="B24">Blake and Arnofsky 1999</xref>; <xref ref-type="bibr" rid="B22">Blake 2006</xref>).</p></tp:treatment-sec><ref-list><ref id="B131"><mixed-citation xmlns:xlink="http://www.w3.org/1999/xlink" xlink:type="simple"><person-group><name name-style="western"><surname>Okuda</surname><given-names>S</given-names></name></person-group> (<year>1946</year>) Studies on the development of <tp:taxon-name><tp:taxon-name-part taxon-name-part-type="phylum">Annelida</tp:taxon-name-part></tp:taxon-name><tp:taxon-name><tp:taxon-name-part taxon-name-part-type="class">Polychaeta</tp:taxon-name-part></tp:taxon-name> I. Journal of the Faculty of Science, Hokkaido Imperial University. Series 6, Zoology 9: 115–219. <ext-link xlink:type="simple" ext-link-type="uri" xlink:href="http://hdl.handle.net/2115/27055">http://hdl.handle.net/2115/27055</ext-link></mixed-citation></ref><ref id="B69"><mixed-citation xmlns:xlink="http://www.w3.org/1999/xlink" xlink:type="simple"><person-group><name name-style="western"><surname>Hartman</surname><given-names>O</given-names></name></person-group> (<year>1941</year>) <article-title>Some contributions to the biology and life history of <tp:taxon-name><tp:taxon-name-part taxon-name-part-type="family">Spionidae</tp:taxon-name-part></tp:taxon-name> from California.</article-title><source>Allan Hancock Pacific Expeditions</source><volume>7</volume>: <fpage>289</fpage>–<lpage>324</lpage>. [3 pls.]</mixed-citation></ref><ref id="B213"><mixed-citation xmlns:xlink="http://www.w3.org/1999/xlink" xlink:type="simple"><person-group><name name-style="western"><surname>Thorson</surname><given-names>G</given-names></name></person-group> (<year>1946</year>) <article-title>Reproduction and larval development of Danish marine bottom invertebrates.</article-title><source>Meddelelser fra Kommissionen for Danmarks Fiskeri-og Havundersøgelser, Series Plankton</source><volume>4</volume>: <fpage>1</fpage>–<lpage>523</lpage>.</mixed-citation></ref><ref id="B67"><mixed-citation xmlns:xlink="http://www.w3.org/1999/xlink" xlink:type="simple"><person-group><name name-style="western"><surname>Hannerz</surname><given-names>L</given-names></name></person-group> (<year>1956</year>) <article-title>Larval development of the polychaete families <tp:taxon-name><tp:taxon-name-part taxon-name-part-type="family">Spionidae</tp:taxon-name-part></tp:taxon-name> Sars, <tp:taxon-name><tp:taxon-name-part taxon-name-part-type="family">Disomidae</tp:taxon-name-part></tp:taxon-name> Mensil, and <tp:taxon-name><tp:taxon-name-part taxon-name-part-type="family">Poecilochaetidae</tp:taxon-name-part></tp:taxon-name> n. fam. in the Gullmar Fjord (Sweden).</article-title><source>Zoologiska bidrag från Uppsala</source><volume>31</volume>: <fpage>1</fpage>–<lpage>204</lpage>.</mixed-citation></ref><ref id="B78"><mixed-citation xmlns:xlink="http://www.w3.org/1999/xlink" xlink:type="simple"><person-group><name name-style="western"><surname>Imajima</surname><given-names>M</given-names></name></person-group> (<year>1959</year>) <article-title>A description of a new species of the <tp:taxon-name><tp:taxon-name-part taxon-name-part-type="family">Spionidae</tp:taxon-name-part></tp:taxon-name> (<tp:taxon-name><tp:taxon-name-part taxon-name-part-type="class">Polychaeta</tp:taxon-name-part></tp:taxon-name>), <italic><tp:taxon-name><tp:taxon-name-part taxon-name-part-type="genus">Nerinides</tp:taxon-name-part> <tp:taxon-name-part taxon-name-part-type="species">yamaguchii</tp:taxon-name-part></tp:taxon-name></italic> n. sp., with notes on its development.</article-title><source>Journal of Hokkaido Gakugei University</source><volume>10</volume>: <fpage>155</fpage>–<lpage>165</lpage>.</mixed-citation></ref><ref id="B53"><mixed-citation xmlns:xlink="http://www.w3.org/1999/xlink" xlink:type="simple"><person-group><name name-style="western"><surname>Dean</surname><given-names>D</given-names></name><name name-style="western"><surname>Hatfield</surname><given-names>PA</given-names></name></person-group> (<year>1963</year>) <article-title>Pelagic larvae of <italic><tp:taxon-name><tp:taxon-name-part taxon-name-part-type="genus">Nerinides</tp:taxon-name-part> <tp:taxon-name-part taxon-name-part-type="species">agilis</tp:taxon-name-part></tp:taxon-name></italic> (Verrill).</article-title><source>The Biological Bulletin</source><volume>124</volume>: <fpage>163</fpage>–<lpage>169</lpage>. <ext-link xlink:type="simple" ext-link-type="doi" xlink:href="10.2307/1539492">https://doi.org/10.2307/1539492</ext-link></mixed-citation></ref><ref id="B40"><mixed-citation xmlns:xlink="http://www.w3.org/1999/xlink" xlink:type="simple"><person-group><name name-style="western"><surname>Carrasco</surname><given-names>FD</given-names></name></person-group> (<year>1976</year>) <article-title>Larvas de la familia <tp:taxon-name><tp:taxon-name-part taxon-name-part-type="family">Spionidae</tp:taxon-name-part></tp:taxon-name> (<tp:taxon-name><tp:taxon-name-part taxon-name-part-type="class">Polychaeta</tp:taxon-name-part></tp:taxon-name>) en el plancton de la Bahía de Concepción, Chile.</article-title><source>Gayana Zoologia</source><volume>38</volume>: <fpage>1</fpage>–<lpage>63</lpage>. [in Spanish]</mixed-citation></ref><ref id="B139"><mixed-citation xmlns:xlink="http://www.w3.org/1999/xlink" xlink:type="simple"><person-group><name name-style="western"><surname>Plate</surname><given-names>S</given-names></name><name name-style="western"><surname>Husemann</surname><given-names>E</given-names></name></person-group> (<year>1994</year>) <article-title>Identification guide to the planktonic polychaete larvae around the island of Helgoland (German Bight).</article-title><source>Helgoländer Meeresuntersuchungen</source><volume>48</volume>: <fpage>1</fpage>–<lpage>58</lpage>. <ext-link xlink:type="simple" ext-link-type="doi" xlink:href="10.1007/BF02366201">https://doi.org/10.1007/BF02366201</ext-link></mixed-citation></ref><ref id="B187"><mixed-citation xmlns:xlink="http://www.w3.org/1999/xlink" xlink:type="simple"><person-group><name name-style="western"><surname>Scheltema</surname><given-names>RS</given-names></name><name name-style="western"><surname>Blake</surname><given-names>JA</given-names></name><name name-style="western"><surname>Williams</surname><given-names>IP</given-names></name></person-group> (<year>1997</year>) <article-title>Planktonic larvae of spionid and chaetopterid polychaetes from off the west coast of the Antarctic Peninsula.</article-title><source>Bulletin of Marine Science</source><volume>60</volume>: <fpage>396</fpage>–<lpage>404</lpage>.</mixed-citation></ref><ref id="B24"><mixed-citation xmlns:xlink="http://www.w3.org/1999/xlink" xlink:type="simple"><person-group><name name-style="western"><surname>Blake</surname><given-names>JA</given-names></name><name name-style="western"><surname>Arnofsky</surname><given-names>PL</given-names></name></person-group> (<year>1999</year>) <article-title>Reproduction and larval development of the spioniform <tp:taxon-name><tp:taxon-name-part taxon-name-part-type="class">Polychaeta</tp:taxon-name-part></tp:taxon-name> with application to systematics and phylogeny.</article-title><source>Hydrobiologia</source><volume>402</volume>: <fpage>57</fpage>–<lpage>106</lpage>. <ext-link xlink:type="simple" ext-link-type="doi" xlink:href="10.1023/A:1003784324125">https://doi.org/10.1023/A:1003784324125</ext-link></mixed-citation></ref><ref id="B22"><mixed-citation xmlns:xlink="http://www.w3.org/1999/xlink" xlink:type="simple"><person-group><name name-style="western"><surname>Blake</surname><given-names>JA</given-names></name></person-group> (<year>2006</year>) <article-title>Chapter 13. <tp:taxon-name><tp:taxon-name-part taxon-name-part-type="order">Spionida</tp:taxon-name-part></tp:taxon-name>.</article-title> In: <person-group><name name-style="western"><surname>Rouse</surname><given-names>G</given-names></name><name name-style="western"><surname>Pleijel</surname><given-names>F</given-names></name></person-group> (<role>Eds</role>) <issue-title>Reproductive Biology and Phylogeny of Annelida.</issue-title><source>Science Publishers, Enfield</source>, <fpage>565</fpage>–<lpage>638</lpage>. <ext-link xlink:type="simple" ext-link-type="doi" xlink:href="10.1201/9781482280159">https://doi.org/10.1201/9781482280159</ext-link></mixed-citation></ref></ref-list></tp:taxon-treatment>
