# Supplementary material for: Molecular identification and larval morphology of spionid polychaetes (Annelida, Spionidae) from northeastern Japan
Source: Zookeys. 2021 Feb 4;1015:1–86. doi: 10.3897/zookeys.1015.54387 (PMC7878468; doi:10.3897/zookeys.1015.54387)
Supplement: XML Treatment for Spiophanes uschakowi [file zookeys.1015.54387-treatment21.xml]

<!DOCTYPE tp:taxon-treatment
  PUBLIC "-//TaxonX//DTD Taxonomic Treatment Publishing DTD v0 20100105//EN" "tax-treatment-NSO.dtd">
<tp:taxon-treatment xmlns:tp="http://www.plazi.org/taxpub"><tp:treatment-meta><kwd-group><label>Taxon classification</label><kwd><named-content xmlns:xlink="http://www.w3.org/1999/xlink" content-type="kingdom">Animalia</named-content></kwd><kwd><named-content xmlns:xlink="http://www.w3.org/1999/xlink" content-type="order">Spionida</named-content></kwd><kwd><named-content xmlns:xlink="http://www.w3.org/1999/xlink" content-type="family">Spionidae</named-content></kwd></kwd-group><mixed-citation publication-type="journal"><person-group><name><surname>Abe</surname><given-names>Hirokazu</given-names></name><name><surname>Sato‐Okoshi</surname><given-names>Waka</given-names></name></person-group><article-title>Molecular identification and larval morphology of spionid polychaetes (<tp:taxon-name><tp:taxon-name-part taxon-name-part-type="phylum">Annelida</tp:taxon-name-part></tp:taxon-name>, <tp:taxon-name><tp:taxon-name-part taxon-name-part-type="family">Spionidae</tp:taxon-name-part></tp:taxon-name>) from northeastern Japan</article-title><source>Zookeys</source><day>04</day><month>2</month><year>2021</year><volume>1015</volume><fpage>1</fpage><lpage>86</lpage><pub-id pub-id-type="doi">10.3897/zookeys.1015.54387</pub-id></mixed-citation></tp:treatment-meta><tp:nomenclature><tp:taxon-name><object-id xmlns:xlink="http://www.w3.org/1999/xlink" content-type="arpha" xlink:type="simple">209C6A6E-A7E9-50F7-9C7B-D4C9FEACC11A</object-id>
                <tp:taxon-name-part taxon-name-part-type="genus" reg="Spiophanes">Spiophanes</tp:taxon-name-part>
                <tp:taxon-name-part taxon-name-part-type="species" reg="uschakowi">uschakowi</tp:taxon-name-part>
              </tp:taxon-name><tp:taxon-authority>Zachs, 1933</tp:taxon-authority><xref ref-type="fig" rid="F5">Fig. 4M, N</xref></tp:nomenclature><tp:treatment-sec sec-type="Larval morphology" id="SECID0ECNGK"><title>Larval morphology.</title><p>Overall shape slender. Prostomium small and rounded anteriorly. Two pairs of red or dark red eyes present, lateral pair situated anteriorly. Late larvae bear very small antero‐lateral processes on prostomium. Lateral parts of peristomium slightly demarcated from prostomium, palps attached on lateral-most parts of peristomium. Nototrochs occur from chaetiger IV onwards (Fig. <xref ref-type="fig" rid="F5">4N</xref>). Yellow pigments on the prostomium and pygidium, intense yellow-brown pigment on peristomium, inside of pharynx, and pygidium. Small red pigment spots present on lateral part of body (Fig. <xref ref-type="fig" rid="F5">4N</xref>). Black pigment in pharynx and proctodaeum absent.</p></tp:treatment-sec><tp:treatment-sec sec-type="remarks" id="SECID0EQNGK"><title>Remarks.</title><p>No adult individuals of this species were collected in the present study. However, gene sequences obtained from larvae of this species were almost identical (18S: 1732/1732, 16S: 341/342 bp) to that of <italic><tp:taxon-name><tp:taxon-name-part taxon-name-part-type="genus" reg="Spiophanes">S.</tp:taxon-name-part> <tp:taxon-name-part taxon-name-part-type="species" reg="uschakowi">uschakowi</tp:taxon-name-part></tp:taxon-name></italic> (<ext-link xmlns:xlink="http://www.w3.org/1999/xlink" ext-link-type="gen" xlink:href="KM998760" xlink:type="simple">KM998760</ext-link> and <ext-link xmlns:xlink="http://www.w3.org/1999/xlink" ext-link-type="gen" xlink:href="MG878915" xlink:type="simple">MG878915</ext-link>) from Russia (<xref ref-type="bibr" rid="B165">Radashevsky et al. 2020a</xref>); therefore, this species was referred to <italic><tp:taxon-name><tp:taxon-name-part taxon-name-part-type="genus" reg="Spiophanes">S.</tp:taxon-name-part> <tp:taxon-name-part taxon-name-part-type="species" reg="uschakowi">uschakowi</tp:taxon-name-part></tp:taxon-name></italic>. <xref ref-type="bibr" rid="B84">Imajima (1991b)</xref> recorded four <italic><tp:taxon-name><tp:taxon-name-part taxon-name-part-type="genus" reg="Spiophanes">Spiophanes</tp:taxon-name-part></tp:taxon-name></italic> species from Japan: <italic><tp:taxon-name><tp:taxon-name-part taxon-name-part-type="genus" reg="Spiophanes">S.</tp:taxon-name-part> <tp:taxon-name-part taxon-name-part-type="species" reg="kroyeri">kroyeri</tp:taxon-name-part></tp:taxon-name></italic> Grube, 1860 (as <italic><tp:taxon-name><tp:taxon-name-part taxon-name-part-type="genus" reg="Spiophanes">S.</tp:taxon-name-part> <tp:taxon-name-part taxon-name-part-type="species" reg="kroeyeri">kroeyeri</tp:taxon-name-part></tp:taxon-name></italic>); <italic><tp:taxon-name><tp:taxon-name-part taxon-name-part-type="genus" reg="Spiophanes">S.</tp:taxon-name-part> <tp:taxon-name-part taxon-name-part-type="species" reg="japonicum">japonicum</tp:taxon-name-part></tp:taxon-name></italic> Imajima, 1991; <italic><tp:taxon-name><tp:taxon-name-part taxon-name-part-type="genus" reg="Spiophanes">S.</tp:taxon-name-part> <tp:taxon-name-part taxon-name-part-type="species" reg="bombyx">bombyx</tp:taxon-name-part></tp:taxon-name></italic> (Claparède, 1870); and <italic><tp:taxon-name><tp:taxon-name-part taxon-name-part-type="genus" reg="Spiophanes">S.</tp:taxon-name-part> <tp:taxon-name-part taxon-name-part-type="species" reg="urceolata">urceolata</tp:taxon-name-part></tp:taxon-name></italic> Imajima, 1991. Then, <xref ref-type="bibr" rid="B114">Meißner and Hutchings (2003)</xref> synonymized <italic><tp:taxon-name><tp:taxon-name-part taxon-name-part-type="genus" reg="Spiophanes">S.</tp:taxon-name-part> <tp:taxon-name-part taxon-name-part-type="species" reg="urceolata">urceolata</tp:taxon-name-part></tp:taxon-name></italic> with <italic><tp:taxon-name><tp:taxon-name-part taxon-name-part-type="genus" reg="Spiophanes">S.</tp:taxon-name-part> <tp:taxon-name-part taxon-name-part-type="species" reg="wigleyi">wigleyi</tp:taxon-name-part></tp:taxon-name></italic> Pettibone, 1962. Additionally, the specimens from Japan formerly identified as <italic><tp:taxon-name><tp:taxon-name-part taxon-name-part-type="genus" reg="Spiophanes">S.</tp:taxon-name-part> <tp:taxon-name-part taxon-name-part-type="species" reg="bombyx">bombyx</tp:taxon-name-part></tp:taxon-name></italic> were morphologically reexamined and identified as <tp:taxon-name><tp:taxon-name-part taxon-name-part-type="genus" reg="Spiophanes">S.</tp:taxon-name-part> <tp:taxon-name-part taxon-name-part-type="uncertainty-rank">cf.</tp:taxon-name-part> <tp:taxon-name-part taxon-name-part-type="species" reg="uschakowi">uschakowi</tp:taxon-name-part></tp:taxon-name> by <xref ref-type="bibr" rid="B112">Meißner and Blank (2009)</xref>. In the present study, the presence of <italic><tp:taxon-name><tp:taxon-name-part taxon-name-part-type="genus" reg="Spiophanes">S.</tp:taxon-name-part> <tp:taxon-name-part taxon-name-part-type="species" reg="uschakowi">uschakowi</tp:taxon-name-part></tp:taxon-name></italic> in Japan was further supported by molecular analysis.</p><p>Only a few larvae of this species were collected in Onagawa Bay in November 2011. The overall larval morphology of this species somewhat resembles that of <italic><tp:taxon-name><tp:taxon-name-part taxon-name-part-type="genus" reg="Spiophanes">S.</tp:taxon-name-part> <tp:taxon-name-part taxon-name-part-type="species" reg="kroyeri">kroyeri</tp:taxon-name-part></tp:taxon-name></italic> described by <xref ref-type="bibr" rid="B67">Hannerz (1956)</xref> in the following aspects: prostomium is relatively small and anteriorly rounded, the peristomium is not quite sharply demarcated from the prostomium, nototrochs occur from chaetiger IV onwards, and the brown pigmentation is present on the pygidium and inside the pharynx. However, <italic><tp:taxon-name><tp:taxon-name-part taxon-name-part-type="genus" reg="Spiophanes">S.</tp:taxon-name-part> <tp:taxon-name-part taxon-name-part-type="species" reg="kroyeri">kroyeri</tp:taxon-name-part></tp:taxon-name></italic> lacks small red pigment spots on the lateral part of the body and lateral processes on the prostomium even in 22‐chaetiger larvae.</p></tp:treatment-sec><tp:treatment-sec><!--Section generated to contain objects referenced in tp:taxon-treatment.--><fig id="F5" position="float" orientation="portrait"><object-id xmlns:xlink="http://www.w3.org/1999/xlink" content-type="doi" xlink:type="simple">10.3897/zookeys.1015.54387.figure4</object-id><object-id xmlns:xlink="http://www.w3.org/1999/xlink" content-type="arpha" xlink:type="simple">C9EE585B-4860-5467-930C-61D87B6A7CFC</object-id><label>Figure 4.</label><caption><p>Light micrographs showing morphologies of living spionid larvae of <italic><tp:taxon-name><tp:taxon-name-part taxon-name-part-type="genus" reg="Aonides">Aonides</tp:taxon-name-part></tp:taxon-name></italic>, <italic><tp:taxon-name><tp:taxon-name-part taxon-name-part-type="genus" reg="Laonice">Laonice</tp:taxon-name-part></tp:taxon-name></italic>, <italic><tp:taxon-name><tp:taxon-name-part taxon-name-part-type="genus" reg="Rhynchospio">Rhynchospio</tp:taxon-name-part></tp:taxon-name></italic>, <italic><tp:taxon-name><tp:taxon-name-part taxon-name-part-type="genus" reg="Scolelepis">Scolelepis</tp:taxon-name-part></tp:taxon-name></italic>, and <italic><tp:taxon-name><tp:taxon-name-part taxon-name-part-type="genus" reg="Spiophanes">Spiophanes</tp:taxon-name-part></tp:taxon-name></italic><bold>A–C</bold><tp:taxon-name><tp:taxon-name-part taxon-name-part-type="genus" reg="Aonides">Aonides</tp:taxon-name-part> <tp:taxon-name-part taxon-name-part-type="uncertainty-rank">cf.</tp:taxon-name-part> <tp:taxon-name-part taxon-name-part-type="species" reg="oxycephala">oxycephala</tp:taxon-name-part></tp:taxon-name>, dorsal view of early planktonic (<bold>A</bold>), 8‐chaetiger (<bold>B</bold>), and 18‐chaetiger larvae (<bold>C</bold>) <bold>D</bold><italic><tp:taxon-name><tp:taxon-name-part taxon-name-part-type="genus" reg="Laonice">Laonice</tp:taxon-name-part></tp:taxon-name></italic> sp. 1, dorsal view of early planktonic larva <bold>E</bold><italic><tp:taxon-name><tp:taxon-name-part taxon-name-part-type="genus" reg="Laonice">Laonice</tp:taxon-name-part></tp:taxon-name></italic> sp. 2, dorsal view of 12‐chaetiger larva <bold>F</bold><italic><tp:taxon-name><tp:taxon-name-part taxon-name-part-type="genus" reg="Poecilochaetus">Poecilochaetus</tp:taxon-name-part></tp:taxon-name></italic> sp., dorsal view of 17‐chaetiger larva <bold>G, H</bold><tp:taxon-name><tp:taxon-name-part taxon-name-part-type="genus" reg="Rhynchospio">Rhynchospio</tp:taxon-name-part> <tp:taxon-name-part taxon-name-part-type="uncertainty-rank">aff.</tp:taxon-name-part> <tp:taxon-name-part taxon-name-part-type="species" reg="asiatica">asiatica</tp:taxon-name-part></tp:taxon-name>, dorsal view of 6‐chaetiger (<bold>G</bold>) and 12‐chaetiger larvae (<bold>H</bold>) <bold>I</bold><tp:taxon-name><tp:taxon-name-part taxon-name-part-type="genus" reg="Scolelepis">Scolelepis</tp:taxon-name-part> <tp:taxon-name-part taxon-name-part-type="uncertainty-rank">cf.</tp:taxon-name-part> <tp:taxon-name-part taxon-name-part-type="species" reg="kudenovi">kudenovi</tp:taxon-name-part></tp:taxon-name>, dorsal view of 7‐chaetiger larva <bold>J, K</bold><italic><tp:taxon-name><tp:taxon-name-part taxon-name-part-type="genus" reg="Scolelepis">Scolelepis</tp:taxon-name-part></tp:taxon-name></italic> sp. 1, dorsal view of 17‐chaetiger (<bold>J</bold>) and 19‐chaetiger larvae (<bold>K</bold>) <bold>L</bold><italic><tp:taxon-name><tp:taxon-name-part taxon-name-part-type="genus" reg="Scolelepis">Scolelepis</tp:taxon-name-part></tp:taxon-name></italic> sp. 2, dorsal view of 20‐chaetiger larva <bold>M, N</bold><italic><tp:taxon-name><tp:taxon-name-part taxon-name-part-type="genus" reg="Spiophanes">Spiophanes</tp:taxon-name-part> <tp:taxon-name-part taxon-name-part-type="species" reg="uschakowi">uschakowi</tp:taxon-name-part></tp:taxon-name></italic>, dorsal (<bold>M</bold>) and lateral view (<bold>N</bold>) of 18‐chaetiger larvae <bold>O, P</bold><tp:taxon-name><tp:taxon-name-part taxon-name-part-type="genus" reg="Spiophanes">Spiophanes</tp:taxon-name-part> <tp:taxon-name-part taxon-name-part-type="uncertainty-rank">aff.</tp:taxon-name-part> <tp:taxon-name-part taxon-name-part-type="species" reg="uschakowi">uschakowi</tp:taxon-name-part></tp:taxon-name>, dorsal view of 16‐chaetiger larva (<bold>O</bold>) and 27‐chaetiger juvenile (<bold>P</bold>). Scale bars: 300 μm.</p></caption><graphic xmlns:xlink="http://www.w3.org/1999/xlink" xlink:href="zookeys-1015-001-g005.jpg" position="float" orientation="portrait" xlink:type="simple" id="oo_505191.jpg"><uri content-type="original_file" xlink:type="simple">https://binary.pensoft.net/fig/505191</uri></graphic></fig></tp:treatment-sec><ref-list><ref id="B165"><mixed-citation xmlns:xlink="http://www.w3.org/1999/xlink" xlink:type="simple"><person-group><name name-style="western"><surname>Radashevsky</surname><given-names>VI</given-names></name><name name-style="western"><surname>Pankova</surname><given-names>VV</given-names></name><name name-style="western"><surname>Malyar</surname><given-names>VV</given-names></name><name name-style="western"><surname>Neretina</surname><given-names>TV</given-names></name><name name-style="western"><surname>Choi</surname><given-names>J-W</given-names></name><name name-style="western"><surname>Yum</surname><given-names>S</given-names></name><name name-style="western"><surname>Houbin</surname><given-names>C</given-names></name></person-group> (<year>2020a</year>) Molecular analysis of <italic><tp:taxon-name><tp:taxon-name-part taxon-name-part-type="genus">Spiophanes</tp:taxon-name-part> <tp:taxon-name-part taxon-name-part-type="species">bombyx</tp:taxon-name-part></tp:taxon-name></italic> complex (<tp:taxon-name><tp:taxon-name-part taxon-name-part-type="phylum">Annelida</tp:taxon-name-part></tp:taxon-name>: <tp:taxon-name><tp:taxon-name-part taxon-name-part-type="family">Spionidae</tp:taxon-name-part></tp:taxon-name>) with description of a new species. PLoS ONE 15: e0234238. <ext-link xlink:type="simple" ext-link-type="doi" xlink:href="10.1371/journal.pone.0234238">https://doi.org/10.1371/journal.pone.0234238</ext-link></mixed-citation></ref><ref id="B84"><mixed-citation xmlns:xlink="http://www.w3.org/1999/xlink" xlink:type="simple"><person-group><name name-style="western"><surname>Imajima</surname><given-names>M</given-names></name></person-group> (<year>1991b</year>) <article-title><tp:taxon-name><tp:taxon-name-part taxon-name-part-type="family">Spionidae</tp:taxon-name-part></tp:taxon-name> (<tp:taxon-name><tp:taxon-name-part taxon-name-part-type="phylum">Annelida</tp:taxon-name-part></tp:taxon-name>, <tp:taxon-name><tp:taxon-name-part taxon-name-part-type="class">Polychaeta</tp:taxon-name-part></tp:taxon-name>) from Japan VII. The genus <italic><tp:taxon-name><tp:taxon-name-part taxon-name-part-type="genus">Spiophanes</tp:taxon-name-part></tp:taxon-name></italic>. Bulletin of the National Science Museum, Tokyo, Series A.</article-title><source>Zoology</source><volume>17</volume>: <fpage>115</fpage>–<lpage>137</lpage>.</mixed-citation></ref><ref id="B114"><mixed-citation xmlns:xlink="http://www.w3.org/1999/xlink" xlink:type="simple"><person-group><name name-style="western"><surname>Meißner</surname><given-names>K</given-names></name><name name-style="western"><surname>Hutchings</surname><given-names>PA</given-names></name></person-group> (<year>2003</year>) <article-title><italic><tp:taxon-name><tp:taxon-name-part taxon-name-part-type="genus">Spiophanes</tp:taxon-name-part></tp:taxon-name></italic> species (<tp:taxon-name><tp:taxon-name-part taxon-name-part-type="class">Polychaeta</tp:taxon-name-part></tp:taxon-name>: <tp:taxon-name><tp:taxon-name-part taxon-name-part-type="family">Spionidae</tp:taxon-name-part></tp:taxon-name>) from eastern Australia: with descriptions of new species, new records and an emended generic diagnosis.</article-title><source>Records of the Australian Museum</source><volume>55</volume>: <fpage>117</fpage>–<lpage>140</lpage>. <ext-link xlink:type="simple" ext-link-type="doi" xlink:href="10.3853/j.0067-1975.55.2003.1379">https://doi.org/10.3853/j.0067-1975.55.2003.1379</ext-link></mixed-citation></ref><ref id="B112"><mixed-citation xmlns:xlink="http://www.w3.org/1999/xlink" xlink:type="simple"><person-group><name name-style="western"><surname>Meißner</surname><given-names>K</given-names></name><name name-style="western"><surname>Blank</surname><given-names>M</given-names></name></person-group> (<year>2009</year>) <article-title><italic><tp:taxon-name><tp:taxon-name-part taxon-name-part-type="genus">Spiophanes</tp:taxon-name-part> <tp:taxon-name-part taxon-name-part-type="species">norrisi</tp:taxon-name-part></tp:taxon-name></italic> sp. nov. (<tp:taxon-name><tp:taxon-name-part taxon-name-part-type="class">Polychaeta</tp:taxon-name-part></tp:taxon-name>: <tp:taxon-name><tp:taxon-name-part taxon-name-part-type="family">Spionidae</tp:taxon-name-part></tp:taxon-name>) – a new species from the NE Pacific coast, separated from the <italic><tp:taxon-name><tp:taxon-name-part taxon-name-part-type="genus">Spiophanes</tp:taxon-name-part> <tp:taxon-name-part taxon-name-part-type="species">bombyx</tp:taxon-name-part></tp:taxon-name></italic> complex based on both morphological and genetic studies.</article-title><source>Zootaxa</source><volume>2278</volume>: <fpage>1</fpage>–<lpage>25</lpage>. <ext-link xlink:type="simple" ext-link-type="doi" xlink:href="10.11646/zootaxa.2278.1.1">https://doi.org/10.11646/zootaxa.2278.1.1</ext-link></mixed-citation></ref><ref id="B67"><mixed-citation xmlns:xlink="http://www.w3.org/1999/xlink" xlink:type="simple"><person-group><name name-style="western"><surname>Hannerz</surname><given-names>L</given-names></name></person-group> (<year>1956</year>) <article-title>Larval development of the polychaete families <tp:taxon-name><tp:taxon-name-part taxon-name-part-type="family">Spionidae</tp:taxon-name-part></tp:taxon-name> Sars, <tp:taxon-name><tp:taxon-name-part taxon-name-part-type="family">Disomidae</tp:taxon-name-part></tp:taxon-name> Mensil, and <tp:taxon-name><tp:taxon-name-part taxon-name-part-type="family">Poecilochaetidae</tp:taxon-name-part></tp:taxon-name> n. fam. in the Gullmar Fjord (Sweden).</article-title><source>Zoologiska bidrag från Uppsala</source><volume>31</volume>: <fpage>1</fpage>–<lpage>204</lpage>.</mixed-citation></ref></ref-list></tp:taxon-treatment>
