# Supplementary material for: Molecular identification and larval morphology of spionid polychaetes (Annelida, Spionidae) from northeastern Japan
Source: Zookeys. 2021 Feb 4;1015:1–86. doi: 10.3897/zookeys.1015.54387 (PMC7878468; doi:10.3897/zookeys.1015.54387)
Supplement: XML Treatment for Boccardia [file zookeys.1015.54387-treatment23.xml]

<!DOCTYPE tp:taxon-treatment
  PUBLIC "-//TaxonX//DTD Taxonomic Treatment Publishing DTD v0 20100105//EN" "tax-treatment-NSO.dtd">
<tp:taxon-treatment xmlns:tp="http://www.plazi.org/taxpub"><tp:treatment-meta><kwd-group><label>Taxon classification</label><kwd><named-content xmlns:xlink="http://www.w3.org/1999/xlink" content-type="kingdom">Animalia</named-content></kwd><kwd><named-content xmlns:xlink="http://www.w3.org/1999/xlink" content-type="order">Spionida</named-content></kwd><kwd><named-content xmlns:xlink="http://www.w3.org/1999/xlink" content-type="family">Spionidae</named-content></kwd></kwd-group><mixed-citation publication-type="journal"><person-group><name><surname>Abe</surname><given-names>Hirokazu</given-names></name><name><surname>Sato‐Okoshi</surname><given-names>Waka</given-names></name></person-group><article-title>Molecular identification and larval morphology of spionid polychaetes (<tp:taxon-name><tp:taxon-name-part taxon-name-part-type="phylum">Annelida</tp:taxon-name-part></tp:taxon-name>, <tp:taxon-name><tp:taxon-name-part taxon-name-part-type="family">Spionidae</tp:taxon-name-part></tp:taxon-name>) from northeastern Japan</article-title><source>Zookeys</source><day>04</day><month>2</month><year>2021</year><volume>1015</volume><fpage>1</fpage><lpage>86</lpage><pub-id pub-id-type="doi">10.3897/zookeys.1015.54387</pub-id></mixed-citation></tp:treatment-meta><tp:nomenclature><label>Genus</label><tp:taxon-name><object-id xmlns:xlink="http://www.w3.org/1999/xlink" content-type="arpha" xlink:type="simple">0B4E7FFB-4030-5D72-8A97-E0617E5BC7EA</object-id>
                <tp:taxon-name-part taxon-name-part-type="genus" reg="Boccardia">Boccardia</tp:taxon-name-part>
              </tp:taxon-name><tp:taxon-authority>Carazzi, 1893</tp:taxon-authority></tp:nomenclature><tp:treatment-sec sec-type="Larval diagnosis" id="SECID0E42GK"><title>Larval diagnosis.</title><p>Overall shape thick or slender and fusiform. Prostomium small or broad and rounded anteriorly. Three pairs of black eyes present, most lateral often double-eyes. Dorsal pigment pattern consists of single row of branching melanophores in most species, some species lack distinct dorsal melanophore. Lateral pigments present or absent. Ventral pigments absent. Nototrochs occur in all chaetigers except first two chaetigers. Gastrotrochs occur in irregular pattern. Modified chaetae develop in chaetiger V in late larvae (<xref ref-type="bibr" rid="B204">Söderström 1920</xref>, as <italic><tp:taxon-name><tp:taxon-name-part taxon-name-part-type="genus" reg="Polydora">Polydora</tp:taxon-name-part> <tp:taxon-name-part taxon-name-part-type="species" reg="natrix">natrix</tp:taxon-name-part></tp:taxon-name></italic>; <xref ref-type="bibr" rid="B69">Hartman 1941</xref>; <xref ref-type="bibr" rid="B40">Carrasco 1976</xref>; <xref ref-type="bibr" rid="B225">Woodwick 1977</xref>; <xref ref-type="bibr" rid="B27">Blake and Kudenov 1981</xref>; <xref ref-type="bibr" rid="B54">Duchêne 1984</xref>, <xref ref-type="bibr" rid="B55">1989</xref>; <xref ref-type="bibr" rid="B62">Guérin 1991</xref>; <xref ref-type="bibr" rid="B59">Gibson 1997</xref>; <xref ref-type="bibr" rid="B24">Blake and Arnofsky 1999</xref>; <xref ref-type="bibr" rid="B60">Gibson and Smith 2004</xref>; <xref ref-type="bibr" rid="B22">Blake 2006</xref>; <xref ref-type="bibr" rid="B93">Kamel et al. 2010</xref>; <xref ref-type="bibr" rid="B134">Oyarzun and Brante 2015</xref>; <xref ref-type="bibr" rid="B23">Blake 2017</xref>).</p></tp:treatment-sec><ref-list><ref id="B204"><mixed-citation xmlns:xlink="http://www.w3.org/1999/xlink" xlink:type="simple"><person-group><name name-style="western"><surname>Söderström</surname><given-names>A</given-names></name></person-group> (<year>1920</year>) <source>Studien über die Polychäten familie <tp:taxon-name><tp:taxon-name-part taxon-name-part-type="family">Spionidae</tp:taxon-name-part></tp:taxon-name>.</source><publisher-name>PhD thesis</publisher-name>, <publisher-loc>Almquist &amp; Wicksells, Uppsala</publisher-loc>, <size units="page">286 pp</size>. [1 plate]</mixed-citation></ref><ref id="B69"><mixed-citation xmlns:xlink="http://www.w3.org/1999/xlink" xlink:type="simple"><person-group><name name-style="western"><surname>Hartman</surname><given-names>O</given-names></name></person-group> (<year>1941</year>) <article-title>Some contributions to the biology and life history of <tp:taxon-name><tp:taxon-name-part taxon-name-part-type="family">Spionidae</tp:taxon-name-part></tp:taxon-name> from California.</article-title><source>Allan Hancock Pacific Expeditions</source><volume>7</volume>: <fpage>289</fpage>–<lpage>324</lpage>. [3 pls.]</mixed-citation></ref><ref id="B40"><mixed-citation xmlns:xlink="http://www.w3.org/1999/xlink" xlink:type="simple"><person-group><name name-style="western"><surname>Carrasco</surname><given-names>FD</given-names></name></person-group> (<year>1976</year>) <article-title>Larvas de la familia <tp:taxon-name><tp:taxon-name-part taxon-name-part-type="family">Spionidae</tp:taxon-name-part></tp:taxon-name> (<tp:taxon-name><tp:taxon-name-part taxon-name-part-type="class">Polychaeta</tp:taxon-name-part></tp:taxon-name>) en el plancton de la Bahía de Concepción, Chile.</article-title><source>Gayana Zoologia</source><volume>38</volume>: <fpage>1</fpage>–<lpage>63</lpage>. [in Spanish]</mixed-citation></ref><ref id="B225"><mixed-citation xmlns:xlink="http://www.w3.org/1999/xlink" xlink:type="simple"><person-group><name name-style="western"><surname>Woodwick</surname><given-names>KH</given-names></name></person-group> (<year>1977</year>) <article-title>Lecithotrophic larval development in <italic><tp:taxon-name><tp:taxon-name-part taxon-name-part-type="genus">Boccardia</tp:taxon-name-part> <tp:taxon-name-part taxon-name-part-type="species">proboscidea</tp:taxon-name-part></tp:taxon-name></italic> Hartman.</article-title> In: <person-group><name name-style="western"><surname>Reish</surname><given-names>DJ</given-names></name><name name-style="western"><surname>Fauchald</surname><given-names>K</given-names></name></person-group> (<role>Eds</role>) <issue-title>Essays on Polychaetous Annelids in Memory of Dr Olga Hartman.</issue-title><source>Allan Hancock Foundation, University of Southern California, Los Angeles</source>, <fpage>347</fpage>–<lpage>371</lpage>.</mixed-citation></ref><ref id="B27"><mixed-citation xmlns:xlink="http://www.w3.org/1999/xlink" xlink:type="simple"><person-group><name name-style="western"><surname>Blake</surname><given-names>JA</given-names></name><name name-style="western"><surname>Kudenov</surname><given-names>JD</given-names></name></person-group> (<year>1981</year>) <article-title>Larval development, larval nutrition and growth for two <italic><tp:taxon-name><tp:taxon-name-part taxon-name-part-type="genus">Boccardia</tp:taxon-name-part></tp:taxon-name></italic> species (<tp:taxon-name><tp:taxon-name-part taxon-name-part-type="class">Polychaeta</tp:taxon-name-part></tp:taxon-name>: <tp:taxon-name><tp:taxon-name-part taxon-name-part-type="family">Spionidae</tp:taxon-name-part></tp:taxon-name>) from Victoria, Australia.</article-title><source>Marine Ecology Progress Series</source><volume>6</volume>: <fpage>175</fpage>–<lpage>182</lpage>. <ext-link xlink:type="simple" ext-link-type="doi" xlink:href="10.3354/meps006175">https://doi.org/10.3354/meps006175</ext-link></mixed-citation></ref><ref id="B54"><mixed-citation xmlns:xlink="http://www.w3.org/1999/xlink" xlink:type="simple"><person-group><name name-style="western"><surname>Duchêne</surname><given-names>JC</given-names></name></person-group> (<year>1984</year>) <article-title>Reproductive biology of <italic><tp:taxon-name><tp:taxon-name-part taxon-name-part-type="genus">Boccardia</tp:taxon-name-part> <tp:taxon-name-part taxon-name-part-type="species">polybranchia</tp:taxon-name-part></tp:taxon-name></italic> (Carazzi) in Kerguelen (Subantarctic Province).</article-title><source>Polar Biology</source><volume>2</volume>: <fpage>251</fpage>–<lpage>257</lpage>. <ext-link xlink:type="simple" ext-link-type="doi" xlink:href="10.1007/BF00263632">https://doi.org/10.1007/BF00263632</ext-link></mixed-citation></ref><ref id="B55"><mixed-citation xmlns:xlink="http://www.w3.org/1999/xlink" xlink:type="simple"><person-group><name name-style="western"><surname>Duchêne</surname><given-names>JC</given-names></name></person-group> (<year>1989</year>) Adelphopagie et biologie larvaire chez <italic><tp:taxon-name><tp:taxon-name-part taxon-name-part-type="genus">Boccardia</tp:taxon-name-part> <tp:taxon-name-part taxon-name-part-type="species">polybranchia</tp:taxon-name-part></tp:taxon-name></italic> (Carazzi) (Annélide Polychète <tp:taxon-name><tp:taxon-name-part taxon-name-part-type="family">Spionidae</tp:taxon-name-part></tp:taxon-name>) en province subantarctique. Vie et Milieu 39(3/4): 143–152.</mixed-citation></ref><ref id="B62"><mixed-citation xmlns:xlink="http://www.w3.org/1999/xlink" xlink:type="simple"><person-group><name name-style="western"><surname>Guérin</surname><given-names>JP</given-names></name></person-group> (<year>1991</year>) <article-title>Cultivation of spionids (<tp:taxon-name><tp:taxon-name-part taxon-name-part-type="phylum">Annelida</tp:taxon-name-part></tp:taxon-name>, <tp:taxon-name><tp:taxon-name-part taxon-name-part-type="class">Polychaeta</tp:taxon-name-part></tp:taxon-name>). 3. Description of the larval development of <italic><tp:taxon-name><tp:taxon-name-part taxon-name-part-type="genus">Boccardia</tp:taxon-name-part> <tp:taxon-name-part taxon-name-part-type="species">semibranchiata</tp:taxon-name-part></tp:taxon-name></italic>.</article-title><source>Annales de l’Institut océanographique</source><volume>67</volume>: <fpage>145</fpage>–<lpage>154</lpage>. [in French with English summary]</mixed-citation></ref><ref id="B59"><mixed-citation xmlns:xlink="http://www.w3.org/1999/xlink" xlink:type="simple"><person-group><name name-style="western"><surname>Gibson</surname><given-names>GD</given-names></name></person-group> (<year>1997</year>) <article-title>Variable development in the spionid <italic><tp:taxon-name><tp:taxon-name-part taxon-name-part-type="genus">Boccardia</tp:taxon-name-part> <tp:taxon-name-part taxon-name-part-type="species">proboscidea</tp:taxon-name-part></tp:taxon-name></italic> (<tp:taxon-name><tp:taxon-name-part taxon-name-part-type="class">Polychaeta</tp:taxon-name-part></tp:taxon-name>) is linked to nurse egg production and larval trophic mode.</article-title><source>Invertebrate Biology</source><volume>116</volume>: <fpage>213</fpage>–<lpage>226</lpage>. <ext-link xlink:type="simple" ext-link-type="doi" xlink:href="10.2307/3226898">https://doi.org/10.2307/3226898</ext-link></mixed-citation></ref><ref id="B24"><mixed-citation xmlns:xlink="http://www.w3.org/1999/xlink" xlink:type="simple"><person-group><name name-style="western"><surname>Blake</surname><given-names>JA</given-names></name><name name-style="western"><surname>Arnofsky</surname><given-names>PL</given-names></name></person-group> (<year>1999</year>) <article-title>Reproduction and larval development of the spioniform <tp:taxon-name><tp:taxon-name-part taxon-name-part-type="class">Polychaeta</tp:taxon-name-part></tp:taxon-name> with application to systematics and phylogeny.</article-title><source>Hydrobiologia</source><volume>402</volume>: <fpage>57</fpage>–<lpage>106</lpage>. <ext-link xlink:type="simple" ext-link-type="doi" xlink:href="10.1023/A:1003784324125">https://doi.org/10.1023/A:1003784324125</ext-link></mixed-citation></ref><ref id="B60"><mixed-citation xmlns:xlink="http://www.w3.org/1999/xlink" xlink:type="simple"><person-group><name name-style="western"><surname>Gibson</surname><given-names>GD</given-names></name><name name-style="western"><surname>Smith</surname><given-names>HL</given-names></name></person-group> (<year>2004</year>) <article-title>From embryos to juveniles: morphogenesis in the spionid <italic><tp:taxon-name><tp:taxon-name-part taxon-name-part-type="genus">Boccardia</tp:taxon-name-part> <tp:taxon-name-part taxon-name-part-type="species">proboscidea</tp:taxon-name-part></tp:taxon-name></italic> (<tp:taxon-name><tp:taxon-name-part taxon-name-part-type="class">Polychaeta</tp:taxon-name-part></tp:taxon-name>).</article-title><source>Invertebrate Biology</source><volume>123</volume>: <fpage>136</fpage>–<lpage>145</lpage>. <ext-link xlink:type="simple" ext-link-type="doi" xlink:href="10.1111/j.1744-7410.2004.tb00149.x">https://doi.org/10.1111/j.1744-7410.2004.tb00149.x</ext-link></mixed-citation></ref><ref id="B22"><mixed-citation xmlns:xlink="http://www.w3.org/1999/xlink" xlink:type="simple"><person-group><name name-style="western"><surname>Blake</surname><given-names>JA</given-names></name></person-group> (<year>2006</year>) <article-title>Chapter 13. <tp:taxon-name><tp:taxon-name-part taxon-name-part-type="order">Spionida</tp:taxon-name-part></tp:taxon-name>.</article-title> In: <person-group><name name-style="western"><surname>Rouse</surname><given-names>G</given-names></name><name name-style="western"><surname>Pleijel</surname><given-names>F</given-names></name></person-group> (<role>Eds</role>) <issue-title>Reproductive Biology and Phylogeny of Annelida.</issue-title><source>Science Publishers, Enfield</source>, <fpage>565</fpage>–<lpage>638</lpage>. <ext-link xlink:type="simple" ext-link-type="doi" xlink:href="10.1201/9781482280159">https://doi.org/10.1201/9781482280159</ext-link></mixed-citation></ref><ref id="B93"><mixed-citation xmlns:xlink="http://www.w3.org/1999/xlink" xlink:type="simple"><person-group><name name-style="western"><surname>Kamel</surname><given-names>SJ</given-names></name><name name-style="western"><surname>Oyarzun</surname><given-names>FX</given-names></name><name name-style="western"><surname>Grosberg</surname><given-names>RK</given-names></name></person-group> (<year>2010</year>) <article-title>Reproductive biology, family conflict, and size of offspring in marine invertebrates.</article-title><source>Integrative and Comparative Biology</source><volume>50</volume>: <fpage>1</fpage>–<lpage>11</lpage>. <ext-link xlink:type="simple" ext-link-type="doi" xlink:href="10.1093/icb/icq104">https://doi.org/10.1093/icb/icq104</ext-link></mixed-citation></ref><ref id="B134"><mixed-citation xmlns:xlink="http://www.w3.org/1999/xlink" xlink:type="simple"><person-group><name name-style="western"><surname>Oyarzun</surname><given-names>FX</given-names></name><name name-style="western"><surname>Brante</surname><given-names>A</given-names></name></person-group> (<year>2015</year>) <article-title>A new case of poecilogony from South America and the implications of nurse eggs, capsule structure, and maternal brooding behavior on the development of different larval types.</article-title><source>The Biological Bulletin</source><volume>228</volume>: <fpage>85</fpage>–<lpage>97</lpage>. <ext-link xlink:type="simple" ext-link-type="doi" xlink:href="10.1086/BBLv228n2p85">https://doi.org/10.1086/BBLv228n2p85</ext-link></mixed-citation></ref><ref id="B23"><mixed-citation xmlns:xlink="http://www.w3.org/1999/xlink" xlink:type="simple"><person-group><name name-style="western"><surname>Blake</surname><given-names>JA</given-names></name></person-group> (<year>2017</year>) <article-title>Larval development of <tp:taxon-name><tp:taxon-name-part taxon-name-part-type="class">Polychaeta</tp:taxon-name-part></tp:taxon-name> from the northern California coast. Fourteen additional species together with seasonality of planktic larvae over a 5-year period.</article-title><source>Journal of the Marine Biological Association of the United Kingdom</source><volume>97</volume>: <fpage>1081</fpage>–<lpage>1133</lpage>. <ext-link xlink:type="simple" ext-link-type="doi" xlink:href="10.1017/S0025315417000716">https://doi.org/10.1017/S0025315417000716</ext-link></mixed-citation></ref></ref-list></tp:taxon-treatment>
