# Supplementary material for: Molecular identification and larval morphology of spionid polychaetes (Annelida, Spionidae) from northeastern Japan
Source: Zookeys. 2021 Feb 4;1015:1–86. doi: 10.3897/zookeys.1015.54387 (PMC7878468; doi:10.3897/zookeys.1015.54387)
Supplement: XML Treatment for Boccardiella [file zookeys.1015.54387-treatment28.xml]

<!DOCTYPE tp:taxon-treatment
  PUBLIC "-//TaxonX//DTD Taxonomic Treatment Publishing DTD v0 20100105//EN" "tax-treatment-NSO.dtd">
<tp:taxon-treatment xmlns:tp="http://www.plazi.org/taxpub"><tp:treatment-meta><kwd-group><label>Taxon classification</label><kwd><named-content xmlns:xlink="http://www.w3.org/1999/xlink" content-type="kingdom">Animalia</named-content></kwd><kwd><named-content xmlns:xlink="http://www.w3.org/1999/xlink" content-type="order">Spionida</named-content></kwd><kwd><named-content xmlns:xlink="http://www.w3.org/1999/xlink" content-type="family">Spionidae</named-content></kwd></kwd-group><mixed-citation publication-type="journal"><person-group><name><surname>Abe</surname><given-names>Hirokazu</given-names></name><name><surname>Sato‐Okoshi</surname><given-names>Waka</given-names></name></person-group><article-title>Molecular identification and larval morphology of spionid polychaetes (<tp:taxon-name><tp:taxon-name-part taxon-name-part-type="phylum">Annelida</tp:taxon-name-part></tp:taxon-name>, <tp:taxon-name><tp:taxon-name-part taxon-name-part-type="family">Spionidae</tp:taxon-name-part></tp:taxon-name>) from northeastern Japan</article-title><source>Zookeys</source><day>04</day><month>2</month><year>2021</year><volume>1015</volume><fpage>1</fpage><lpage>86</lpage><pub-id pub-id-type="doi">10.3897/zookeys.1015.54387</pub-id></mixed-citation></tp:treatment-meta><tp:nomenclature><label>Genus</label><tp:taxon-name><object-id xmlns:xlink="http://www.w3.org/1999/xlink" content-type="arpha" xlink:type="simple">480568B0-4DFC-5197-83C3-CC6E28882016</object-id>
                <tp:taxon-name-part taxon-name-part-type="genus" reg="Boccardiella">Boccardiella</tp:taxon-name-part>
              </tp:taxon-name><tp:taxon-authority>Blake &amp; Kudenov, 1978</tp:taxon-authority></tp:nomenclature><tp:treatment-sec sec-type="Larval diagnosis" id="SECID0EQ5HK"><title>Larval diagnosis.</title><p>Overall shape thick and fusiform. Prostomium extensively broad and rounded anteriorly. Three pairs of black eyes present, most lateral pairs usually double‐eyes. More than two pairs of dorsal melanophores from chaetiger III onwards. Lateral and ventral pigments present. Nototrochs occur in all chaetigers except first two. Gastrotrochs occur in irregular pattern. Modified chaetae develop in chaetiger V in late larvae (Rullier 1960, as <italic><tp:taxon-name><tp:taxon-name-part taxon-name-part-type="genus" reg="Polydora">Polydora</tp:taxon-name-part> <tp:taxon-name-part taxon-name-part-type="species" reg="redeki">redeki</tp:taxon-name-part></tp:taxon-name></italic>; <xref ref-type="bibr" rid="B52">Dean and Blake 1966</xref>, as <italic><tp:taxon-name><tp:taxon-name-part taxon-name-part-type="genus" reg="Boccardia">Boccardia</tp:taxon-name-part></tp:taxon-name></italic>).</p></tp:treatment-sec><ref-list><ref id="B52"><mixed-citation xmlns:xlink="http://www.w3.org/1999/xlink" xlink:type="simple"><person-group><name name-style="western"><surname>Dean</surname><given-names>D</given-names></name><name name-style="western"><surname>Blake</surname><given-names>JA</given-names></name></person-group> (<year>1966</year>) <article-title>Life-history of <italic><tp:taxon-name><tp:taxon-name-part taxon-name-part-type="genus">Boccardia</tp:taxon-name-part> <tp:taxon-name-part taxon-name-part-type="species">hamata</tp:taxon-name-part></tp:taxon-name></italic> (Webster) on the east and west coasts of North America. The Biological Bulletin.</article-title><volume>130</volume>: <fpage>316</fpage>–<lpage>330</lpage>. <ext-link xlink:type="simple" ext-link-type="doi" xlink:href="10.2307/1539739">https://doi.org/10.2307/1539739</ext-link></mixed-citation></ref></ref-list></tp:taxon-treatment>
