# Supplementary material for: Molecular identification and larval morphology of spionid polychaetes (Annelida, Spionidae) from northeastern Japan
Source: Zookeys. 2021 Feb 4;1015:1–86. doi: 10.3897/zookeys.1015.54387 (PMC7878468; doi:10.3897/zookeys.1015.54387)
Supplement: XML Treatment for Dipolydora [file zookeys.1015.54387-treatment30.xml]

<!DOCTYPE tp:taxon-treatment
  PUBLIC "-//TaxonX//DTD Taxonomic Treatment Publishing DTD v0 20100105//EN" "tax-treatment-NSO.dtd">
<tp:taxon-treatment xmlns:tp="http://www.plazi.org/taxpub"><tp:treatment-meta><kwd-group><label>Taxon classification</label><kwd><named-content xmlns:xlink="http://www.w3.org/1999/xlink" content-type="kingdom">Animalia</named-content></kwd><kwd><named-content xmlns:xlink="http://www.w3.org/1999/xlink" content-type="order">Spionida</named-content></kwd><kwd><named-content xmlns:xlink="http://www.w3.org/1999/xlink" content-type="family">Spionidae</named-content></kwd></kwd-group><mixed-citation publication-type="journal"><person-group><name><surname>Abe</surname><given-names>Hirokazu</given-names></name><name><surname>Sato‐Okoshi</surname><given-names>Waka</given-names></name></person-group><article-title>Molecular identification and larval morphology of spionid polychaetes (<tp:taxon-name><tp:taxon-name-part taxon-name-part-type="phylum">Annelida</tp:taxon-name-part></tp:taxon-name>, <tp:taxon-name><tp:taxon-name-part taxon-name-part-type="family">Spionidae</tp:taxon-name-part></tp:taxon-name>) from northeastern Japan</article-title><source>Zookeys</source><day>04</day><month>2</month><year>2021</year><volume>1015</volume><fpage>1</fpage><lpage>86</lpage><pub-id pub-id-type="doi">10.3897/zookeys.1015.54387</pub-id></mixed-citation></tp:treatment-meta><tp:nomenclature><label>Genus</label><tp:taxon-name><object-id xmlns:xlink="http://www.w3.org/1999/xlink" content-type="arpha" xlink:type="simple">39451B26-B238-5A08-B833-DEB4A7328E25</object-id>
                <tp:taxon-name-part taxon-name-part-type="genus" reg="Dipolydora">Dipolydora</tp:taxon-name-part>
              </tp:taxon-name><tp:taxon-authority>Verrill, 1879</tp:taxon-authority></tp:nomenclature><tp:treatment-sec sec-type="Larval diagnosis" id="SECID0EKEAM"><title>Larval diagnosis.</title><p>Overall shape slender or slightly fusiform. Prostomium small rounded anteriorly. Three pairs of black eyes present, most lateral pairs often double‐eyes. Ramified melanophore between central and lateral pairs of eyes usually absent, but present in some species (e.g., <tp:taxon-name><tp:taxon-name-part taxon-name-part-type="genus" reg="Dipolydora">D.</tp:taxon-name-part> <tp:taxon-name-part taxon-name-part-type="uncertainty-rank">cf.</tp:taxon-name-part> <tp:taxon-name-part taxon-name-part-type="species" reg="commensalis">commensalis</tp:taxon-name-part></tp:taxon-name>). Dorsal pigment pattern consists of two rows of band or spot shaped melanophores or a transverse row of small melanophores at each chaetiger in most species, while some species have single row of branching mid‐dorsal melanophores (e.g., <tp:taxon-name><tp:taxon-name-part taxon-name-part-type="genus" reg="Dipolydora">D.</tp:taxon-name-part> <tp:taxon-name-part taxon-name-part-type="uncertainty-rank">cf.</tp:taxon-name-part> <tp:taxon-name-part taxon-name-part-type="species" reg="commensalis">commensalis</tp:taxon-name-part></tp:taxon-name>) or completely lack melanophores (e.g., <italic><tp:taxon-name><tp:taxon-name-part taxon-name-part-type="genus" reg="Dipolydora">D.</tp:taxon-name-part> <tp:taxon-name-part taxon-name-part-type="species" reg="armata">armata</tp:taxon-name-part></tp:taxon-name></italic>). Lateral and ventral pigments are present or absent. Nototrochs occur in all chaetigers except the first two chaetigers. Gastrotrochs occur in irregular pattern. Modified chaetae develop in chaetiger V in late larvae (<xref ref-type="bibr" rid="B10">Andrews 1891</xref>, as <italic><tp:taxon-name><tp:taxon-name-part taxon-name-part-type="genus" reg="Polydora">Polydora</tp:taxon-name-part></tp:taxon-name></italic>; <xref ref-type="bibr" rid="B67">Hannerz 1956</xref>, as <italic><tp:taxon-name><tp:taxon-name-part taxon-name-part-type="genus" reg="Polydora">Polydora</tp:taxon-name-part></tp:taxon-name></italic>; <xref ref-type="bibr" rid="B70">Hatfield 1965</xref>, as <italic><tp:taxon-name><tp:taxon-name-part taxon-name-part-type="genus" reg="Polydora">Polydora</tp:taxon-name-part></tp:taxon-name></italic>; <xref ref-type="bibr" rid="B19">Blake 1969</xref>, as <italic><tp:taxon-name><tp:taxon-name-part taxon-name-part-type="genus" reg="Polydora">Polydora</tp:taxon-name-part></tp:taxon-name></italic>; <xref ref-type="bibr" rid="B40">Carrasco 1976</xref>, as <italic><tp:taxon-name><tp:taxon-name-part taxon-name-part-type="genus" reg="Polydora">Polydora</tp:taxon-name-part></tp:taxon-name></italic>; <xref ref-type="bibr" rid="B50">Day and Blake 1979</xref>, as <italic><tp:taxon-name><tp:taxon-name-part taxon-name-part-type="genus" reg="Polydora">Polydora</tp:taxon-name-part></tp:taxon-name></italic>; <xref ref-type="bibr" rid="B145">Radashevsky 1989</xref>, as <italic><tp:taxon-name><tp:taxon-name-part taxon-name-part-type="genus" reg="Polydora">Polydora</tp:taxon-name-part></tp:taxon-name></italic>; <xref ref-type="bibr" rid="B139">Plate and Husemann 1994</xref>, as <italic><tp:taxon-name><tp:taxon-name-part taxon-name-part-type="genus" reg="Polydora">Polydora</tp:taxon-name-part></tp:taxon-name></italic>; Lewis 1998; <xref ref-type="bibr" rid="B22">Blake 2006</xref>; <xref ref-type="bibr" rid="B23">Blake 2017</xref>).</p></tp:treatment-sec><ref-list><ref id="B10"><mixed-citation xmlns:xlink="http://www.w3.org/1999/xlink" xlink:type="simple"><person-group><name name-style="western"><surname>Andrews</surname><given-names>EA</given-names></name></person-group> (<year>1891</year>) <article-title>A commensal annelid.</article-title><source>The American Naturalist</source><volume>25</volume>: <fpage>25</fpage>–<lpage>35</lpage>. <ext-link xlink:type="simple" ext-link-type="doi" xlink:href="10.1086/275264">https://doi.org/10.1086/275264</ext-link></mixed-citation></ref><ref id="B67"><mixed-citation xmlns:xlink="http://www.w3.org/1999/xlink" xlink:type="simple"><person-group><name name-style="western"><surname>Hannerz</surname><given-names>L</given-names></name></person-group> (<year>1956</year>) <article-title>Larval development of the polychaete families <tp:taxon-name><tp:taxon-name-part taxon-name-part-type="family">Spionidae</tp:taxon-name-part></tp:taxon-name> Sars, <tp:taxon-name><tp:taxon-name-part taxon-name-part-type="family">Disomidae</tp:taxon-name-part></tp:taxon-name> Mensil, and <tp:taxon-name><tp:taxon-name-part taxon-name-part-type="family">Poecilochaetidae</tp:taxon-name-part></tp:taxon-name> n. fam. in the Gullmar Fjord (Sweden).</article-title><source>Zoologiska bidrag från Uppsala</source><volume>31</volume>: <fpage>1</fpage>–<lpage>204</lpage>.</mixed-citation></ref><ref id="B70"><mixed-citation xmlns:xlink="http://www.w3.org/1999/xlink" xlink:type="simple"><person-group><name name-style="western"><surname>Hatfield</surname><given-names>PA</given-names></name></person-group> (<year>1965</year>) <article-title><italic><tp:taxon-name><tp:taxon-name-part taxon-name-part-type="genus">Polydora</tp:taxon-name-part> <tp:taxon-name-part taxon-name-part-type="species">commensalis</tp:taxon-name-part></tp:taxon-name></italic> Andrews–Larval development and observations on adults.</article-title><source>The Biological Bulletin</source><volume>128</volume>: <fpage>356</fpage>–<lpage>368</lpage>. <ext-link xlink:type="simple" ext-link-type="doi" xlink:href="10.2307/1539899">https://doi.org/10.2307/1539899</ext-link></mixed-citation></ref><ref id="B19"><mixed-citation xmlns:xlink="http://www.w3.org/1999/xlink" xlink:type="simple"><person-group><name name-style="western"><surname>Blake</surname><given-names>JA</given-names></name></person-group> (<year>1969</year>) <article-title>Reproduction and larval development of <italic><tp:taxon-name><tp:taxon-name-part taxon-name-part-type="genus">Polydora</tp:taxon-name-part></tp:taxon-name></italic> from northern New England.</article-title><source>Ophelia</source><volume>7</volume>: <fpage>1</fpage>–<lpage>63</lpage>. <ext-link xlink:type="simple" ext-link-type="doi" xlink:href="10.1080/00785326.1969.10419288">https://doi.org/10.1080/00785326.1969.10419288</ext-link></mixed-citation></ref><ref id="B40"><mixed-citation xmlns:xlink="http://www.w3.org/1999/xlink" xlink:type="simple"><person-group><name name-style="western"><surname>Carrasco</surname><given-names>FD</given-names></name></person-group> (<year>1976</year>) <article-title>Larvas de la familia <tp:taxon-name><tp:taxon-name-part taxon-name-part-type="family">Spionidae</tp:taxon-name-part></tp:taxon-name> (<tp:taxon-name><tp:taxon-name-part taxon-name-part-type="class">Polychaeta</tp:taxon-name-part></tp:taxon-name>) en el plancton de la Bahía de Concepción, Chile.</article-title><source>Gayana Zoologia</source><volume>38</volume>: <fpage>1</fpage>–<lpage>63</lpage>. [in Spanish]</mixed-citation></ref><ref id="B50"><mixed-citation xmlns:xlink="http://www.w3.org/1999/xlink" xlink:type="simple"><person-group><name name-style="western"><surname>Day</surname><given-names>RL</given-names></name><name name-style="western"><surname>Blake</surname><given-names>JA</given-names></name></person-group> (<year>1979</year>) <article-title>Reproduction and larval development of <italic><tp:taxon-name><tp:taxon-name-part taxon-name-part-type="genus">Polydora</tp:taxon-name-part> <tp:taxon-name-part taxon-name-part-type="species">giardi</tp:taxon-name-part></tp:taxon-name></italic> Mesnil (<tp:taxon-name><tp:taxon-name-part taxon-name-part-type="class">Polychaeta</tp:taxon-name-part></tp:taxon-name>, <tp:taxon-name><tp:taxon-name-part taxon-name-part-type="family">Spionidae</tp:taxon-name-part></tp:taxon-name>).</article-title><source>The Biological Bulletin</source><volume>156</volume>: <fpage>20</fpage>–<lpage>30</lpage>. <ext-link xlink:type="simple" ext-link-type="doi" xlink:href="10.2307/1541000">https://doi.org/10.2307/1541000</ext-link></mixed-citation></ref><ref id="B145"><mixed-citation xmlns:xlink="http://www.w3.org/1999/xlink" xlink:type="simple"><person-group><name name-style="western"><surname>Radashevsky</surname><given-names>VI</given-names></name></person-group> (<year>1989</year>) <article-title>Ecology, sex determination, reproduction and larval development of commensal polychaetes <italic><tp:taxon-name><tp:taxon-name-part taxon-name-part-type="genus">Polydora</tp:taxon-name-part> <tp:taxon-name-part taxon-name-part-type="species">commensalis</tp:taxon-name-part></tp:taxon-name></italic> and <italic><tp:taxon-name><tp:taxon-name-part taxon-name-part-type="genus">Polydora</tp:taxon-name-part> <tp:taxon-name-part taxon-name-part-type="species">glycymerica</tp:taxon-name-part></tp:taxon-name></italic> in the Japanese Sea.</article-title> In: <person-group><name name-style="western"><surname>Sveshnicov</surname><given-names>VA</given-names></name></person-group> (<role>Ed.</role>) <issue-title>Symbiosis in marine animals.</issue-title><source>Russian Academy of Sciences, Moscow</source>, <fpage>137</fpage>–<lpage>164</lpage>. [in Russian with English abstract]</mixed-citation></ref><ref id="B139"><mixed-citation xmlns:xlink="http://www.w3.org/1999/xlink" xlink:type="simple"><person-group><name name-style="western"><surname>Plate</surname><given-names>S</given-names></name><name name-style="western"><surname>Husemann</surname><given-names>E</given-names></name></person-group> (<year>1994</year>) <article-title>Identification guide to the planktonic polychaete larvae around the island of Helgoland (German Bight).</article-title><source>Helgoländer Meeresuntersuchungen</source><volume>48</volume>: <fpage>1</fpage>–<lpage>58</lpage>. <ext-link xlink:type="simple" ext-link-type="doi" xlink:href="10.1007/BF02366201">https://doi.org/10.1007/BF02366201</ext-link></mixed-citation></ref><ref id="B22"><mixed-citation xmlns:xlink="http://www.w3.org/1999/xlink" xlink:type="simple"><person-group><name name-style="western"><surname>Blake</surname><given-names>JA</given-names></name></person-group> (<year>2006</year>) <article-title>Chapter 13. <tp:taxon-name><tp:taxon-name-part taxon-name-part-type="order">Spionida</tp:taxon-name-part></tp:taxon-name>.</article-title> In: <person-group><name name-style="western"><surname>Rouse</surname><given-names>G</given-names></name><name name-style="western"><surname>Pleijel</surname><given-names>F</given-names></name></person-group> (<role>Eds</role>) <issue-title>Reproductive Biology and Phylogeny of Annelida.</issue-title><source>Science Publishers, Enfield</source>, <fpage>565</fpage>–<lpage>638</lpage>. <ext-link xlink:type="simple" ext-link-type="doi" xlink:href="10.1201/9781482280159">https://doi.org/10.1201/9781482280159</ext-link></mixed-citation></ref><ref id="B23"><mixed-citation xmlns:xlink="http://www.w3.org/1999/xlink" xlink:type="simple"><person-group><name name-style="western"><surname>Blake</surname><given-names>JA</given-names></name></person-group> (<year>2017</year>) <article-title>Larval development of <tp:taxon-name><tp:taxon-name-part taxon-name-part-type="class">Polychaeta</tp:taxon-name-part></tp:taxon-name> from the northern California coast. Fourteen additional species together with seasonality of planktic larvae over a 5-year period.</article-title><source>Journal of the Marine Biological Association of the United Kingdom</source><volume>97</volume>: <fpage>1081</fpage>–<lpage>1133</lpage>. <ext-link xlink:type="simple" ext-link-type="doi" xlink:href="10.1017/S0025315417000716">https://doi.org/10.1017/S0025315417000716</ext-link></mixed-citation></ref></ref-list></tp:taxon-treatment>
