# Supplementary material for: Molecular identification and larval morphology of spionid polychaetes (Annelida, Spionidae) from northeastern Japan
Source: Zookeys. 2021 Feb 4;1015:1–86. doi: 10.3897/zookeys.1015.54387 (PMC7878468; doi:10.3897/zookeys.1015.54387)
Supplement: XML Treatment for Polydora [file zookeys.1015.54387-treatment36.xml]

<!DOCTYPE tp:taxon-treatment
  PUBLIC "-//TaxonX//DTD Taxonomic Treatment Publishing DTD v0 20100105//EN" "tax-treatment-NSO.dtd">
<tp:taxon-treatment xmlns:tp="http://www.plazi.org/taxpub"><tp:treatment-meta><kwd-group><label>Taxon classification</label><kwd><named-content xmlns:xlink="http://www.w3.org/1999/xlink" content-type="kingdom">Animalia</named-content></kwd><kwd><named-content xmlns:xlink="http://www.w3.org/1999/xlink" content-type="order">Spionida</named-content></kwd><kwd><named-content xmlns:xlink="http://www.w3.org/1999/xlink" content-type="family">Spionidae</named-content></kwd></kwd-group><mixed-citation publication-type="journal"><person-group><name><surname>Abe</surname><given-names>Hirokazu</given-names></name><name><surname>Sato‐Okoshi</surname><given-names>Waka</given-names></name></person-group><article-title>Molecular identification and larval morphology of spionid polychaetes (<tp:taxon-name><tp:taxon-name-part taxon-name-part-type="phylum">Annelida</tp:taxon-name-part></tp:taxon-name>, <tp:taxon-name><tp:taxon-name-part taxon-name-part-type="family">Spionidae</tp:taxon-name-part></tp:taxon-name>) from northeastern Japan</article-title><source>Zookeys</source><day>04</day><month>2</month><year>2021</year><volume>1015</volume><fpage>1</fpage><lpage>86</lpage><pub-id pub-id-type="doi">10.3897/zookeys.1015.54387</pub-id></mixed-citation></tp:treatment-meta><tp:nomenclature><label>Genus</label><tp:taxon-name><object-id xmlns:xlink="http://www.w3.org/1999/xlink" content-type="arpha" xlink:type="simple">0E42E1C1-4A0A-5058-816D-E65E604D4250</object-id>
                <tp:taxon-name-part taxon-name-part-type="genus" reg="Polydora">Polydora</tp:taxon-name-part>
              </tp:taxon-name><tp:taxon-authority>Bosc, 1802</tp:taxon-authority></tp:nomenclature><tp:treatment-sec sec-type="Larval diagnosis" id="SECID0ERLBM"><title>Larval diagnosis.</title><p>Overall shape slender or slightly fusiform. Prostomium broad or small and rounded anteriorly. Three pairs of black eyes present, most lateral pairs often double‐eyes. Some species have ramified melanophore between central and lateral pairs of eyes. Dorsal pigmentation usually consists of two rows of bands, spots, or branching melanophores in most species, while some species have a single row of mid‐dorsal melanophores (e.g., <tp:taxon-name><tp:taxon-name-part taxon-name-part-type="genus" reg="Polydora">Polydora</tp:taxon-name-part> <tp:taxon-name-part taxon-name-part-type="uncertainty-rank">cf.</tp:taxon-name-part> <tp:taxon-name-part taxon-name-part-type="species" reg="glycymerica">glycymerica</tp:taxon-name-part></tp:taxon-name>). Lateral and ventral pigments present or absent. Nototrochs occur in all chaetigers except first two. Gastrotrochs occur in irregular pattern. Modified chaetae develop on chaetiger V in late larvae (<xref ref-type="bibr" rid="B224">Wilson 1928</xref>; <xref ref-type="bibr" rid="B213">Thorson 1946</xref>; <xref ref-type="bibr" rid="B67">Hannerz 1956</xref>; <xref ref-type="bibr" rid="B73">Hopkins 1958</xref>; Woodwick 1960; <xref ref-type="bibr" rid="B19">Blake 1969</xref>; <xref ref-type="bibr" rid="B40">Carrasco 1976</xref>; <xref ref-type="bibr" rid="B143">Radashevsky 1986</xref>, <xref ref-type="bibr" rid="B144">1988</xref>, <xref ref-type="bibr" rid="B145">1989</xref>; 1994, <xref ref-type="bibr" rid="B147">2005</xref>; <xref ref-type="bibr" rid="B139">Plate and Husemann 1994</xref>; <xref ref-type="bibr" rid="B178">Sato‐Okoshi 1994</xref>; <xref ref-type="bibr" rid="B221">Williams 2001</xref>; <xref ref-type="bibr" rid="B150">Radashevsky and Cárdenas 2004</xref>; <xref ref-type="bibr" rid="B22">Blake 2006</xref>; <xref ref-type="bibr" rid="B152">Radashevsky et al. 2006</xref>; <xref ref-type="bibr" rid="B243">Zhang et al. 2009</xref>; <xref ref-type="bibr" rid="B58">Gao et al. 2011</xref>; <xref ref-type="bibr" rid="B47">David et al. 2014</xref>; <xref ref-type="bibr" rid="B14">Barros et al. 2017</xref>; <xref ref-type="bibr" rid="B23">Blake 2017</xref>; <xref ref-type="bibr" rid="B157">Radashevsky and Migotto 2017</xref>; <xref ref-type="bibr" rid="B230">Ye et al. 2017</xref>).</p></tp:treatment-sec><ref-list><ref id="B224"><mixed-citation xmlns:xlink="http://www.w3.org/1999/xlink" xlink:type="simple"><person-group><name name-style="western"><surname>Wilson</surname><given-names>DP</given-names></name></person-group> (<year>1928</year>) <article-title>The Larvæ of <italic><tp:taxon-name><tp:taxon-name-part taxon-name-part-type="genus">Polydora</tp:taxon-name-part> <tp:taxon-name-part taxon-name-part-type="species">ciliata</tp:taxon-name-part></tp:taxon-name></italic> Johnston and <italic><tp:taxon-name><tp:taxon-name-part taxon-name-part-type="genus">Polydora</tp:taxon-name-part> <tp:taxon-name-part taxon-name-part-type="species">hoplura</tp:taxon-name-part></tp:taxon-name></italic> Claparède.</article-title><source>Journal of the Marine Biological Association of the United Kingdom</source><volume>15</volume>: <fpage>567</fpage>–<lpage>603</lpage>. <ext-link xlink:type="simple" ext-link-type="doi" xlink:href="10.1017/S0025315400009553">https://doi.org/10.1017/S0025315400009553</ext-link></mixed-citation></ref><ref id="B213"><mixed-citation xmlns:xlink="http://www.w3.org/1999/xlink" xlink:type="simple"><person-group><name name-style="western"><surname>Thorson</surname><given-names>G</given-names></name></person-group> (<year>1946</year>) <article-title>Reproduction and larval development of Danish marine bottom invertebrates.</article-title><source>Meddelelser fra Kommissionen for Danmarks Fiskeri-og Havundersøgelser, Series Plankton</source><volume>4</volume>: <fpage>1</fpage>–<lpage>523</lpage>.</mixed-citation></ref><ref id="B67"><mixed-citation xmlns:xlink="http://www.w3.org/1999/xlink" xlink:type="simple"><person-group><name name-style="western"><surname>Hannerz</surname><given-names>L</given-names></name></person-group> (<year>1956</year>) <article-title>Larval development of the polychaete families <tp:taxon-name><tp:taxon-name-part taxon-name-part-type="family">Spionidae</tp:taxon-name-part></tp:taxon-name> Sars, <tp:taxon-name><tp:taxon-name-part taxon-name-part-type="family">Disomidae</tp:taxon-name-part></tp:taxon-name> Mensil, and <tp:taxon-name><tp:taxon-name-part taxon-name-part-type="family">Poecilochaetidae</tp:taxon-name-part></tp:taxon-name> n. fam. in the Gullmar Fjord (Sweden).</article-title><source>Zoologiska bidrag från Uppsala</source><volume>31</volume>: <fpage>1</fpage>–<lpage>204</lpage>.</mixed-citation></ref><ref id="B73"><mixed-citation xmlns:xlink="http://www.w3.org/1999/xlink" xlink:type="simple"><person-group><name name-style="western"><surname>Hopkins</surname><given-names>SH</given-names></name></person-group> (<year>1958</year>) <article-title>The planktonic larvae of <italic><tp:taxon-name><tp:taxon-name-part taxon-name-part-type="genus">Polydora</tp:taxon-name-part> <tp:taxon-name-part taxon-name-part-type="species">websteri</tp:taxon-name-part></tp:taxon-name></italic> Hartman (<tp:taxon-name><tp:taxon-name-part taxon-name-part-type="phylum">Annelida</tp:taxon-name-part></tp:taxon-name>, <tp:taxon-name><tp:taxon-name-part taxon-name-part-type="class">Polychaeta</tp:taxon-name-part></tp:taxon-name>) and their settling on oysters.</article-title><source>Bulletin of Marine Science</source><volume>8</volume>: <fpage>268</fpage>–<lpage>277</lpage>. <ext-link xlink:type="simple" ext-link-type="uri" xlink:href="https://www.ingentaconnect.com/content/umrsmas/bullmar/1958/00000008/00000003/art00004">https://www.ingentaconnect.com/content/umrsmas/bullmar/1958/00000008/00000003/art00004</ext-link></mixed-citation></ref><ref id="B19"><mixed-citation xmlns:xlink="http://www.w3.org/1999/xlink" xlink:type="simple"><person-group><name name-style="western"><surname>Blake</surname><given-names>JA</given-names></name></person-group> (<year>1969</year>) <article-title>Reproduction and larval development of <italic><tp:taxon-name><tp:taxon-name-part taxon-name-part-type="genus">Polydora</tp:taxon-name-part></tp:taxon-name></italic> from northern New England.</article-title><source>Ophelia</source><volume>7</volume>: <fpage>1</fpage>–<lpage>63</lpage>. <ext-link xlink:type="simple" ext-link-type="doi" xlink:href="10.1080/00785326.1969.10419288">https://doi.org/10.1080/00785326.1969.10419288</ext-link></mixed-citation></ref><ref id="B40"><mixed-citation xmlns:xlink="http://www.w3.org/1999/xlink" xlink:type="simple"><person-group><name name-style="western"><surname>Carrasco</surname><given-names>FD</given-names></name></person-group> (<year>1976</year>) <article-title>Larvas de la familia <tp:taxon-name><tp:taxon-name-part taxon-name-part-type="family">Spionidae</tp:taxon-name-part></tp:taxon-name> (<tp:taxon-name><tp:taxon-name-part taxon-name-part-type="class">Polychaeta</tp:taxon-name-part></tp:taxon-name>) en el plancton de la Bahía de Concepción, Chile.</article-title><source>Gayana Zoologia</source><volume>38</volume>: <fpage>1</fpage>–<lpage>63</lpage>. [in Spanish]</mixed-citation></ref><ref id="B143"><mixed-citation xmlns:xlink="http://www.w3.org/1999/xlink" xlink:type="simple"><person-group><name name-style="western"><surname>Radashevsky</surname><given-names>VI</given-names></name></person-group> (<year>1986</year>) <article-title>Reproduction and larval development of the polychaete <italic><tp:taxon-name><tp:taxon-name-part taxon-name-part-type="genus">Polydora</tp:taxon-name-part> <tp:taxon-name-part taxon-name-part-type="species">ciliata</tp:taxon-name-part></tp:taxon-name></italic> in Peter the Great Bay of the Sea of Japan.</article-title><source>Biologiya Morya</source><volume>6</volume>: <fpage>36</fpage>–<lpage>42</lpage>. [In Russian, with English abstract]</mixed-citation></ref><ref id="B144"><mixed-citation xmlns:xlink="http://www.w3.org/1999/xlink" xlink:type="simple"><person-group><name name-style="western"><surname>Radashevsky</surname><given-names>VI</given-names></name></person-group> (<year>1988</year>) <article-title>Morphology, ecology, reproduction and larval development of <italic><tp:taxon-name><tp:taxon-name-part taxon-name-part-type="genus">Polydora</tp:taxon-name-part> <tp:taxon-name-part taxon-name-part-type="species">uschakovi</tp:taxon-name-part></tp:taxon-name></italic> (<tp:taxon-name><tp:taxon-name-part taxon-name-part-type="class">Polychaeta</tp:taxon-name-part></tp:taxon-name>, <tp:taxon-name><tp:taxon-name-part taxon-name-part-type="family">Spionidae</tp:taxon-name-part></tp:taxon-name>) in the Peter the Great Bay of the Sea of Japan.</article-title><source>Zoologicheskii Zhurnal</source><volume>67</volume>: <fpage>870</fpage>–<lpage>878</lpage>. [in Russian with English abstract]</mixed-citation></ref><ref id="B145"><mixed-citation xmlns:xlink="http://www.w3.org/1999/xlink" xlink:type="simple"><person-group><name name-style="western"><surname>Radashevsky</surname><given-names>VI</given-names></name></person-group> (<year>1989</year>) <article-title>Ecology, sex determination, reproduction and larval development of commensal polychaetes <italic><tp:taxon-name><tp:taxon-name-part taxon-name-part-type="genus">Polydora</tp:taxon-name-part> <tp:taxon-name-part taxon-name-part-type="species">commensalis</tp:taxon-name-part></tp:taxon-name></italic> and <italic><tp:taxon-name><tp:taxon-name-part taxon-name-part-type="genus">Polydora</tp:taxon-name-part> <tp:taxon-name-part taxon-name-part-type="species">glycymerica</tp:taxon-name-part></tp:taxon-name></italic> in the Japanese Sea.</article-title> In: <person-group><name name-style="western"><surname>Sveshnicov</surname><given-names>VA</given-names></name></person-group> (<role>Ed.</role>) <issue-title>Symbiosis in marine animals.</issue-title><source>Russian Academy of Sciences, Moscow</source>, <fpage>137</fpage>–<lpage>164</lpage>. [in Russian with English abstract]</mixed-citation></ref><ref id="B147"><mixed-citation xmlns:xlink="http://www.w3.org/1999/xlink" xlink:type="simple"><person-group><name name-style="western"><surname>Radashevsky</surname><given-names>VI</given-names></name></person-group> (<year>2005</year>) <article-title>On adult and larval morphology of <italic><tp:taxon-name><tp:taxon-name-part taxon-name-part-type="genus">Polydora</tp:taxon-name-part> <tp:taxon-name-part taxon-name-part-type="species">cornuta</tp:taxon-name-part></tp:taxon-name></italic> Bosc, 1802 (<tp:taxon-name><tp:taxon-name-part taxon-name-part-type="phylum">Annelida</tp:taxon-name-part></tp:taxon-name>: <tp:taxon-name><tp:taxon-name-part taxon-name-part-type="family">Spionidae</tp:taxon-name-part></tp:taxon-name>).</article-title><source>Zootaxa</source><volume>1064</volume>: <fpage>1</fpage>–<lpage>24</lpage>. <ext-link xlink:type="simple" ext-link-type="doi" xlink:href="10.11646/zootaxa.1064.1.1">https://doi.org/10.11646/zootaxa.1064.1.1</ext-link></mixed-citation></ref><ref id="B139"><mixed-citation xmlns:xlink="http://www.w3.org/1999/xlink" xlink:type="simple"><person-group><name name-style="western"><surname>Plate</surname><given-names>S</given-names></name><name name-style="western"><surname>Husemann</surname><given-names>E</given-names></name></person-group> (<year>1994</year>) <article-title>Identification guide to the planktonic polychaete larvae around the island of Helgoland (German Bight).</article-title><source>Helgoländer Meeresuntersuchungen</source><volume>48</volume>: <fpage>1</fpage>–<lpage>58</lpage>. <ext-link xlink:type="simple" ext-link-type="doi" xlink:href="10.1007/BF02366201">https://doi.org/10.1007/BF02366201</ext-link></mixed-citation></ref><ref id="B178"><mixed-citation xmlns:xlink="http://www.w3.org/1999/xlink" xlink:type="simple"><person-group><name name-style="western"><surname>Sato-Okoshi</surname><given-names>W</given-names></name></person-group> (<year>1994</year>) <article-title>Life history of the polychaete <italic><tp:taxon-name><tp:taxon-name-part taxon-name-part-type="genus">Polydora</tp:taxon-name-part> <tp:taxon-name-part taxon-name-part-type="species">variegata</tp:taxon-name-part></tp:taxon-name></italic> that bores into the shells of scallops in Northern Japan.</article-title><source>Mémoires du Museum national d’Histoire naturelle</source><volume>162</volume>: <fpage>549</fpage>–<lpage>558</lpage>. <ext-link xlink:type="simple" ext-link-type="uri" xlink:href="http://pascal-francis.inist.fr/vibad/index.php?action=getRecordDetail%26idt=3360957">http://pascal-francis.inist.fr/vibad/index.php?action=getRecordDetail&amp;idt=3360957</ext-link></mixed-citation></ref><ref id="B221"><mixed-citation xmlns:xlink="http://www.w3.org/1999/xlink" xlink:type="simple"><person-group><name name-style="western"><surname>Williams</surname><given-names>JD</given-names></name></person-group> (<year>2001</year>) <article-title>Reproduction and larval development of <italic><tp:taxon-name><tp:taxon-name-part taxon-name-part-type="genus">Polydora</tp:taxon-name-part> <tp:taxon-name-part taxon-name-part-type="species">robi</tp:taxon-name-part></tp:taxon-name></italic> (<tp:taxon-name><tp:taxon-name-part taxon-name-part-type="class">Polychaeta</tp:taxon-name-part></tp:taxon-name>: <tp:taxon-name><tp:taxon-name-part taxon-name-part-type="family">Spionidae</tp:taxon-name-part></tp:taxon-name>), an obligate commensal of hermit crabs from the Philippines.</article-title><source>Invertebrate Biology</source><volume>120</volume>: <fpage>237</fpage>–<lpage>247</lpage>. <ext-link xlink:type="simple" ext-link-type="doi" xlink:href="10.1111/j.1744-7410.2001.tb00034.x">https://doi.org/10.1111/j.1744-7410.2001.tb00034.x</ext-link></mixed-citation></ref><ref id="B150"><mixed-citation xmlns:xlink="http://www.w3.org/1999/xlink" xlink:type="simple"><person-group><name name-style="western"><surname>Radashevsky</surname><given-names>VI</given-names></name><name name-style="western"><surname>Cárdenas</surname><given-names>CA</given-names></name></person-group> (<year>2004</year>) <article-title>Morphology and biology of <italic><tp:taxon-name><tp:taxon-name-part taxon-name-part-type="genus">Polydora</tp:taxon-name-part> <tp:taxon-name-part taxon-name-part-type="species">rickettsi</tp:taxon-name-part></tp:taxon-name></italic> (<tp:taxon-name><tp:taxon-name-part taxon-name-part-type="class">Polychaeta</tp:taxon-name-part></tp:taxon-name>: <tp:taxon-name><tp:taxon-name-part taxon-name-part-type="family">Spionidae</tp:taxon-name-part></tp:taxon-name>) from Chile.</article-title><source>New Zealand Journal of Marine and Freshwater Research</source><volume>38</volume>: <fpage>243</fpage>–<lpage>254</lpage>. <ext-link xlink:type="simple" ext-link-type="doi" xlink:href="10.1080/00288330.2004.9517234">https://doi.org/10.1080/00288330.2004.9517234</ext-link></mixed-citation></ref><ref id="B22"><mixed-citation xmlns:xlink="http://www.w3.org/1999/xlink" xlink:type="simple"><person-group><name name-style="western"><surname>Blake</surname><given-names>JA</given-names></name></person-group> (<year>2006</year>) <article-title>Chapter 13. <tp:taxon-name><tp:taxon-name-part taxon-name-part-type="order">Spionida</tp:taxon-name-part></tp:taxon-name>.</article-title> In: <person-group><name name-style="western"><surname>Rouse</surname><given-names>G</given-names></name><name name-style="western"><surname>Pleijel</surname><given-names>F</given-names></name></person-group> (<role>Eds</role>) <issue-title>Reproductive Biology and Phylogeny of Annelida.</issue-title><source>Science Publishers, Enfield</source>, <fpage>565</fpage>–<lpage>638</lpage>. <ext-link xlink:type="simple" ext-link-type="doi" xlink:href="10.1201/9781482280159">https://doi.org/10.1201/9781482280159</ext-link></mixed-citation></ref><ref id="B152"><mixed-citation xmlns:xlink="http://www.w3.org/1999/xlink" xlink:type="simple"><person-group><name name-style="western"><surname>Radashevsky</surname><given-names>VI</given-names></name><name name-style="western"><surname>Lana</surname><given-names>PC</given-names></name><name name-style="western"><surname>Nalesso</surname><given-names>RC</given-names></name></person-group> (<year>2006</year>) <article-title>Morphology and biology of <italic><tp:taxon-name><tp:taxon-name-part taxon-name-part-type="genus">Polydora</tp:taxon-name-part></tp:taxon-name></italic> species (<tp:taxon-name><tp:taxon-name-part taxon-name-part-type="class">Polychaeta</tp:taxon-name-part></tp:taxon-name>: <tp:taxon-name><tp:taxon-name-part taxon-name-part-type="family">Spionidae</tp:taxon-name-part></tp:taxon-name>) boring into oyster shells in South America, with the description of a new species.</article-title><source>Zootaxa</source><volume>1353</volume>: <fpage>1</fpage>–<lpage>37</lpage>. <ext-link xlink:type="simple" ext-link-type="uri" xlink:href="https://www.biotaxa.org/Zootaxa/article/view/zootaxa.1353.1.1">https://www.biotaxa.org/Zootaxa/article/view/zootaxa.1353.1.1</ext-link></mixed-citation></ref><ref id="B243"><mixed-citation xmlns:xlink="http://www.w3.org/1999/xlink" xlink:type="simple"><person-group><name name-style="western"><surname>Zhang</surname><given-names>S-L</given-names></name><name name-style="western"><surname>Li</surname><given-names>X-D</given-names></name><name name-style="western"><surname>Bi</surname><given-names>X-D</given-names></name></person-group> (<year>2009</year>) <article-title>Studies on the larval development of <italic><tp:taxon-name><tp:taxon-name-part taxon-name-part-type="genus">Polydora</tp:taxon-name-part> <tp:taxon-name-part taxon-name-part-type="species">ligni</tp:taxon-name-part></tp:taxon-name></italic>.</article-title><source>Sichuan Journal of Zoology</source><volume>28</volume>: <fpage>801</fpage>–<lpage>809</lpage>. [in Chinese with English abstract] <ext-link xlink:type="simple" ext-link-type="uri" xlink:href="http://en.cnki.com.cn/Article_en/CJFDTotal-SCDW200906002.htm">http://en.cnki.com.cn/Article_en/CJFDTotal-SCDW200906002.htm</ext-link></mixed-citation></ref><ref id="B58"><mixed-citation xmlns:xlink="http://www.w3.org/1999/xlink" xlink:type="simple"><person-group><name name-style="western"><surname>Gao</surname><given-names>Y</given-names></name><name name-style="western"><surname>Zhang</surname><given-names>T</given-names></name><name name-style="western"><surname>Yang</surname><given-names>H-S</given-names></name><name name-style="western"><surname>Zhang</surname><given-names>X-F</given-names></name></person-group> (<year>2011</year>) <article-title>Studies on the embryo and larval development of <italic><tp:taxon-name><tp:taxon-name-part taxon-name-part-type="genus">Polydora</tp:taxon-name-part> <tp:taxon-name-part taxon-name-part-type="species">latispinosa</tp:taxon-name-part></tp:taxon-name></italic>.</article-title><source>Marine Sciences</source><volume>35</volume>: <fpage>1</fpage>–<lpage>5</lpage>. [in Chinese with English abstract] <ext-link xlink:type="simple" ext-link-type="uri" xlink:href="http://en.cnki.com.cn/Article_en/CJFDTotal-HYKX201110000.htm">http://en.cnki.com.cn/Article_en/CJFDTotal-HYKX201110000.htm</ext-link></mixed-citation></ref><ref id="B47"><mixed-citation xmlns:xlink="http://www.w3.org/1999/xlink" xlink:type="simple"><person-group><name name-style="western"><surname>David</surname><given-names>AA</given-names></name><name name-style="western"><surname>Matthee</surname><given-names>CA</given-names></name><name name-style="western"><surname>Simon</surname><given-names>CA</given-names></name></person-group> (<year>2014</year>) <article-title>Poecilogony in <italic><tp:taxon-name><tp:taxon-name-part taxon-name-part-type="genus">Polydora</tp:taxon-name-part> <tp:taxon-name-part taxon-name-part-type="species">hoplura</tp:taxon-name-part></tp:taxon-name></italic> (<tp:taxon-name><tp:taxon-name-part taxon-name-part-type="class">Polychaeta</tp:taxon-name-part></tp:taxon-name>: <tp:taxon-name><tp:taxon-name-part taxon-name-part-type="family">Spionidae</tp:taxon-name-part></tp:taxon-name>) from commercially important molluscs in South Africa.</article-title><source>Marine Biology</source><volume>161</volume>: <fpage>887</fpage>–<lpage>898</lpage>. <ext-link xlink:type="simple" ext-link-type="doi" xlink:href="10.1007/s00227-013-2388-0">https://doi.org/10.1007/s00227-013-2388-0</ext-link></mixed-citation></ref><ref id="B14"><mixed-citation xmlns:xlink="http://www.w3.org/1999/xlink" xlink:type="simple"><person-group><name name-style="western"><surname>Barros</surname><given-names>TL</given-names></name><name name-style="western"><surname>Santos</surname><given-names>CSG</given-names></name><name name-style="western"><surname>De Assis</surname><given-names>JE</given-names></name><name name-style="western"><surname>de Souza</surname><given-names>JRB</given-names></name></person-group> (<year>2017</year>) <article-title>Morphology and larval development of <tp:taxon-name><tp:taxon-name-part taxon-name-part-type="genus">Polydora</tp:taxon-name-part> <tp:taxon-name-part taxon-name-part-type="uncertainty-rank">cf.</tp:taxon-name-part> <tp:taxon-name-part taxon-name-part-type="species">websteri</tp:taxon-name-part></tp:taxon-name> (<tp:taxon-name><tp:taxon-name-part taxon-name-part-type="class">Polychaeta</tp:taxon-name-part></tp:taxon-name>: <tp:taxon-name><tp:taxon-name-part taxon-name-part-type="family">Spionidae</tp:taxon-name-part></tp:taxon-name>) in a tropical region of north-eastern Brazil.</article-title><source>Journal of Natural History</source><volume>51</volume>: <fpage>1169</fpage>–<lpage>1181</lpage>. <ext-link xlink:type="simple" ext-link-type="doi" xlink:href="10.1080/00222933.2017.1316426">https://doi.org/10.1080/00222933.2017.1316426</ext-link></mixed-citation></ref><ref id="B23"><mixed-citation xmlns:xlink="http://www.w3.org/1999/xlink" xlink:type="simple"><person-group><name name-style="western"><surname>Blake</surname><given-names>JA</given-names></name></person-group> (<year>2017</year>) <article-title>Larval development of <tp:taxon-name><tp:taxon-name-part taxon-name-part-type="class">Polychaeta</tp:taxon-name-part></tp:taxon-name> from the northern California coast. Fourteen additional species together with seasonality of planktic larvae over a 5-year period.</article-title><source>Journal of the Marine Biological Association of the United Kingdom</source><volume>97</volume>: <fpage>1081</fpage>–<lpage>1133</lpage>. <ext-link xlink:type="simple" ext-link-type="doi" xlink:href="10.1017/S0025315417000716">https://doi.org/10.1017/S0025315417000716</ext-link></mixed-citation></ref><ref id="B157"><mixed-citation xmlns:xlink="http://www.w3.org/1999/xlink" xlink:type="simple"><person-group><name name-style="western"><surname>Radashevsky</surname><given-names>VI</given-names></name><name name-style="western"><surname>Migotto</surname><given-names>AE</given-names></name></person-group> (<year>2017</year>) <article-title>First report of the polychaete <italic><tp:taxon-name><tp:taxon-name-part taxon-name-part-type="genus">Polydora</tp:taxon-name-part> <tp:taxon-name-part taxon-name-part-type="species">hoplura</tp:taxon-name-part></tp:taxon-name></italic> (<tp:taxon-name><tp:taxon-name-part taxon-name-part-type="phylum">Annelida</tp:taxon-name-part></tp:taxon-name>: <tp:taxon-name><tp:taxon-name-part taxon-name-part-type="family">Spionidae</tp:taxon-name-part></tp:taxon-name>) from North and South America and Asian Pacific.</article-title><source>Marine Biodiversity</source><volume>47</volume>: <fpage>859</fpage>–<lpage>868</lpage>. <ext-link xlink:type="simple" ext-link-type="doi" xlink:href="10.1007/s12526-016-0515-0">https://doi.org/10.1007/s12526-016-0515-0</ext-link></mixed-citation></ref><ref id="B230"><mixed-citation xmlns:xlink="http://www.w3.org/1999/xlink" xlink:type="simple"><person-group><name name-style="western"><surname>Ye</surname><given-names>L</given-names></name><name name-style="western"><surname>Cao</surname><given-names>C</given-names></name><name name-style="western"><surname>Tang</surname><given-names>B</given-names></name><name name-style="western"><surname>Yao</surname><given-names>T</given-names></name><name name-style="western"><surname>Wang</surname><given-names>R</given-names></name><name name-style="western"><surname>Wang</surname><given-names>J</given-names></name></person-group> (<year>2017</year>) <article-title>Morphological and molecular characterization of <italic><tp:taxon-name><tp:taxon-name-part taxon-name-part-type="genus">Polydora</tp:taxon-name-part> <tp:taxon-name-part taxon-name-part-type="species">websteri</tp:taxon-name-part></tp:taxon-name></italic> (<tp:taxon-name><tp:taxon-name-part taxon-name-part-type="phylum">Annelida</tp:taxon-name-part></tp:taxon-name>: <tp:taxon-name><tp:taxon-name-part taxon-name-part-type="family">Spionidae</tp:taxon-name-part></tp:taxon-name>), with remarks on relationship of adult worms and larvae using mitochondrial COI gene as a molecular marker.</article-title><source>Pakistan Journal of Zoology</source><volume>49</volume>: <fpage>699</fpage>–<lpage>710</lpage>. <ext-link xlink:type="simple" ext-link-type="doi" xlink:href="10.17582/journal.pjz/2017.49.2.699.710">https://doi.org/10.17582/journal.pjz/2017.49.2.699.710</ext-link></mixed-citation></ref></ref-list></tp:taxon-treatment>
