# Supplementary material for: Molecular identification and larval morphology of spionid polychaetes (Annelida, Spionidae) from northeastern Japan
Source: Zookeys. 2021 Feb 4;1015:1–86. doi: 10.3897/zookeys.1015.54387 (PMC7878468; doi:10.3897/zookeys.1015.54387)
Supplement: XML Treatment for Polydora hoplura [file zookeys.1015.54387-treatment40.xml]

<!DOCTYPE tp:taxon-treatment
  PUBLIC "-//TaxonX//DTD Taxonomic Treatment Publishing DTD v0 20100105//EN" "tax-treatment-NSO.dtd">
<tp:taxon-treatment xmlns:tp="http://www.plazi.org/taxpub"><tp:treatment-meta><kwd-group><label>Taxon classification</label><kwd><named-content xmlns:xlink="http://www.w3.org/1999/xlink" content-type="kingdom">Animalia</named-content></kwd><kwd><named-content xmlns:xlink="http://www.w3.org/1999/xlink" content-type="order">Spionida</named-content></kwd><kwd><named-content xmlns:xlink="http://www.w3.org/1999/xlink" content-type="family">Spionidae</named-content></kwd></kwd-group><mixed-citation publication-type="journal"><person-group><name><surname>Abe</surname><given-names>Hirokazu</given-names></name><name><surname>Sato‐Okoshi</surname><given-names>Waka</given-names></name></person-group><article-title>Molecular identification and larval morphology of spionid polychaetes (<tp:taxon-name><tp:taxon-name-part taxon-name-part-type="phylum">Annelida</tp:taxon-name-part></tp:taxon-name>, <tp:taxon-name><tp:taxon-name-part taxon-name-part-type="family">Spionidae</tp:taxon-name-part></tp:taxon-name>) from northeastern Japan</article-title><source>Zookeys</source><day>04</day><month>2</month><year>2021</year><volume>1015</volume><fpage>1</fpage><lpage>86</lpage><pub-id pub-id-type="doi">10.3897/zookeys.1015.54387</pub-id></mixed-citation></tp:treatment-meta><tp:nomenclature><tp:taxon-name><object-id xmlns:xlink="http://www.w3.org/1999/xlink" content-type="arpha" xlink:type="simple">16E9ADF2-76BE-5E22-A402-AECF2ADE5A1A</object-id>
                <tp:taxon-name-part taxon-name-part-type="genus" reg="Polydora">Polydora</tp:taxon-name-part>
                <tp:taxon-name-part taxon-name-part-type="species" reg="hoplura">hoplura</tp:taxon-name-part>
              </tp:taxon-name><tp:taxon-authority>Claparède, 1868</tp:taxon-authority><xref ref-type="fig" rid="F9">Fig. 8F</xref></tp:nomenclature><tp:treatment-sec sec-type="Larval morphology" id="SECID0E6UCM"><title>Larval morphology.</title><p>Overall body shape slender or somewhat fusiform. Prostomium broad and rounded anteriorly. Three pairs of black eyes present, most lateral pairs double‐eyes. Ramified melanophores between first and second innermost pair of eyes absent. Black pigmentation patches on lateral peristomium absent. Dorsal pigmentation consists of two rows of melanophores from chaetiger III with those of first five pairs band‐shaped and then replaced by ramified melanophores in posterior chaetigers. Lateral pigments found on late larvae on chaetigers II–IV. Dorsolateral pigments at base of the parapodia start from chaetiger VII. A pair of black pigment occur on pygidium. Ventral pigment absent. Modified chaetae develop in chaetiger V in late larvae. Gastrotrochs occur on chaetigers III, V, VII, X, XIII, and XV.</p></tp:treatment-sec><tp:treatment-sec sec-type="remarks" id="SECID0EEVCM"><title>Remarks.</title><p>This species is a shell-borer, and adult specimens were collected from the turban snail <italic><tp:taxon-name><tp:taxon-name-part taxon-name-part-type="genus" reg="Omphalius">Omphalius</tp:taxon-name-part> <tp:taxon-name-part taxon-name-part-type="species" reg="rusticus">rusticus</tp:taxon-name-part></tp:taxon-name></italic> (Gmelin, 1791) in Gobu‐ura and Onagawa Bay. This species was identified as <italic><tp:taxon-name><tp:taxon-name-part taxon-name-part-type="genus" reg="Polydora">P.</tp:taxon-name-part> <tp:taxon-name-part taxon-name-part-type="species" reg="hoplura">hoplura</tp:taxon-name-part></tp:taxon-name></italic> as its adult morphology agrees with descriptions by <xref ref-type="bibr" rid="B182">Sato‐Okoshi and Abe (2012</xref>, as <italic><tp:taxon-name><tp:taxon-name-part taxon-name-part-type="genus" reg="Polydora">P.</tp:taxon-name-part> <tp:taxon-name-part taxon-name-part-type="species" reg="uncinata">uncinata</tp:taxon-name-part></tp:taxon-name></italic>) and <xref ref-type="bibr" rid="B186">Sato‐Okoshi et al. (2017)</xref>. The larvae and adults were confirmed to match (18S: 1769/1769, 16S: 464/475 bp) using molecular data (Fig. <xref ref-type="fig" rid="F2">2</xref>).</p><p>Only late larvae were found in July in Onagawa Bay. The larval morphology of this species agrees with descriptions by <xref ref-type="bibr" rid="B224">Wilson (1928)</xref> and <xref ref-type="bibr" rid="B157">Radashevsky and Migotto (2017)</xref>. This species has adelphophagic and lecithotrophic larval development, in which larvae feed on nurse eggs in brood capsules, hatch at a very late stage, and have only a short pelagic life (<xref ref-type="bibr" rid="B224">Wilson 1928</xref>; Read 1975; <xref ref-type="bibr" rid="B185">Sato‐Okoshi et al. 2008</xref>, as <italic><tp:taxon-name><tp:taxon-name-part taxon-name-part-type="genus" reg="Polydora">P.</tp:taxon-name-part> <tp:taxon-name-part taxon-name-part-type="species" reg="uncinata">uncinata</tp:taxon-name-part></tp:taxon-name></italic>; <xref ref-type="bibr" rid="B157">Radashevsky and Migotto 2017</xref>). The poecilogenous development of this species with planktotrophic and adelphophagic planktonic larvae was reported by <xref ref-type="bibr" rid="B47">David et al. (2014)</xref>, <xref ref-type="bibr" rid="B46">David and Simon (2014)</xref>, and <xref ref-type="bibr" rid="B198">Simon (2015)</xref>.</p></tp:treatment-sec><tp:treatment-sec><!--Section generated to contain objects referenced in tp:taxon-treatment.--><fig id="F9" position="float" orientation="portrait"><object-id xmlns:xlink="http://www.w3.org/1999/xlink" content-type="doi" xlink:type="simple">10.3897/zookeys.1015.54387.figure8</object-id><object-id xmlns:xlink="http://www.w3.org/1999/xlink" content-type="arpha" xlink:type="simple">B05905AB-F2E6-5B80-A16E-66AC819AA0E4</object-id><label>Figure 8.</label><caption><p>Light micrographs showing the morphologies of living spionid larvae of the genus <italic><tp:taxon-name><tp:taxon-name-part taxon-name-part-type="genus" reg="Polydora">Polydora</tp:taxon-name-part></tp:taxon-name></italic><bold>A, B</bold><italic><tp:taxon-name><tp:taxon-name-part taxon-name-part-type="genus" reg="Polydora">Polydora</tp:taxon-name-part> <tp:taxon-name-part taxon-name-part-type="species" reg="brevipalpa">brevipalpa</tp:taxon-name-part></tp:taxon-name></italic>, dorsal view of 15‐chaetiger (<bold>A</bold>) and 17‐chaetiger larvae (<bold>B</bold>) <bold>C, D</bold><italic><tp:taxon-name><tp:taxon-name-part taxon-name-part-type="genus" reg="Polydora">Polydora</tp:taxon-name-part> <tp:taxon-name-part taxon-name-part-type="species" reg="cornuta">cornuta</tp:taxon-name-part></tp:taxon-name></italic>, dorsolateral view of 11‐chaetiger larva (<bold>C</bold>) and ventral view of 17‐chaetiger larva (<bold>D</bold>) <bold>E</bold><tp:taxon-name><tp:taxon-name-part taxon-name-part-type="genus" reg="Polydora">Polydora</tp:taxon-name-part> <tp:taxon-name-part taxon-name-part-type="uncertainty-rank">cf.</tp:taxon-name-part> <tp:taxon-name-part taxon-name-part-type="species" reg="glycymerica">glycymerica</tp:taxon-name-part></tp:taxon-name>, dorsal view of 25‐chaetiger larva <bold>F</bold><italic><tp:taxon-name><tp:taxon-name-part taxon-name-part-type="genus" reg="Polydora">Polydora</tp:taxon-name-part> <tp:taxon-name-part taxon-name-part-type="species" reg="hoplura">hoplura</tp:taxon-name-part></tp:taxon-name></italic>, dorsal view of 15‐chaetiger larva <bold>G–I</bold><italic><tp:taxon-name><tp:taxon-name-part taxon-name-part-type="genus" reg="Polydora">Polydora</tp:taxon-name-part> <tp:taxon-name-part taxon-name-part-type="species" reg="onagawaensis">onagawaensis</tp:taxon-name-part></tp:taxon-name></italic>, dorsal view of 10‐chaetiger (<bold>G</bold>) and 18‐chaetiger larvae (<bold>H</bold>), and lateral view of 16‐chaetiger larva (<bold>I</bold>) <bold>J</bold><tp:taxon-name><tp:taxon-name-part taxon-name-part-type="genus" reg="Polydora">Polydora</tp:taxon-name-part> <tp:taxon-name-part taxon-name-part-type="uncertainty-rank">cf.</tp:taxon-name-part> <tp:taxon-name-part taxon-name-part-type="species" reg="spongicola">spongicola</tp:taxon-name-part></tp:taxon-name>, dorsal view of 17‐chaetiger larva <bold>K, L</bold><italic><tp:taxon-name><tp:taxon-name-part taxon-name-part-type="genus" reg="Polydora">Polydora</tp:taxon-name-part></tp:taxon-name></italic> sp. 1, dorsal view of 7‐chaetiger (<bold>K</bold>) and 16‐chaetiger larvae (<bold>L</bold>) <bold>M</bold><italic><tp:taxon-name><tp:taxon-name-part taxon-name-part-type="genus" reg="Polydora">Polydora</tp:taxon-name-part></tp:taxon-name></italic> sp. 2, dorsal view of 23‐chaetiger larva <bold>N–P</bold><italic><tp:taxon-name><tp:taxon-name-part taxon-name-part-type="genus" reg="Polydora">Polydora</tp:taxon-name-part></tp:taxon-name></italic> sp. 3, dorsal view of 13‐chaetiger (<bold>N</bold>) and dorsal (<bold>O</bold>) and lateral view (<bold>P</bold>) of 18‐chaetiger larvae. Scale bars: 300 μm.</p></caption><graphic xmlns:xlink="http://www.w3.org/1999/xlink" xlink:href="zookeys-1015-001-g009.jpg" position="float" orientation="portrait" xlink:type="simple" id="oo_505195.jpg"><uri content-type="original_file" xlink:type="simple">https://binary.pensoft.net/fig/505195</uri></graphic></fig><fig id="F2" position="float" orientation="portrait"><object-id xmlns:xlink="http://www.w3.org/1999/xlink" content-type="doi" xlink:type="simple">10.3897/zookeys.1015.54387.figure2</object-id><object-id xmlns:xlink="http://www.w3.org/1999/xlink" content-type="arpha" xlink:type="simple">31705A56-A9F0-5E3C-B949-8E1B7E5C382D</object-id><label>Figure 2.</label><caption><p>Maximum Likelihood tree inferred from nuclear 18S and mitochondrial 16S rRNA gene sequences of spionids obtained from Japan in the present and previous studies (provided in Table <xref ref-type="table" rid="T1">1</xref>). The gene sequences of adult and larval spionid polychaetes are indicated by solid squares and circles in front of each species name, respectively. <abbrev xmlns:xlink="http://www.w3.org/1999/xlink" xlink:title="Shimodaira–Hasegawa–like approximate likelihood-ratio test" id="ABBRID0EGTCK" xlink:type="simple">SH-aLRT</abbrev>/approximate Bayes support/ultrafast bootstrap support values of ≥ 80%, ≥ 0.95, ≥ 95%, respectively are given beside the respective nodes. Nodes with red circles indicate triple high support values of <abbrev xmlns:xlink="http://www.w3.org/1999/xlink" xlink:title="Shimodaira–Hasegawa–like approximate likelihood-ratio test" id="ABBRID0EKTCK" xlink:type="simple">SH-aLRT</abbrev> ≥ 80, approximate Bayes support ≥ 0.95, and ultrafast bootstrap support ≥ 95. The scale bar represents the number of substitutions per site. Sequences of <italic><tp:taxon-name><tp:taxon-name-part taxon-name-part-type="genus" reg="Laonome">Laonome</tp:taxon-name-part></tp:taxon-name></italic> sp. and <italic><tp:taxon-name><tp:taxon-name-part taxon-name-part-type="genus" reg="Sabella">Sabella</tp:taxon-name-part> <tp:taxon-name-part taxon-name-part-type="species" reg="pavonina">pavonina</tp:taxon-name-part></tp:taxon-name></italic> Savigny, 1822 obtained from <abbrev xmlns:xlink="http://www.w3.org/1999/xlink" xlink:title="the DNA Data Bank of Japan" id="ABBRID0EAUCK" xlink:type="simple">DDBJ</abbrev>/EMBL/GenBank were used for outgroup rooting.</p></caption><graphic xmlns:xlink="http://www.w3.org/1999/xlink" xlink:href="zookeys-1015-001-g002.jpg" position="float" orientation="portrait" xlink:type="simple" id="oo_505188.jpg"><uri content-type="original_file" xlink:type="simple">https://binary.pensoft.net/fig/505188</uri></graphic></fig><table-wrap id="T1" position="float" orientation="portrait"><label>Table 1.</label><caption><p>Spionid polychaete species collected from Japan in the present and previous studies. Data on life stage (adult/larva), type, and sampling locality, <abbrev xmlns:xlink="http://www.w3.org/1999/xlink" xlink:title="the DNA Data Bank of Japan" id="ABBRID0EAIAE" xlink:type="simple">DDBJ</abbrev>/EMBL/GenBank accession numbers, and sequence lengths are given. Accession numbers of gene sequences newly obtained in the present study are highlighted in boldface type.</p></caption><table id="TID0EZWHK" rules="all"><tbody><tr><th rowspan="3" colspan="1">Classification</th><th rowspan="3" colspan="1">Type locality</th><th rowspan="2" colspan="2">Sampling locality</th><th rowspan="1" colspan="4">Accession no. (length: bp)</th></tr><tr><th rowspan="1" colspan="2">18S</th><th rowspan="1" colspan="2">16S</th></tr><tr><th rowspan="1" colspan="2">Adult Larvae</th><th rowspan="1" colspan="2">Adult Larvae</th><th rowspan="1" colspan="2">Adult Larvae</th></tr><tr><td rowspan="1" colspan="8"><tp:taxon-name><tp:taxon-name-part taxon-name-part-type="subfamily">Nerininae</tp:taxon-name-part></tp:taxon-name> Söderström, 1920</td></tr><tr><td rowspan="1" colspan="8"><italic><tp:taxon-name><tp:taxon-name-part taxon-name-part-type="genus" reg="Aonides">Aonides</tp:taxon-name-part></tp:taxon-name></italic> Claparède, 1864</td></tr><tr><td rowspan="1" colspan="1"><tp:taxon-name><tp:taxon-name-part taxon-name-part-type="genus" reg="Aonides">Aonides</tp:taxon-name-part> <tp:taxon-name-part taxon-name-part-type="uncertainty-rank">aff.</tp:taxon-name-part> <tp:taxon-name-part taxon-name-part-type="species" reg="oxycephala">oxycephala</tp:taxon-name-part></tp:taxon-name> (Sars, 1862)</td><td rowspan="1" colspan="1">Norway</td><td rowspan="1" colspan="1">Onagawa Bay</td><td rowspan="1" colspan="1">Onagawa Bay</td><td rowspan="1" colspan="1"><bold><ext-link xmlns:xlink="http://www.w3.org/1999/xlink" ext-link-type="gen" xlink:href="LC545853" xlink:type="simple">LC545853</ext-link></bold> (1753)</td><td rowspan="1" colspan="1"><bold><ext-link xmlns:xlink="http://www.w3.org/1999/xlink" ext-link-type="gen" xlink:href="LC545854" xlink:type="simple">LC545854</ext-link></bold> (1753)</td><td rowspan="1" colspan="1"><bold><ext-link xmlns:xlink="http://www.w3.org/1999/xlink" ext-link-type="gen" xlink:href="LC595683" xlink:type="simple">LC595683</ext-link></bold> (498)</td><td rowspan="1" colspan="1"><bold><ext-link xmlns:xlink="http://www.w3.org/1999/xlink" ext-link-type="gen" xlink:href="LC595684" xlink:type="simple">LC595684</ext-link></bold> (498)</td></tr><tr><td rowspan="1" colspan="8"><italic><tp:taxon-name><tp:taxon-name-part taxon-name-part-type="genus" reg="Laonice">Laonice</tp:taxon-name-part></tp:taxon-name></italic> Malmgren, 1867</td></tr><tr><td rowspan="1" colspan="1"><italic><tp:taxon-name><tp:taxon-name-part taxon-name-part-type="genus" reg="Laonice">Laonice</tp:taxon-name-part></tp:taxon-name></italic> sp. 1</td><td rowspan="1" colspan="1">–</td><td rowspan="1" colspan="1">Onagawa Bay</td><td rowspan="1" colspan="1">Onagawa Bay</td><td rowspan="1" colspan="1"><bold><ext-link xmlns:xlink="http://www.w3.org/1999/xlink" ext-link-type="gen" xlink:href="LC545855" xlink:type="simple">LC545855</ext-link></bold> (1754)</td><td rowspan="1" colspan="1"><bold><ext-link xmlns:xlink="http://www.w3.org/1999/xlink" ext-link-type="gen" xlink:href="LC545856" xlink:type="simple">LC545856</ext-link></bold> (1754)</td><td rowspan="1" colspan="1"><bold><ext-link xmlns:xlink="http://www.w3.org/1999/xlink" ext-link-type="gen" xlink:href="LC595685" xlink:type="simple">LC595685</ext-link></bold> (504)</td><td rowspan="1" colspan="1"><bold><ext-link xmlns:xlink="http://www.w3.org/1999/xlink" ext-link-type="gen" xlink:href="LC595686" xlink:type="simple">LC595686</ext-link></bold> (504)</td></tr><tr><td rowspan="1" colspan="8"><italic><tp:taxon-name><tp:taxon-name-part taxon-name-part-type="genus" reg="Malacoceros">Malacoceros</tp:taxon-name-part></tp:taxon-name></italic> Quatrefages, 1843</td></tr><tr><td rowspan="1" colspan="1"><italic><tp:taxon-name><tp:taxon-name-part taxon-name-part-type="genus" reg="Malacoceros">Malacoceros</tp:taxon-name-part> <tp:taxon-name-part taxon-name-part-type="species" reg="indicus">indicus</tp:taxon-name-part></tp:taxon-name></italic> (Fauvel, 1928)</td><td rowspan="1" colspan="1">Gulf of Mannar</td><td rowspan="1" colspan="1">Ishigaki Island</td><td rowspan="1" colspan="1">–</td><td rowspan="1" colspan="1"><bold><ext-link xmlns:xlink="http://www.w3.org/1999/xlink" ext-link-type="gen" xlink:href="LC545857" xlink:type="simple">LC545857</ext-link></bold> (1757)</td><td rowspan="1" colspan="1">–</td><td rowspan="1" colspan="1"><bold><ext-link xmlns:xlink="http://www.w3.org/1999/xlink" ext-link-type="gen" xlink:href="LC595687" xlink:type="simple">LC595687</ext-link></bold> (510)</td><td rowspan="1" colspan="1">–</td></tr><tr><td rowspan="1" colspan="1"><italic><tp:taxon-name><tp:taxon-name-part taxon-name-part-type="genus" reg="Malacoceros">Malacoceros</tp:taxon-name-part></tp:taxon-name></italic> sp.</td><td rowspan="1" colspan="1">–</td><td rowspan="1" colspan="1">Iwaki</td><td rowspan="1" colspan="1">–</td><td rowspan="1" colspan="1"><bold><ext-link xmlns:xlink="http://www.w3.org/1999/xlink" ext-link-type="gen" xlink:href="LC545858" xlink:type="simple">LC545858</ext-link></bold> (1761)</td><td rowspan="1" colspan="1">–</td><td rowspan="1" colspan="1"><bold><ext-link xmlns:xlink="http://www.w3.org/1999/xlink" ext-link-type="gen" xlink:href="LC595688" xlink:type="simple">LC595688</ext-link></bold> (503)</td><td rowspan="1" colspan="1">–</td></tr><tr><td rowspan="1" colspan="8"><italic><tp:taxon-name><tp:taxon-name-part taxon-name-part-type="genus" reg="Paraprionospio">Paraprionospio</tp:taxon-name-part></tp:taxon-name></italic> Caullery, 1914</td></tr><tr><td rowspan="1" colspan="1"><italic><tp:taxon-name><tp:taxon-name-part taxon-name-part-type="genus" reg="Paraprionospio">Paraprionospio</tp:taxon-name-part> <tp:taxon-name-part taxon-name-part-type="species" reg="coora">coora</tp:taxon-name-part></tp:taxon-name></italic> Wilson, 1990</td><td rowspan="1" colspan="1">Australia</td><td rowspan="1" colspan="1">Onagawa Bay</td><td rowspan="1" colspan="1">Onagawa Bay, Sasuhama</td><td rowspan="1" colspan="1"><bold><ext-link xmlns:xlink="http://www.w3.org/1999/xlink" ext-link-type="gen" xlink:href="LC545859" xlink:type="simple">LC545859</ext-link></bold> (1754)</td><td rowspan="1" colspan="1"><ext-link xmlns:xlink="http://www.w3.org/1999/xlink" ext-link-type="gen" xlink:href="LC545860" xlink:type="simple">LC545860</ext-link> (1754)</td><td rowspan="1" colspan="1"><bold><ext-link xmlns:xlink="http://www.w3.org/1999/xlink" ext-link-type="gen" xlink:href="LC595689" xlink:type="simple">LC595689</ext-link></bold> (500)</td><td rowspan="1" colspan="1"><bold><ext-link xmlns:xlink="http://www.w3.org/1999/xlink" ext-link-type="gen" xlink:href="LC595690" xlink:type="simple">LC595690</ext-link></bold> (500)</td></tr><tr><td rowspan="1" colspan="1"><italic><tp:taxon-name><tp:taxon-name-part taxon-name-part-type="genus" reg="Paraprionospio">Paraprionospio</tp:taxon-name-part> <tp:taxon-name-part taxon-name-part-type="species" reg="patiens">patiens</tp:taxon-name-part></tp:taxon-name></italic> Yokoyama, 2007</td><td rowspan="1" colspan="1">Japan</td><td rowspan="1" colspan="1">Ena Bay</td><td rowspan="1" colspan="1">–</td><td rowspan="1" colspan="1"><ext-link xmlns:xlink="http://www.w3.org/1999/xlink" ext-link-type="gen" xlink:href="LC545861" xlink:type="simple">LC545861</ext-link> (1709)</td><td rowspan="1" colspan="1">–</td><td rowspan="1" colspan="1"><bold><ext-link xmlns:xlink="http://www.w3.org/1999/xlink" ext-link-type="gen" xlink:href="LC595691" xlink:type="simple">LC595691</ext-link></bold> (500)</td><td rowspan="1" colspan="1">–</td></tr><tr><td rowspan="1" colspan="8"><italic><tp:taxon-name><tp:taxon-name-part taxon-name-part-type="genus" reg="Poecilochaetus">Poecilochaetus</tp:taxon-name-part></tp:taxon-name></italic> Claparède in Ehlers, 1875</td></tr><tr><td rowspan="1" colspan="1"><italic><tp:taxon-name><tp:taxon-name-part taxon-name-part-type="genus" reg="Poecilochaetus">Poecilochaetus</tp:taxon-name-part></tp:taxon-name></italic> sp.</td><td rowspan="1" colspan="1">–</td><td rowspan="1" colspan="1">–</td><td rowspan="1" colspan="1">Onagawa Bay</td><td rowspan="1" colspan="1">–</td><td rowspan="1" colspan="1"><ext-link xmlns:xlink="http://www.w3.org/1999/xlink" ext-link-type="gen" xlink:href="LC545862" xlink:type="simple">LC545862</ext-link> (1765)</td><td rowspan="1" colspan="1">–</td><td rowspan="1" colspan="1"><bold><ext-link xmlns:xlink="http://www.w3.org/1999/xlink" ext-link-type="gen" xlink:href="LC595692" xlink:type="simple">LC595692</ext-link></bold> (509)</td></tr><tr><td rowspan="1" colspan="8"><italic><tp:taxon-name><tp:taxon-name-part taxon-name-part-type="genus" reg="Prionospio">Prionospio</tp:taxon-name-part></tp:taxon-name></italic> Malmgren, 1867</td></tr><tr><td rowspan="1" colspan="1"><tp:taxon-name><tp:taxon-name-part taxon-name-part-type="genus" reg="Prionospio">Prionospio</tp:taxon-name-part> <tp:taxon-name-part taxon-name-part-type="uncertainty-rank">aff.</tp:taxon-name-part> <tp:taxon-name-part taxon-name-part-type="species" reg="cirrifera">cirrifera</tp:taxon-name-part></tp:taxon-name> Wirén, 1883</td><td rowspan="1" colspan="1">–</td><td rowspan="1" colspan="1">Sasuhama</td><td rowspan="1" colspan="1">–</td><td rowspan="1" colspan="1"><bold><ext-link xmlns:xlink="http://www.w3.org/1999/xlink" ext-link-type="gen" xlink:href="LC545863" xlink:type="simple">LC545863</ext-link></bold> (1752)</td><td rowspan="1" colspan="1">–</td><td rowspan="1" colspan="1"><bold><ext-link xmlns:xlink="http://www.w3.org/1999/xlink" ext-link-type="gen" xlink:href="LC595693" xlink:type="simple">LC595693</ext-link></bold> (497)</td><td rowspan="1" colspan="1">–</td></tr><tr><td rowspan="1" colspan="1"><italic><tp:taxon-name><tp:taxon-name-part taxon-name-part-type="genus" reg="Prionospio">Prionospio</tp:taxon-name-part> <tp:taxon-name-part taxon-name-part-type="species" reg="elongata">elongata</tp:taxon-name-part></tp:taxon-name></italic> Imajima, 1990</td><td rowspan="1" colspan="1">Japan</td><td rowspan="1" colspan="1">Nanao Bay</td><td rowspan="1" colspan="1">–</td><td rowspan="1" colspan="1"><ext-link xmlns:xlink="http://www.w3.org/1999/xlink" ext-link-type="gen" xlink:href="LC545864" xlink:type="simple">LC545864</ext-link> (1752)</td><td rowspan="1" colspan="1">–</td><td rowspan="1" colspan="1"><bold><ext-link xmlns:xlink="http://www.w3.org/1999/xlink" ext-link-type="gen" xlink:href="LC595694" xlink:type="simple">LC595694</ext-link></bold> (466)</td><td rowspan="1" colspan="1">–</td></tr><tr><td rowspan="1" colspan="1"><italic><tp:taxon-name><tp:taxon-name-part taxon-name-part-type="genus" reg="Prionospio">Prionospio</tp:taxon-name-part> <tp:taxon-name-part taxon-name-part-type="species" reg="japonica">japonica</tp:taxon-name-part></tp:taxon-name></italic> Okuda, 1935</td><td rowspan="1" colspan="1">Japan</td><td rowspan="1" colspan="1">Gamo Lgoon</td><td rowspan="1" colspan="1">–</td><td rowspan="1" colspan="1"><ext-link xmlns:xlink="http://www.w3.org/1999/xlink" ext-link-type="gen" xlink:href="LC545865" xlink:type="simple">LC545865</ext-link> (1730)</td><td rowspan="1" colspan="1">–</td><td rowspan="1" colspan="1"><bold><ext-link xmlns:xlink="http://www.w3.org/1999/xlink" ext-link-type="gen" xlink:href="LC595695" xlink:type="simple">LC595695</ext-link></bold> (509)</td><td rowspan="1" colspan="1">–</td></tr><tr><td rowspan="1" colspan="1"><italic><tp:taxon-name><tp:taxon-name-part taxon-name-part-type="genus" reg="Prionospio">Prionospio</tp:taxon-name-part> <tp:taxon-name-part taxon-name-part-type="species" reg="krusadensis">krusadensis</tp:taxon-name-part></tp:taxon-name></italic> Fauvel, 1929</td><td rowspan="1" colspan="1">Gulf of Manaar</td><td rowspan="1" colspan="1">Sasuhama</td><td rowspan="1" colspan="1">Onagawa Bay</td><td rowspan="1" colspan="1"><ext-link xmlns:xlink="http://www.w3.org/1999/xlink" ext-link-type="gen" xlink:href="LC545866" xlink:type="simple">LC545866</ext-link> (1749)</td><td rowspan="1" colspan="1"><bold><ext-link xmlns:xlink="http://www.w3.org/1999/xlink" ext-link-type="gen" xlink:href="LC545867" xlink:type="simple">LC545867</ext-link></bold> (1751)</td><td rowspan="1" colspan="1"><bold><ext-link xmlns:xlink="http://www.w3.org/1999/xlink" ext-link-type="gen" xlink:href="LC595696" xlink:type="simple">LC595696</ext-link></bold> (507)</td><td rowspan="1" colspan="1"><bold><ext-link xmlns:xlink="http://www.w3.org/1999/xlink" ext-link-type="gen" xlink:href="LC595697" xlink:type="simple">LC595697</ext-link></bold> (507)</td></tr><tr><td rowspan="1" colspan="1"><italic><tp:taxon-name><tp:taxon-name-part taxon-name-part-type="genus" reg="Prionospio">Prionospio</tp:taxon-name-part> <tp:taxon-name-part taxon-name-part-type="species" reg="lineata">lineata</tp:taxon-name-part></tp:taxon-name></italic> Imajima, 1990</td><td rowspan="1" colspan="1">Japan</td><td rowspan="1" colspan="1">Nanao Bay</td><td rowspan="1" colspan="1">–</td><td rowspan="1" colspan="1"><ext-link xmlns:xlink="http://www.w3.org/1999/xlink" ext-link-type="gen" xlink:href="LC545868" xlink:type="simple">LC545868</ext-link> (1752)</td><td rowspan="1" colspan="1">–</td><td rowspan="1" colspan="1"><bold><ext-link xmlns:xlink="http://www.w3.org/1999/xlink" ext-link-type="gen" xlink:href="LC595698" xlink:type="simple">LC595698</ext-link></bold> (506)</td><td rowspan="1" colspan="1">–</td></tr><tr><td rowspan="1" colspan="1"><italic><tp:taxon-name><tp:taxon-name-part taxon-name-part-type="genus" reg="Prionospio">Prionospio</tp:taxon-name-part> <tp:taxon-name-part taxon-name-part-type="species" reg="membranacea">membranacea</tp:taxon-name-part></tp:taxon-name></italic> Imajima, 1990</td><td rowspan="1" colspan="1">Japan</td><td rowspan="1" colspan="1">Onagawa Bay</td><td rowspan="1" colspan="1">Onagawa Bay</td><td rowspan="1" colspan="1"><bold><ext-link xmlns:xlink="http://www.w3.org/1999/xlink" ext-link-type="gen" xlink:href="LC545869" xlink:type="simple">LC545869</ext-link></bold> (1752)</td><td rowspan="1" colspan="1"><bold><ext-link xmlns:xlink="http://www.w3.org/1999/xlink" ext-link-type="gen" xlink:href="LC545870" xlink:type="simple">LC545870</ext-link></bold> (1752), <bold><ext-link xmlns:xlink="http://www.w3.org/1999/xlink" ext-link-type="gen" xlink:href="LC545876" xlink:type="simple">LC545876</ext-link></bold> (1750)</td><td rowspan="1" colspan="1"><bold><ext-link xmlns:xlink="http://www.w3.org/1999/xlink" ext-link-type="gen" xlink:href="LC595699" xlink:type="simple">LC595699</ext-link></bold> (505)</td><td rowspan="1" colspan="1"><bold><ext-link xmlns:xlink="http://www.w3.org/1999/xlink" ext-link-type="gen" xlink:href="LC595700" xlink:type="simple">LC595700</ext-link></bold> (505), <ext-link xmlns:xlink="http://www.w3.org/1999/xlink" ext-link-type="gen" xlink:href="LC595701" xlink:type="simple">LC595701</ext-link> (505)</td></tr><tr><td rowspan="1" colspan="1"><tp:taxon-name><tp:taxon-name-part taxon-name-part-type="genus" reg="Prionospio">Prionospio</tp:taxon-name-part> <tp:taxon-name-part taxon-name-part-type="uncertainty-rank">cf.</tp:taxon-name-part> <tp:taxon-name-part taxon-name-part-type="species" reg="saccifera">saccifera</tp:taxon-name-part></tp:taxon-name> Mackie &amp; Hartley, 1990</td><td rowspan="1" colspan="1">Hong Kong</td><td rowspan="1" colspan="1">Onagawa Bay</td><td rowspan="1" colspan="1">–</td><td rowspan="1" colspan="1"><ext-link xmlns:xlink="http://www.w3.org/1999/xlink" ext-link-type="gen" xlink:href="LC545871" xlink:type="simple">LC545871</ext-link> (1753)</td><td rowspan="1" colspan="1">–</td><td rowspan="1" colspan="1"><bold><ext-link xmlns:xlink="http://www.w3.org/1999/xlink" ext-link-type="gen" xlink:href="LC595702" xlink:type="simple">LC595702</ext-link></bold> (497)</td><td rowspan="1" colspan="1">–</td></tr><tr><td rowspan="1" colspan="1"><italic><tp:taxon-name><tp:taxon-name-part taxon-name-part-type="genus" reg="Prionospio">Prionospio</tp:taxon-name-part> <tp:taxon-name-part taxon-name-part-type="species" reg="sexoculata">sexoculata</tp:taxon-name-part></tp:taxon-name></italic> Augener, 1918</td><td rowspan="1" colspan="1">Namibia</td><td rowspan="1" colspan="1">Onagawa Bay</td><td rowspan="1" colspan="1">–</td><td rowspan="1" colspan="1"><bold><ext-link xmlns:xlink="http://www.w3.org/1999/xlink" ext-link-type="gen" xlink:href="LC545872" xlink:type="simple">LC545872</ext-link></bold> (1752)</td><td rowspan="1" colspan="1">–</td><td rowspan="1" colspan="1"><bold><ext-link xmlns:xlink="http://www.w3.org/1999/xlink" ext-link-type="gen" xlink:href="LC595703" xlink:type="simple">LC595703</ext-link></bold> (459)</td><td rowspan="1" colspan="1">–</td></tr><tr><td rowspan="1" colspan="1"><italic><tp:taxon-name><tp:taxon-name-part taxon-name-part-type="genus" reg="Prionospio">Prionospio</tp:taxon-name-part> <tp:taxon-name-part taxon-name-part-type="species" reg="variegata">variegata</tp:taxon-name-part></tp:taxon-name></italic> Imajima, 1990</td><td rowspan="1" colspan="1">Japan</td><td rowspan="1" colspan="1">Akinohama</td><td rowspan="1" colspan="1">–</td><td rowspan="1" colspan="1"><ext-link xmlns:xlink="http://www.w3.org/1999/xlink" ext-link-type="gen" xlink:href="LC545873" xlink:type="simple">LC545873</ext-link> (1753)</td><td rowspan="1" colspan="1">–</td><td rowspan="1" colspan="1"><bold><ext-link xmlns:xlink="http://www.w3.org/1999/xlink" ext-link-type="gen" xlink:href="LC595704" xlink:type="simple">LC595704</ext-link></bold> (505)</td><td rowspan="1" colspan="1">–</td></tr><tr><td rowspan="1" colspan="1"><italic><tp:taxon-name><tp:taxon-name-part taxon-name-part-type="genus" reg="Prionospio">Prionospio</tp:taxon-name-part></tp:taxon-name></italic> sp.1</td><td rowspan="1" colspan="1">–</td><td rowspan="1" colspan="1">–</td><td rowspan="1" colspan="1">Onagawa Bay</td><td rowspan="1" colspan="1">–</td><td rowspan="1" colspan="1"><bold><ext-link xmlns:xlink="http://www.w3.org/1999/xlink" ext-link-type="gen" xlink:href="LC545874" xlink:type="simple">LC545874</ext-link></bold> (1752)</td><td rowspan="1" colspan="1">–</td><td rowspan="1" colspan="1"><bold><ext-link xmlns:xlink="http://www.w3.org/1999/xlink" ext-link-type="gen" xlink:href="LC595705" xlink:type="simple">LC595705</ext-link></bold> (500)</td></tr><tr><td rowspan="1" colspan="1"><italic><tp:taxon-name><tp:taxon-name-part taxon-name-part-type="genus" reg="Prionospio">Prionospio</tp:taxon-name-part></tp:taxon-name></italic> sp.2</td><td rowspan="1" colspan="1">–</td><td rowspan="1" colspan="1">–</td><td rowspan="1" colspan="1">Onagawa Bay</td><td rowspan="1" colspan="1">–</td><td rowspan="1" colspan="1"><bold><ext-link xmlns:xlink="http://www.w3.org/1999/xlink" ext-link-type="gen" xlink:href="LC545875" xlink:type="simple">LC545875</ext-link></bold> (1752)</td><td rowspan="1" colspan="1">–</td><td rowspan="1" colspan="1"><bold><ext-link xmlns:xlink="http://www.w3.org/1999/xlink" ext-link-type="gen" xlink:href="LC595706" xlink:type="simple">LC595706</ext-link></bold> (494)</td></tr><tr><td rowspan="1" colspan="8"><italic><tp:taxon-name><tp:taxon-name-part taxon-name-part-type="genus" reg="Rhynchospio">Rhynchospio</tp:taxon-name-part></tp:taxon-name></italic> Hartman, 1936</td></tr><tr><td rowspan="1" colspan="1"><tp:taxon-name><tp:taxon-name-part taxon-name-part-type="genus" reg="Rhynchospio">Rhynchospio</tp:taxon-name-part> <tp:taxon-name-part taxon-name-part-type="uncertainty-rank">aff.</tp:taxon-name-part> <tp:taxon-name-part taxon-name-part-type="species" reg="asiatica">asiatica</tp:taxon-name-part></tp:taxon-name> sensu <xref ref-type="bibr" rid="B160">Radashevsky et al. (2014)</xref></td><td rowspan="1" colspan="1">–</td><td rowspan="1" colspan="1">Gamo Lagoon, Sasuhama</td><td rowspan="1" colspan="1">Onagawa Bay, Gamo Lagoon, Sasuhama</td><td rowspan="1" colspan="1"><ext-link xmlns:xlink="http://www.w3.org/1999/xlink" ext-link-type="gen" xlink:href="LC545877" xlink:type="simple">LC545877</ext-link> (1783)</td><td rowspan="1" colspan="1"><ext-link xmlns:xlink="http://www.w3.org/1999/xlink" ext-link-type="gen" xlink:href="LC545878" xlink:type="simple">LC545878</ext-link> (1783)</td><td rowspan="1" colspan="1"><bold><ext-link xmlns:xlink="http://www.w3.org/1999/xlink" ext-link-type="gen" xlink:href="LC595707" xlink:type="simple">LC595707</ext-link></bold> (503)</td><td rowspan="1" colspan="1"><bold><ext-link xmlns:xlink="http://www.w3.org/1999/xlink" ext-link-type="gen" xlink:href="LC595708" xlink:type="simple">LC595708</ext-link></bold> (477)</td></tr><tr><td rowspan="1" colspan="8"><italic><tp:taxon-name><tp:taxon-name-part taxon-name-part-type="genus" reg="Scolelepis">Scolelepis</tp:taxon-name-part></tp:taxon-name></italic> Blainville, 1828</td></tr><tr><td rowspan="1" colspan="1"><tp:taxon-name><tp:taxon-name-part taxon-name-part-type="genus" reg="Scolelepis">Scolelepis</tp:taxon-name-part> <tp:taxon-name-part taxon-name-part-type="uncertainty-rank">aff.</tp:taxon-name-part> <tp:taxon-name-part taxon-name-part-type="species" reg="daphoinos">daphoinos</tp:taxon-name-part></tp:taxon-name> Zhou, Ji &amp; Li, 2009</td><td rowspan="1" colspan="1">China</td><td rowspan="1" colspan="1">Rishiri Island</td><td rowspan="1" colspan="1"/><td rowspan="1" colspan="1"><ext-link xmlns:xlink="http://www.w3.org/1999/xlink" ext-link-type="gen" xlink:href="LC545879" xlink:type="simple">LC545879</ext-link> (1819)</td><td rowspan="1" colspan="1"/><td rowspan="1" colspan="1"><bold><ext-link xmlns:xlink="http://www.w3.org/1999/xlink" ext-link-type="gen" xlink:href="LC595709" xlink:type="simple">LC595709</ext-link></bold> (505)</td><td rowspan="1" colspan="1">–</td></tr><tr><td rowspan="1" colspan="1"><tp:taxon-name><tp:taxon-name-part taxon-name-part-type="genus" reg="Scolelepis">Scolelepis</tp:taxon-name-part> <tp:taxon-name-part taxon-name-part-type="uncertainty-rank">cf.</tp:taxon-name-part> <tp:taxon-name-part taxon-name-part-type="species" reg="kudenovi">kudenovi</tp:taxon-name-part></tp:taxon-name> Hartmann-Schröder, 1981</td><td rowspan="1" colspan="1">Australia</td><td rowspan="1" colspan="1"/><td rowspan="1" colspan="1">Sasuhama</td><td rowspan="1" colspan="1"/><td rowspan="1" colspan="1"><ext-link xmlns:xlink="http://www.w3.org/1999/xlink" ext-link-type="gen" xlink:href="LC545880" xlink:type="simple">LC545880</ext-link> (1819)</td><td rowspan="1" colspan="1">–</td><td rowspan="1" colspan="1"><bold><ext-link xmlns:xlink="http://www.w3.org/1999/xlink" ext-link-type="gen" xlink:href="LC595710" xlink:type="simple">LC595710</ext-link></bold> (505)</td></tr><tr><td rowspan="1" colspan="1"><italic><tp:taxon-name><tp:taxon-name-part taxon-name-part-type="genus" reg="Scolelepis">Scolelepis</tp:taxon-name-part> <tp:taxon-name-part taxon-name-part-type="species" reg="planata">planata</tp:taxon-name-part></tp:taxon-name></italic> Imajima, 1992</td><td rowspan="1" colspan="1">Japan</td><td rowspan="1" colspan="1">Ena Bay</td><td rowspan="1" colspan="1">–</td><td rowspan="1" colspan="1"><ext-link xmlns:xlink="http://www.w3.org/1999/xlink" ext-link-type="gen" xlink:href="LC545881" xlink:type="simple">LC545881</ext-link> (1816)</td><td rowspan="1" colspan="1">–</td><td rowspan="1" colspan="1"><bold><ext-link xmlns:xlink="http://www.w3.org/1999/xlink" ext-link-type="gen" xlink:href="LC595711" xlink:type="simple">LC595711</ext-link></bold> (501)</td><td rowspan="1" colspan="1">–</td></tr><tr><td rowspan="1" colspan="1"><italic><tp:taxon-name><tp:taxon-name-part taxon-name-part-type="genus" reg="Scolelepis">Scolelepis</tp:taxon-name-part> <tp:taxon-name-part taxon-name-part-type="species" reg="texana">texana</tp:taxon-name-part></tp:taxon-name></italic> Foster, 1971</td><td rowspan="1" colspan="1">USA</td><td rowspan="1" colspan="1">Nanao Bay, Matsukawa–ura Lagoon</td><td rowspan="1" colspan="1">–</td><td rowspan="1" colspan="1"><bold><ext-link xmlns:xlink="http://www.w3.org/1999/xlink" ext-link-type="gen" xlink:href="LC545882" xlink:type="simple">LC545882</ext-link></bold> (1821)</td><td rowspan="1" colspan="1">–</td><td rowspan="1" colspan="1"><bold><ext-link xmlns:xlink="http://www.w3.org/1999/xlink" ext-link-type="gen" xlink:href="LC595712" xlink:type="simple">LC595712</ext-link></bold> (501)</td><td rowspan="1" colspan="1">–</td></tr><tr><td rowspan="1" colspan="1"><italic><tp:taxon-name><tp:taxon-name-part taxon-name-part-type="genus" reg="Scolelepis">Scolelepis</tp:taxon-name-part></tp:taxon-name></italic> sp. 1</td><td rowspan="1" colspan="1">–</td><td rowspan="1" colspan="1">Onagawa Bay</td><td rowspan="1" colspan="1">Onagawa Bay</td><td rowspan="1" colspan="1"><ext-link xmlns:xlink="http://www.w3.org/1999/xlink" ext-link-type="gen" xlink:href="LC545883" xlink:type="simple">LC545883</ext-link> (1819)</td><td rowspan="1" colspan="1"><ext-link xmlns:xlink="http://www.w3.org/1999/xlink" ext-link-type="gen" xlink:href="LC545884" xlink:type="simple">LC545884</ext-link> (1819)</td><td rowspan="1" colspan="1"><bold><ext-link xmlns:xlink="http://www.w3.org/1999/xlink" ext-link-type="gen" xlink:href="LC595713" xlink:type="simple">LC595713</ext-link></bold> (505)</td><td rowspan="1" colspan="1"><bold><ext-link xmlns:xlink="http://www.w3.org/1999/xlink" ext-link-type="gen" xlink:href="LC595714" xlink:type="simple">LC595714</ext-link></bold> (505)</td></tr><tr><td rowspan="1" colspan="1"><italic><tp:taxon-name><tp:taxon-name-part taxon-name-part-type="genus" reg="Scolelepis">Scolelepis</tp:taxon-name-part></tp:taxon-name></italic> sp. 2</td><td rowspan="1" colspan="1">–</td><td rowspan="1" colspan="1">–</td><td rowspan="1" colspan="1">Onagawa Bay</td><td rowspan="1" colspan="1">–</td><td rowspan="1" colspan="1"><ext-link xmlns:xlink="http://www.w3.org/1999/xlink" ext-link-type="gen" xlink:href="LC545885" xlink:type="simple">LC545885</ext-link> (1820)</td><td rowspan="1" colspan="1">–</td><td rowspan="1" colspan="1"><ext-link xmlns:xlink="http://www.w3.org/1999/xlink" ext-link-type="gen" xlink:href="LC595715" xlink:type="simple">LC595715</ext-link> (505)</td></tr><tr><td rowspan="1" colspan="8"><italic><tp:taxon-name><tp:taxon-name-part taxon-name-part-type="genus" reg="Spiophanes">Spiophanes</tp:taxon-name-part></tp:taxon-name></italic> Grube, 1860</td></tr><tr><td rowspan="1" colspan="1"><tp:taxon-name><tp:taxon-name-part taxon-name-part-type="genus" reg="Spiophanes">Spiophanes</tp:taxon-name-part> <tp:taxon-name-part taxon-name-part-type="uncertainty-rank">aff.</tp:taxon-name-part> <tp:taxon-name-part taxon-name-part-type="species" reg="kroyeri">kroyeri</tp:taxon-name-part></tp:taxon-name> Grube, 1860</td><td rowspan="1" colspan="1">Greenland Sea</td><td rowspan="1" colspan="1">Onagawa Bay</td><td rowspan="1" colspan="1">–</td><td rowspan="1" colspan="1"><ext-link xmlns:xlink="http://www.w3.org/1999/xlink" ext-link-type="gen" xlink:href="LC545886" xlink:type="simple">LC545886</ext-link> (1750)</td><td rowspan="1" colspan="1">–</td><td rowspan="1" colspan="1"><bold><ext-link xmlns:xlink="http://www.w3.org/1999/xlink" ext-link-type="gen" xlink:href="LC595716" xlink:type="simple">LC595716</ext-link></bold> (500)</td><td rowspan="1" colspan="1">–</td></tr><tr><td rowspan="1" colspan="1"><italic><tp:taxon-name><tp:taxon-name-part taxon-name-part-type="genus" reg="Spiophanes">Spiophanes</tp:taxon-name-part> <tp:taxon-name-part taxon-name-part-type="species" reg="uschakowi">uschakowi</tp:taxon-name-part></tp:taxon-name></italic> Zachs, 1933</td><td rowspan="1" colspan="1">Russia</td><td rowspan="1" colspan="1">–</td><td rowspan="1" colspan="1">Onagawa Bay</td><td rowspan="1" colspan="1">–</td><td rowspan="1" colspan="1"><bold><ext-link xmlns:xlink="http://www.w3.org/1999/xlink" ext-link-type="gen" xlink:href="LC545887" xlink:type="simple">LC545887</ext-link></bold> (1750)</td><td rowspan="1" colspan="1">–</td><td rowspan="1" colspan="1"><bold><ext-link xmlns:xlink="http://www.w3.org/1999/xlink" ext-link-type="gen" xlink:href="LC595717" xlink:type="simple">LC595717</ext-link></bold> (504)</td></tr><tr><td rowspan="1" colspan="1"><tp:taxon-name><tp:taxon-name-part taxon-name-part-type="genus" reg="Spiophanes">Spiophanes</tp:taxon-name-part> <tp:taxon-name-part taxon-name-part-type="uncertainty-rank">aff.</tp:taxon-name-part> <tp:taxon-name-part taxon-name-part-type="species" reg="uschakowi">uschakowi</tp:taxon-name-part></tp:taxon-name> Zachs, 1933</td><td rowspan="1" colspan="1">Russia</td><td rowspan="1" colspan="1">Sasuhama</td><td rowspan="1" colspan="1">Onagawa Bay, Sasuhama</td><td rowspan="1" colspan="1"><bold><ext-link xmlns:xlink="http://www.w3.org/1999/xlink" ext-link-type="gen" xlink:href="LC545888" xlink:type="simple">LC545888</ext-link></bold> (1750)</td><td rowspan="1" colspan="1"><ext-link xmlns:xlink="http://www.w3.org/1999/xlink" ext-link-type="gen" xlink:href="LC545889" xlink:type="simple">LC545889</ext-link> (1750)</td><td rowspan="1" colspan="1"><bold><ext-link xmlns:xlink="http://www.w3.org/1999/xlink" ext-link-type="gen" xlink:href="LC595718" xlink:type="simple">LC595718</ext-link></bold> (504)</td><td rowspan="1" colspan="1"><bold><ext-link xmlns:xlink="http://www.w3.org/1999/xlink" ext-link-type="gen" xlink:href="LC595719" xlink:type="simple">LC595719</ext-link></bold> (504)</td></tr><tr><td rowspan="1" colspan="1"><italic><tp:taxon-name><tp:taxon-name-part taxon-name-part-type="genus" reg="Spiophanes">Spiophanes</tp:taxon-name-part> <tp:taxon-name-part taxon-name-part-type="species" reg="wigleyi">wigleyi</tp:taxon-name-part></tp:taxon-name></italic> Pettibone, 1962</td><td rowspan="1" colspan="1">Georges Bank</td><td rowspan="1" colspan="1">Sagami Bay</td><td rowspan="1" colspan="1">–</td><td rowspan="1" colspan="1"><ext-link xmlns:xlink="http://www.w3.org/1999/xlink" ext-link-type="gen" xlink:href="LC545890" xlink:type="simple">LC545890</ext-link> (1749)</td><td rowspan="1" colspan="1">–</td><td rowspan="1" colspan="1"><bold><ext-link xmlns:xlink="http://www.w3.org/1999/xlink" ext-link-type="gen" xlink:href="LC595720" xlink:type="simple">LC595720</ext-link></bold> (513)</td><td rowspan="1" colspan="1">–</td></tr><tr><td rowspan="1" colspan="8"><tp:taxon-name><tp:taxon-name-part taxon-name-part-type="subfamily">Spioninae</tp:taxon-name-part></tp:taxon-name> Söderström, 1920</td></tr><tr><td rowspan="1" colspan="8"><italic><tp:taxon-name><tp:taxon-name-part taxon-name-part-type="genus" reg="Boccardia">Boccardia</tp:taxon-name-part></tp:taxon-name></italic> Carazzi, 1893</td></tr><tr><td rowspan="1" colspan="1"><italic><tp:taxon-name><tp:taxon-name-part taxon-name-part-type="genus" reg="Boccardia">Boccardia</tp:taxon-name-part> <tp:taxon-name-part taxon-name-part-type="species" reg="proboscidea">proboscidea</tp:taxon-name-part></tp:taxon-name></italic> Hartman, 1940</td><td rowspan="1" colspan="1">USA</td><td rowspan="1" colspan="1">Sasuhama</td><td rowspan="1" colspan="1">Sasuhama</td><td rowspan="1" colspan="1"><ext-link xmlns:xlink="http://www.w3.org/1999/xlink" ext-link-type="gen" xlink:href="LC107607" xlink:type="simple">LC107607</ext-link> (1768)<sup>e</sup></td><td rowspan="1" colspan="1"><bold><ext-link xmlns:xlink="http://www.w3.org/1999/xlink" ext-link-type="gen" xlink:href="LC545891" xlink:type="simple">LC545891</ext-link></bold> (1768)</td><td rowspan="1" colspan="1"><bold><ext-link xmlns:xlink="http://www.w3.org/1999/xlink" ext-link-type="gen" xlink:href="LC595721" xlink:type="simple">LC595721</ext-link></bold> (472)</td><td rowspan="1" colspan="1"><bold><ext-link xmlns:xlink="http://www.w3.org/1999/xlink" ext-link-type="gen" xlink:href="LC595722" xlink:type="simple">LC595722</ext-link></bold> (472)</td></tr><tr><td rowspan="1" colspan="1"><italic><tp:taxon-name><tp:taxon-name-part taxon-name-part-type="genus" reg="Boccardia">Boccardia</tp:taxon-name-part> <tp:taxon-name-part taxon-name-part-type="species" reg="pseudonatrix">pseudonatrix</tp:taxon-name-part></tp:taxon-name></italic> Day, 1961</td><td rowspan="1" colspan="1">South Africa</td><td rowspan="1" colspan="1">Tomiura</td><td rowspan="1" colspan="1">Tomiura</td><td rowspan="1" colspan="1"><bold><ext-link xmlns:xlink="http://www.w3.org/1999/xlink" ext-link-type="gen" xlink:href="LC545892" xlink:type="simple">LC545892</ext-link></bold> (1745)</td><td rowspan="1" colspan="1"><ext-link xmlns:xlink="http://www.w3.org/1999/xlink" ext-link-type="gen" xlink:href="LC545893" xlink:type="simple">LC545893</ext-link> (1745)</td><td rowspan="1" colspan="1"><bold><ext-link xmlns:xlink="http://www.w3.org/1999/xlink" ext-link-type="gen" xlink:href="LC595723" xlink:type="simple">LC595723</ext-link></bold> (466)</td><td rowspan="1" colspan="1"><bold><ext-link xmlns:xlink="http://www.w3.org/1999/xlink" ext-link-type="gen" xlink:href="LC595724" xlink:type="simple">LC595724</ext-link></bold> (466)</td></tr><tr><td rowspan="1" colspan="1"><italic><tp:taxon-name><tp:taxon-name-part taxon-name-part-type="genus" reg="Boccardia">Boccardia</tp:taxon-name-part></tp:taxon-name></italic> sp. 1</td><td rowspan="1" colspan="1">–</td><td rowspan="1" colspan="1">–</td><td rowspan="1" colspan="1">Onagawa Bay</td><td rowspan="1" colspan="1">–</td><td rowspan="1" colspan="1"><ext-link xmlns:xlink="http://www.w3.org/1999/xlink" ext-link-type="gen" xlink:href="LC545894" xlink:type="simple">LC545894</ext-link> (1705)</td><td rowspan="1" colspan="1">–</td><td rowspan="1" colspan="1"><bold><ext-link xmlns:xlink="http://www.w3.org/1999/xlink" ext-link-type="gen" xlink:href="LC595725" xlink:type="simple">LC595725</ext-link></bold> (472)</td></tr><tr><td rowspan="1" colspan="1"><italic><tp:taxon-name><tp:taxon-name-part taxon-name-part-type="genus" reg="Boccardia">Boccardia</tp:taxon-name-part></tp:taxon-name></italic> sp. 2</td><td rowspan="1" colspan="1">–</td><td rowspan="1" colspan="1">–</td><td rowspan="1" colspan="1">Onagawa Bay, Sashama, Sendai Port</td><td rowspan="1" colspan="1">–</td><td rowspan="1" colspan="1"><bold><ext-link xmlns:xlink="http://www.w3.org/1999/xlink" ext-link-type="gen" xlink:href="LC545895" xlink:type="simple">LC545895</ext-link></bold> (1705)</td><td rowspan="1" colspan="1">–</td><td rowspan="1" colspan="1"><bold><ext-link xmlns:xlink="http://www.w3.org/1999/xlink" ext-link-type="gen" xlink:href="LC595726" xlink:type="simple">LC595726</ext-link></bold> (472)</td></tr><tr><td rowspan="1" colspan="8"><italic><tp:taxon-name><tp:taxon-name-part taxon-name-part-type="genus" reg="Boccardiella">Boccardiella</tp:taxon-name-part></tp:taxon-name></italic> Blake &amp; Kudenov, 1978</td></tr><tr><td rowspan="1" colspan="1"><italic><tp:taxon-name><tp:taxon-name-part taxon-name-part-type="genus" reg="Boccardiella">Boccardiella</tp:taxon-name-part> <tp:taxon-name-part taxon-name-part-type="species" reg="hamata">hamata</tp:taxon-name-part></tp:taxon-name></italic> (Webster, 1879)</td><td rowspan="1" colspan="1">USA</td><td rowspan="1" colspan="1">Sasuhama, Gamo Lagoon</td><td rowspan="1" colspan="1">Onagawa Bay, Gobu–ura, Sasuhama</td><td rowspan="1" colspan="1"><ext-link xmlns:xlink="http://www.w3.org/1999/xlink" ext-link-type="gen" xlink:href="LC107608" xlink:type="simple">LC107608</ext-link> (1772)<sup>e</sup></td><td rowspan="1" colspan="1"><ext-link xmlns:xlink="http://www.w3.org/1999/xlink" ext-link-type="gen" xlink:href="LC545896" xlink:type="simple">LC545896</ext-link> (1772)</td><td rowspan="1" colspan="1"><bold><ext-link xmlns:xlink="http://www.w3.org/1999/xlink" ext-link-type="gen" xlink:href="LC595727" xlink:type="simple">LC595727</ext-link></bold> (472)</td><td rowspan="1" colspan="1"><bold><ext-link xmlns:xlink="http://www.w3.org/1999/xlink" ext-link-type="gen" xlink:href="LC595728" xlink:type="simple">LC595728</ext-link></bold> (472)</td></tr><tr><td rowspan="1" colspan="8"><italic><tp:taxon-name><tp:taxon-name-part taxon-name-part-type="genus" reg="Dipolydora">Dipolydora</tp:taxon-name-part></tp:taxon-name></italic> Verrill, 1881</td></tr><tr><td rowspan="1" colspan="1"><italic><tp:taxon-name><tp:taxon-name-part taxon-name-part-type="genus" reg="Dipolydora">Dipolydora</tp:taxon-name-part> <tp:taxon-name-part taxon-name-part-type="species" reg="armata">armata</tp:taxon-name-part></tp:taxon-name></italic> (Langerhans, 1880)</td><td rowspan="1" colspan="1">Madeira</td><td rowspan="1" colspan="1">Akinohama</td><td rowspan="1" colspan="1">–</td><td rowspan="1" colspan="1"><ext-link xmlns:xlink="http://www.w3.org/1999/xlink" ext-link-type="gen" xlink:href="LC545897" xlink:type="simple">LC545897</ext-link> (1772)</td><td rowspan="1" colspan="1">–</td><td rowspan="1" colspan="1"><bold><ext-link xmlns:xlink="http://www.w3.org/1999/xlink" ext-link-type="gen" xlink:href="LC595729" xlink:type="simple">LC595729</ext-link></bold> (473)</td><td rowspan="1" colspan="1">–</td></tr><tr><td rowspan="1" colspan="1"><italic><tp:taxon-name><tp:taxon-name-part taxon-name-part-type="genus" reg="Dipolydora">Dipolydora</tp:taxon-name-part> <tp:taxon-name-part taxon-name-part-type="species" reg="bidentata">bidentata</tp:taxon-name-part></tp:taxon-name></italic> (Zachs, 1933)</td><td rowspan="1" colspan="1">Russia</td><td rowspan="1" colspan="1">Sasuhama</td><td rowspan="1" colspan="1">Onagawa Bay</td><td rowspan="1" colspan="1"><ext-link xmlns:xlink="http://www.w3.org/1999/xlink" ext-link-type="gen" xlink:href="LC107609" xlink:type="simple">LC107609</ext-link> (1770)<sup>e</sup></td><td rowspan="1" colspan="1"><ext-link xmlns:xlink="http://www.w3.org/1999/xlink" ext-link-type="gen" xlink:href="LC545898" xlink:type="simple">LC545898</ext-link> (1770)</td><td rowspan="1" colspan="1"><bold><ext-link xmlns:xlink="http://www.w3.org/1999/xlink" ext-link-type="gen" xlink:href="LC595730" xlink:type="simple">LC595730</ext-link></bold> (475)</td><td rowspan="1" colspan="1"><bold><ext-link xmlns:xlink="http://www.w3.org/1999/xlink" ext-link-type="gen" xlink:href="LC595731" xlink:type="simple">LC595731</ext-link></bold> (475)</td></tr><tr><td rowspan="1" colspan="1"><tp:taxon-name><tp:taxon-name-part taxon-name-part-type="genus" reg="Dipolydora">Dipolydora</tp:taxon-name-part> <tp:taxon-name-part taxon-name-part-type="uncertainty-rank">cf.</tp:taxon-name-part> <tp:taxon-name-part taxon-name-part-type="species" reg="commensalis">commensalis</tp:taxon-name-part></tp:taxon-name> (Andrews, 1891)</td><td rowspan="1" colspan="1">USA</td><td rowspan="1" colspan="1">–</td><td rowspan="1" colspan="1">Sasuhama</td><td rowspan="1" colspan="1">–</td><td rowspan="1" colspan="1"><ext-link xmlns:xlink="http://www.w3.org/1999/xlink" ext-link-type="gen" xlink:href="LC545899" xlink:type="simple">LC545899</ext-link> (1769)</td><td rowspan="1" colspan="1">–</td><td rowspan="1" colspan="1"><bold><ext-link xmlns:xlink="http://www.w3.org/1999/xlink" ext-link-type="gen" xlink:href="LC595732" xlink:type="simple">LC595732</ext-link></bold> (474)</td></tr><tr><td rowspan="1" colspan="1"><italic><tp:taxon-name><tp:taxon-name-part taxon-name-part-type="genus" reg="Dipolydora">Dipolydora</tp:taxon-name-part> <tp:taxon-name-part taxon-name-part-type="species" reg="giardi">giardi</tp:taxon-name-part></tp:taxon-name></italic> (Mesnil, 1893)</td><td rowspan="1" colspan="1">France</td><td rowspan="1" colspan="1">Onagawa Bay</td><td rowspan="1" colspan="1">Onagawa Bay</td><td rowspan="1" colspan="1"><bold><ext-link xmlns:xlink="http://www.w3.org/1999/xlink" ext-link-type="gen" xlink:href="LC545900" xlink:type="simple">LC545900</ext-link></bold> (1770)</td><td rowspan="1" colspan="1"><ext-link xmlns:xlink="http://www.w3.org/1999/xlink" ext-link-type="gen" xlink:href="LC545901" xlink:type="simple">LC545901</ext-link> (1766)</td><td rowspan="1" colspan="1"><bold><ext-link xmlns:xlink="http://www.w3.org/1999/xlink" ext-link-type="gen" xlink:href="LC595733" xlink:type="simple">LC595733</ext-link></bold> (474)</td><td rowspan="1" colspan="1"><bold><ext-link xmlns:xlink="http://www.w3.org/1999/xlink" ext-link-type="gen" xlink:href="LC595734" xlink:type="simple">LC595734</ext-link></bold> (474)</td></tr><tr><td rowspan="1" colspan="1"><tp:taxon-name><tp:taxon-name-part taxon-name-part-type="genus" reg="Dipolydora">Dipolydora</tp:taxon-name-part> <tp:taxon-name-part taxon-name-part-type="uncertainty-rank">cf.</tp:taxon-name-part> <tp:taxon-name-part taxon-name-part-type="species" reg="socialis">socialis</tp:taxon-name-part></tp:taxon-name> (Schmarda, 1861)</td><td rowspan="1" colspan="1">Chile</td><td rowspan="1" colspan="1">Onagawa Bay, Sasuhama</td><td rowspan="1" colspan="1">Onagawa Bay</td><td rowspan="1" colspan="1"><ext-link xmlns:xlink="http://www.w3.org/1999/xlink" ext-link-type="gen" xlink:href="LC545902" xlink:type="simple">LC545902</ext-link> (1770)</td><td rowspan="1" colspan="1"><ext-link xmlns:xlink="http://www.w3.org/1999/xlink" ext-link-type="gen" xlink:href="LC545903" xlink:type="simple">LC545903</ext-link> (1770)</td><td rowspan="1" colspan="1"><bold><ext-link xmlns:xlink="http://www.w3.org/1999/xlink" ext-link-type="gen" xlink:href="LC595735" xlink:type="simple">LC595735</ext-link></bold> (475)</td><td rowspan="1" colspan="1"><bold><ext-link xmlns:xlink="http://www.w3.org/1999/xlink" ext-link-type="gen" xlink:href="LC595736" xlink:type="simple">LC595736</ext-link></bold> (475)</td></tr><tr><td rowspan="1" colspan="1"><italic><tp:taxon-name><tp:taxon-name-part taxon-name-part-type="genus" reg="Dipolydora">Dipolydora</tp:taxon-name-part></tp:taxon-name></italic> sp.</td><td rowspan="1" colspan="1">–</td><td rowspan="1" colspan="1">–</td><td rowspan="1" colspan="1">Onagawa Bay</td><td rowspan="1" colspan="1">–</td><td rowspan="1" colspan="1"><ext-link xmlns:xlink="http://www.w3.org/1999/xlink" ext-link-type="gen" xlink:href="LC545904" xlink:type="simple">LC545904</ext-link> (1770)</td><td rowspan="1" colspan="1">–</td><td rowspan="1" colspan="1"><bold><ext-link xmlns:xlink="http://www.w3.org/1999/xlink" ext-link-type="gen" xlink:href="LC595737" xlink:type="simple">LC595737</ext-link></bold> (476)</td></tr><tr><td rowspan="1" colspan="8"><italic><tp:taxon-name><tp:taxon-name-part taxon-name-part-type="genus" reg="Polydora">Polydora</tp:taxon-name-part></tp:taxon-name></italic> Bosc, 1802</td></tr><tr><td rowspan="1" colspan="1"><italic><tp:taxon-name><tp:taxon-name-part taxon-name-part-type="genus" reg="Polydora">Polydora</tp:taxon-name-part> <tp:taxon-name-part taxon-name-part-type="species" reg="aura">aura</tp:taxon-name-part></tp:taxon-name></italic> Sato-Okoshi, 1998</td><td rowspan="1" colspan="1">Japan</td><td rowspan="1" colspan="1">Hiroshima Bay</td><td rowspan="1" colspan="1">–</td><td rowspan="1" colspan="1"><ext-link xmlns:xlink="http://www.w3.org/1999/xlink" ext-link-type="gen" xlink:href="AB705409" xlink:type="simple">AB705409</ext-link> (1771)<sup>a</sup></td><td rowspan="1" colspan="1">–</td><td rowspan="1" colspan="1"><ext-link xmlns:xlink="http://www.w3.org/1999/xlink" ext-link-type="gen" xlink:href="LC500931" xlink:type="simple">LC500931</ext-link> (473)<sup>g</sup></td><td rowspan="1" colspan="1">–</td></tr><tr><td rowspan="1" colspan="1"><italic><tp:taxon-name><tp:taxon-name-part taxon-name-part-type="genus" reg="Polydora">Polydora</tp:taxon-name-part> <tp:taxon-name-part taxon-name-part-type="species" reg="brevipalpa">brevipalpa</tp:taxon-name-part></tp:taxon-name></italic> Zachs, 1933</td><td rowspan="1" colspan="1">Russia</td><td rowspan="1" colspan="1">Mutsu Bay, Onagawa Bay</td><td rowspan="1" colspan="1">Onagawa Bay, Sasuhama</td><td rowspan="1" colspan="1"><ext-link xmlns:xlink="http://www.w3.org/1999/xlink" ext-link-type="gen" xlink:href="AB705407" xlink:type="simple">AB705407</ext-link> (1771)<sup>a</sup></td><td rowspan="1" colspan="1"><ext-link xmlns:xlink="http://www.w3.org/1999/xlink" ext-link-type="gen" xlink:href="LC545905" xlink:type="simple">LC545905</ext-link> (1766)</td><td rowspan="1" colspan="1"><bold><ext-link xmlns:xlink="http://www.w3.org/1999/xlink" ext-link-type="gen" xlink:href="LC595738" xlink:type="simple">LC595738</ext-link></bold> (474)</td><td rowspan="1" colspan="1"><bold><ext-link xmlns:xlink="http://www.w3.org/1999/xlink" ext-link-type="gen" xlink:href="LC595739" xlink:type="simple">LC595739</ext-link></bold> (474)</td></tr><tr><td rowspan="1" colspan="1"><italic><tp:taxon-name><tp:taxon-name-part taxon-name-part-type="genus" reg="Polydora">Polydora</tp:taxon-name-part> <tp:taxon-name-part taxon-name-part-type="species" reg="calcarea">calcarea</tp:taxon-name-part></tp:taxon-name></italic> (Templeton, 1836)</td><td rowspan="1" colspan="1">UK</td><td rowspan="1" colspan="1">Kitaibaraki</td><td rowspan="1" colspan="1">–</td><td rowspan="1" colspan="1"><ext-link xmlns:xlink="http://www.w3.org/1999/xlink" ext-link-type="gen" xlink:href="AB705403" xlink:type="simple">AB705403</ext-link> (1771)<sup>b</sup></td><td rowspan="1" colspan="1">–</td><td rowspan="1" colspan="1"><bold><ext-link xmlns:xlink="http://www.w3.org/1999/xlink" ext-link-type="gen" xlink:href="LC595740" xlink:type="simple">LC595740</ext-link></bold> (475)</td><td rowspan="1" colspan="1">–</td></tr><tr><td rowspan="1" colspan="1"><italic><tp:taxon-name><tp:taxon-name-part taxon-name-part-type="genus" reg="Polydora">Polydora</tp:taxon-name-part> <tp:taxon-name-part taxon-name-part-type="species" reg="cornuta">cornuta</tp:taxon-name-part></tp:taxon-name></italic> Bosc, 1802</td><td rowspan="1" colspan="1">USA</td><td rowspan="1" colspan="1">Sasuhama, Gamo Lagoon</td><td rowspan="1" colspan="1">Gamo Lagoon</td><td rowspan="1" colspan="1"><ext-link xmlns:xlink="http://www.w3.org/1999/xlink" ext-link-type="gen" xlink:href="LC541483" xlink:type="simple">LC541483</ext-link> (1742)<sup>g</sup></td><td rowspan="1" colspan="1"><ext-link xmlns:xlink="http://www.w3.org/1999/xlink" ext-link-type="gen" xlink:href="LC545906" xlink:type="simple">LC545906</ext-link> (1770)</td><td rowspan="1" colspan="1"><ext-link xmlns:xlink="http://www.w3.org/1999/xlink" ext-link-type="gen" xlink:href="LC541484" xlink:type="simple">LC541484</ext-link> (470)<sup>g</sup></td><td rowspan="1" colspan="1"><bold><ext-link xmlns:xlink="http://www.w3.org/1999/xlink" ext-link-type="gen" xlink:href="LC595741" xlink:type="simple">LC595741</ext-link></bold> (470)</td></tr><tr><td rowspan="1" colspan="1"><tp:taxon-name><tp:taxon-name-part taxon-name-part-type="genus" reg="Polydora">Polydora</tp:taxon-name-part> <tp:taxon-name-part taxon-name-part-type="uncertainty-rank">cf.</tp:taxon-name-part> <tp:taxon-name-part taxon-name-part-type="species" reg="glycymerica">glycymerica</tp:taxon-name-part></tp:taxon-name> Radashevsky, 1993</td><td rowspan="1" colspan="1">Russia</td><td rowspan="1" colspan="1">–</td><td rowspan="1" colspan="1">Onagawa Bay, Sendai Port</td><td rowspan="1" colspan="1">–</td><td rowspan="1" colspan="1"><ext-link xmlns:xlink="http://www.w3.org/1999/xlink" ext-link-type="gen" xlink:href="LC545907" xlink:type="simple">LC545907</ext-link> (1771)</td><td rowspan="1" colspan="1">–</td><td rowspan="1" colspan="1"><bold><ext-link xmlns:xlink="http://www.w3.org/1999/xlink" ext-link-type="gen" xlink:href="LC595742" xlink:type="simple">LC595742</ext-link></bold> (472)</td></tr><tr><td rowspan="1" colspan="1"><italic><tp:taxon-name><tp:taxon-name-part taxon-name-part-type="genus" reg="Polydora">Polydora</tp:taxon-name-part> <tp:taxon-name-part taxon-name-part-type="species" reg="hoplura">hoplura</tp:taxon-name-part></tp:taxon-name></italic> Claparède, 1868</td><td rowspan="1" colspan="1">Italy</td><td rowspan="1" colspan="1">Kitaibaraki</td><td rowspan="1" colspan="1">Onagawa Bay, Gobu–ura</td><td rowspan="1" colspan="1"><ext-link xmlns:xlink="http://www.w3.org/1999/xlink" ext-link-type="gen" xlink:href="LC101841" xlink:type="simple">LC101841</ext-link> (1771)<sup>c</sup></td><td rowspan="1" colspan="1"><ext-link xmlns:xlink="http://www.w3.org/1999/xlink" ext-link-type="gen" xlink:href="LC545908" xlink:type="simple">LC545908</ext-link> (1769)</td><td rowspan="1" colspan="1"><ext-link xmlns:xlink="http://www.w3.org/1999/xlink" ext-link-type="gen" xlink:href="LC101870" xlink:type="simple">LC101870</ext-link> (475)<sup>c</sup></td><td rowspan="1" colspan="1"><bold><ext-link xmlns:xlink="http://www.w3.org/1999/xlink" ext-link-type="gen" xlink:href="LC595743" xlink:type="simple">LC595743</ext-link></bold> (475)</td></tr><tr><td rowspan="1" colspan="1"><italic><tp:taxon-name><tp:taxon-name-part taxon-name-part-type="genus" reg="Polydora">Polydora</tp:taxon-name-part> <tp:taxon-name-part taxon-name-part-type="species" reg="neocaeca">neocaeca</tp:taxon-name-part></tp:taxon-name></italic> Williams &amp; Radashevsky, 1999</td><td rowspan="1" colspan="1">USA</td><td rowspan="1" colspan="1">Hiroshima Bay</td><td rowspan="1" colspan="1">–</td><td rowspan="1" colspan="1"><ext-link xmlns:xlink="http://www.w3.org/1999/xlink" ext-link-type="gen" xlink:href="AB705404" xlink:type="simple">AB705404</ext-link> (1771)<sup>b</sup></td><td rowspan="1" colspan="1">–</td><td rowspan="1" colspan="1"><bold><ext-link xmlns:xlink="http://www.w3.org/1999/xlink" ext-link-type="gen" xlink:href="LC595744" xlink:type="simple">LC595744</ext-link></bold> (471)</td><td rowspan="1" colspan="1">–</td></tr><tr><td rowspan="1" colspan="1"><italic><tp:taxon-name><tp:taxon-name-part taxon-name-part-type="genus" reg="Polydora">Polydora</tp:taxon-name-part> <tp:taxon-name-part taxon-name-part-type="species" reg="onagawaensis">onagawaensis</tp:taxon-name-part></tp:taxon-name></italic> Teramoto, Sato-Okoshi, Abe, Nishitani &amp; Endo, 2013</td><td rowspan="1" colspan="1">Japan</td><td rowspan="1" colspan="1">Onagawa Bay</td><td rowspan="1" colspan="1">Onagawa Bay</td><td rowspan="1" colspan="1"><ext-link xmlns:xlink="http://www.w3.org/1999/xlink" ext-link-type="gen" xlink:href="AB691768" xlink:type="simple">AB691768</ext-link> (1771)<sup>d</sup></td><td rowspan="1" colspan="1"><bold><ext-link xmlns:xlink="http://www.w3.org/1999/xlink" ext-link-type="gen" xlink:href="LC545909" xlink:type="simple">LC545909</ext-link></bold> (1771)</td><td rowspan="1" colspan="1"><bold><ext-link xmlns:xlink="http://www.w3.org/1999/xlink" ext-link-type="gen" xlink:href="LC595745" xlink:type="simple">LC595745</ext-link></bold> (473)</td><td rowspan="1" colspan="1"><bold><ext-link xmlns:xlink="http://www.w3.org/1999/xlink" ext-link-type="gen" xlink:href="LC595746" xlink:type="simple">LC595746</ext-link></bold> (473)</td></tr><tr><td rowspan="1" colspan="1"><tp:taxon-name><tp:taxon-name-part taxon-name-part-type="genus" reg="Polydora">Polydora</tp:taxon-name-part> <tp:taxon-name-part taxon-name-part-type="uncertainty-rank">cf.</tp:taxon-name-part> <tp:taxon-name-part taxon-name-part-type="species" reg="spongicola">spongicola</tp:taxon-name-part></tp:taxon-name> Berkeley &amp; Berkeley, 1950</td><td rowspan="1" colspan="1">Canada</td><td rowspan="1" colspan="1">Moroiso Bay</td><td rowspan="1" colspan="1">Sasuhama</td><td rowspan="1" colspan="1"><bold><ext-link xmlns:xlink="http://www.w3.org/1999/xlink" ext-link-type="gen" xlink:href="LC545910" xlink:type="simple">LC545910</ext-link></bold> (1771)</td><td rowspan="1" colspan="1"><ext-link xmlns:xlink="http://www.w3.org/1999/xlink" ext-link-type="gen" xlink:href="LC545911" xlink:type="simple">LC545911</ext-link> (1771)</td><td rowspan="1" colspan="1"><bold><ext-link xmlns:xlink="http://www.w3.org/1999/xlink" ext-link-type="gen" xlink:href="LC595747" xlink:type="simple">LC595747</ext-link></bold> (475)</td><td rowspan="1" colspan="1"><bold><ext-link xmlns:xlink="http://www.w3.org/1999/xlink" ext-link-type="gen" xlink:href="LC595748" xlink:type="simple">LC595748</ext-link></bold> (475)</td></tr><tr><td rowspan="1" colspan="1"><italic><tp:taxon-name><tp:taxon-name-part taxon-name-part-type="genus" reg="Polydora">Polydora</tp:taxon-name-part> <tp:taxon-name-part taxon-name-part-type="species" reg="websteri">websteri</tp:taxon-name-part></tp:taxon-name></italic> Hartman in Loosanoff &amp; Engle, 1943</td><td rowspan="1" colspan="1">USA</td><td rowspan="1" colspan="1">Nakatsu tidal flats</td><td rowspan="1" colspan="1">–</td><td rowspan="1" colspan="1"><ext-link xmlns:xlink="http://www.w3.org/1999/xlink" ext-link-type="gen" xlink:href="AB705402" xlink:type="simple">AB705402</ext-link> (1771)<sup>b</sup></td><td rowspan="1" colspan="1">–</td><td rowspan="1" colspan="1"><bold><ext-link xmlns:xlink="http://www.w3.org/1999/xlink" ext-link-type="gen" xlink:href="LC595749" xlink:type="simple">LC595749</ext-link></bold> (468)</td><td rowspan="1" colspan="1">–</td></tr><tr><td rowspan="1" colspan="1"><italic><tp:taxon-name><tp:taxon-name-part taxon-name-part-type="genus" reg="Polydora">Polydora</tp:taxon-name-part></tp:taxon-name></italic> sp. 1</td><td rowspan="1" colspan="1">–</td><td rowspan="1" colspan="1">Sasuhama</td><td rowspan="1" colspan="1">Onagawa Bay, Sasuhama</td><td rowspan="1" colspan="1"><bold><ext-link xmlns:xlink="http://www.w3.org/1999/xlink" ext-link-type="gen" xlink:href="LC545912" xlink:type="simple">LC545912</ext-link></bold> (1771)</td><td rowspan="1" colspan="1"><bold><ext-link xmlns:xlink="http://www.w3.org/1999/xlink" ext-link-type="gen" xlink:href="LC545913" xlink:type="simple">LC545913</ext-link></bold> (1771)</td><td rowspan="1" colspan="1"><bold><ext-link xmlns:xlink="http://www.w3.org/1999/xlink" ext-link-type="gen" xlink:href="LC595750" xlink:type="simple">LC595750</ext-link></bold> (476)</td><td rowspan="1" colspan="1"><bold><ext-link xmlns:xlink="http://www.w3.org/1999/xlink" ext-link-type="gen" xlink:href="LC595751" xlink:type="simple">LC595751</ext-link></bold> (476)</td></tr><tr><td rowspan="1" colspan="1"><italic><tp:taxon-name><tp:taxon-name-part taxon-name-part-type="genus" reg="Polydora">Polydora</tp:taxon-name-part></tp:taxon-name></italic> sp. 2</td><td rowspan="1" colspan="1">–</td><td rowspan="1" colspan="1">–</td><td rowspan="1" colspan="1">Sasuhama, Gamo Lagoon</td><td rowspan="1" colspan="1">–</td><td rowspan="1" colspan="1"><ext-link xmlns:xlink="http://www.w3.org/1999/xlink" ext-link-type="gen" xlink:href="LC545914" xlink:type="simple">LC545914</ext-link> (1771)</td><td rowspan="1" colspan="1">–</td><td rowspan="1" colspan="1"><bold><ext-link xmlns:xlink="http://www.w3.org/1999/xlink" ext-link-type="gen" xlink:href="LC595752" xlink:type="simple">LC595752</ext-link></bold> (4702)</td></tr><tr><td rowspan="1" colspan="1"><italic><tp:taxon-name><tp:taxon-name-part taxon-name-part-type="genus" reg="Polydora">Polydora</tp:taxon-name-part></tp:taxon-name></italic> sp. 3</td><td rowspan="1" colspan="1">–</td><td rowspan="1" colspan="1">–</td><td rowspan="1" colspan="1">Onagawa Bay, Sasuhama</td><td rowspan="1" colspan="1">–</td><td rowspan="1" colspan="1"><ext-link xmlns:xlink="http://www.w3.org/1999/xlink" ext-link-type="gen" xlink:href="LC545915" xlink:type="simple">LC545915</ext-link> (1771)</td><td rowspan="1" colspan="1">–</td><td rowspan="1" colspan="1"><bold><ext-link xmlns:xlink="http://www.w3.org/1999/xlink" ext-link-type="gen" xlink:href="LC595753" xlink:type="simple">LC595753</ext-link></bold> (473)</td></tr><tr><td rowspan="1" colspan="8"><italic><tp:taxon-name><tp:taxon-name-part taxon-name-part-type="genus" reg="Pseudopolydora">Pseudopolydora</tp:taxon-name-part></tp:taxon-name></italic> Czerniavsky, 1881</td></tr><tr><td rowspan="1" colspan="1"><tp:taxon-name><tp:taxon-name-part taxon-name-part-type="genus" reg="Pseudopolydora">Pseudopolydora</tp:taxon-name-part> <tp:taxon-name-part taxon-name-part-type="uncertainty-rank">aff.</tp:taxon-name-part> <tp:taxon-name-part taxon-name-part-type="species" reg="achaeta">achaeta</tp:taxon-name-part></tp:taxon-name> Radashevsky &amp; Hsieh, 2000</td><td rowspan="1" colspan="1">Taiwan</td><td rowspan="1" colspan="1">Onagawa Bay</td><td rowspan="1" colspan="1">Onagawa Bay</td><td rowspan="1" colspan="1"><ext-link xmlns:xlink="http://www.w3.org/1999/xlink" ext-link-type="gen" xlink:href="LC019989" xlink:type="simple">LC019989</ext-link> (1773)<sup>e</sup></td><td rowspan="1" colspan="1"><ext-link xmlns:xlink="http://www.w3.org/1999/xlink" ext-link-type="gen" xlink:href="LC545916" xlink:type="simple">LC545916</ext-link> (1773)</td><td rowspan="1" colspan="1"><bold><ext-link xmlns:xlink="http://www.w3.org/1999/xlink" ext-link-type="gen" xlink:href="LC595754" xlink:type="simple">LC595754</ext-link></bold> (468)</td><td rowspan="1" colspan="1"><bold><ext-link xmlns:xlink="http://www.w3.org/1999/xlink" ext-link-type="gen" xlink:href="LC595755" xlink:type="simple">LC595755</ext-link></bold> (468)</td></tr><tr><td rowspan="1" colspan="1"><tp:taxon-name><tp:taxon-name-part taxon-name-part-type="genus" reg="Pseudopolydora">Pseudopolydora</tp:taxon-name-part> <tp:taxon-name-part taxon-name-part-type="uncertainty-rank">cf.</tp:taxon-name-part> <tp:taxon-name-part taxon-name-part-type="species" reg="kempi">kempi</tp:taxon-name-part></tp:taxon-name> (Southern, 1921)</td><td rowspan="1" colspan="1">India</td><td rowspan="1" colspan="1">Gamo Lagoon</td><td rowspan="1" colspan="1">Gamo Lagoon</td><td rowspan="1" colspan="1"><ext-link xmlns:xlink="http://www.w3.org/1999/xlink" ext-link-type="gen" xlink:href="LC019990" xlink:type="simple">LC019990</ext-link> (1772)<sup>e</sup></td><td rowspan="1" colspan="1"><bold><ext-link xmlns:xlink="http://www.w3.org/1999/xlink" ext-link-type="gen" xlink:href="LC545917" xlink:type="simple">LC545917</ext-link></bold> (1772)</td><td rowspan="1" colspan="1"><bold><ext-link xmlns:xlink="http://www.w3.org/1999/xlink" ext-link-type="gen" xlink:href="LC595756" xlink:type="simple">LC595756</ext-link></bold> (471)</td><td rowspan="1" colspan="1"><bold><ext-link xmlns:xlink="http://www.w3.org/1999/xlink" ext-link-type="gen" xlink:href="LC595757" xlink:type="simple">LC595757</ext-link></bold> (471)</td></tr><tr><td rowspan="1" colspan="1"><italic><tp:taxon-name><tp:taxon-name-part taxon-name-part-type="genus" reg="Pseudopolydora">Pseudopolydora</tp:taxon-name-part> <tp:taxon-name-part taxon-name-part-type="species" reg="paucibranchiata">paucibranchiata</tp:taxon-name-part></tp:taxon-name></italic> (Okuda, 1937)</td><td rowspan="1" colspan="1">Japan</td><td rowspan="1" colspan="1">Mangoku–ura Inlet</td><td rowspan="1" colspan="1">Onagawa Bay</td><td rowspan="1" colspan="1"><ext-link xmlns:xlink="http://www.w3.org/1999/xlink" ext-link-type="gen" xlink:href="LC019991" xlink:type="simple">LC019991</ext-link> (1784)<sup>e</sup></td><td rowspan="1" colspan="1"><bold><ext-link xmlns:xlink="http://www.w3.org/1999/xlink" ext-link-type="gen" xlink:href="LC545918" xlink:type="simple">LC545918</ext-link></bold> (1784)</td><td rowspan="1" colspan="1"><bold><ext-link xmlns:xlink="http://www.w3.org/1999/xlink" ext-link-type="gen" xlink:href="LC595758" xlink:type="simple">LC595758</ext-link></bold> (455)</td><td rowspan="1" colspan="1"><bold><ext-link xmlns:xlink="http://www.w3.org/1999/xlink" ext-link-type="gen" xlink:href="LC595759" xlink:type="simple">LC595759</ext-link></bold> (455)</td></tr><tr><td rowspan="1" colspan="1"><tp:taxon-name><tp:taxon-name-part taxon-name-part-type="genus" reg="Pseudopolydora">Pseudopolydora</tp:taxon-name-part> <tp:taxon-name-part taxon-name-part-type="uncertainty-rank">cf.</tp:taxon-name-part> <tp:taxon-name-part taxon-name-part-type="species" reg="reticulata">reticulata</tp:taxon-name-part></tp:taxon-name> Radashevsky &amp; Hsieh, 2000</td><td rowspan="1" colspan="1">Taiwan</td><td rowspan="1" colspan="1">Gamo Lagoon</td><td rowspan="1" colspan="1">Onagawa Bay, Gamo Lagoon, Sendai Port</td><td rowspan="1" colspan="1"><ext-link xmlns:xlink="http://www.w3.org/1999/xlink" ext-link-type="gen" xlink:href="LC019988" xlink:type="simple">LC019988</ext-link> (1775)<sup>e</sup></td><td rowspan="1" colspan="1"><ext-link xmlns:xlink="http://www.w3.org/1999/xlink" ext-link-type="gen" xlink:href="LC545919" xlink:type="simple">LC545919</ext-link> (1775)</td><td rowspan="1" colspan="1"><bold><ext-link xmlns:xlink="http://www.w3.org/1999/xlink" ext-link-type="gen" xlink:href="LC595760" xlink:type="simple">LC595760</ext-link></bold> (470)</td><td rowspan="1" colspan="1"><bold><ext-link xmlns:xlink="http://www.w3.org/1999/xlink" ext-link-type="gen" xlink:href="LC595761" xlink:type="simple">LC595761</ext-link></bold> (470)</td></tr><tr><td rowspan="1" colspan="1"><italic><tp:taxon-name><tp:taxon-name-part taxon-name-part-type="genus" reg="Pseudopolydora">Pseudopolydora</tp:taxon-name-part> <tp:taxon-name-part taxon-name-part-type="species" reg="tsubaki">tsubaki</tp:taxon-name-part></tp:taxon-name></italic> Simon, Sato-Okoshi &amp; Abe, 2017</td><td rowspan="1" colspan="1">Japan</td><td rowspan="1" colspan="1">Habu Port</td><td rowspan="1" colspan="1">Tomiura, Habu Port</td><td rowspan="1" colspan="1"><ext-link xmlns:xlink="http://www.w3.org/1999/xlink" ext-link-type="gen" xlink:href="AB973929" xlink:type="simple">AB973929</ext-link> (1713)<sup>f</sup></td><td rowspan="1" colspan="1"><ext-link xmlns:xlink="http://www.w3.org/1999/xlink" ext-link-type="gen" xlink:href="LC545920" xlink:type="simple">LC545920</ext-link> (1749)</td><td rowspan="1" colspan="1"><ext-link xmlns:xlink="http://www.w3.org/1999/xlink" ext-link-type="gen" xlink:href="LC107857" xlink:type="simple">LC107857</ext-link> (475)<sup>f</sup></td><td rowspan="1" colspan="1"><bold><ext-link xmlns:xlink="http://www.w3.org/1999/xlink" ext-link-type="gen" xlink:href="LC595762" xlink:type="simple">LC595762</ext-link></bold> (425)</td></tr><tr><td rowspan="1" colspan="1"><italic><tp:taxon-name><tp:taxon-name-part taxon-name-part-type="genus" reg="Pseudopolydora">Pseudopolydora</tp:taxon-name-part> <tp:taxon-name-part taxon-name-part-type="species" reg="ushioni">ushioni</tp:taxon-name-part></tp:taxon-name></italic> Simon, Sato-Okoshi &amp; Abe, 2017</td><td rowspan="1" colspan="1">Japan</td><td rowspan="1" colspan="1">Uranouchi Bay</td><td rowspan="1" colspan="1">–</td><td rowspan="1" colspan="1"><ext-link xmlns:xlink="http://www.w3.org/1999/xlink" ext-link-type="gen" xlink:href="AB973927" xlink:type="simple">AB973927</ext-link> (1713)<sup>f</sup></td><td rowspan="1" colspan="1">–</td><td rowspan="1" colspan="1"><ext-link xmlns:xlink="http://www.w3.org/1999/xlink" ext-link-type="gen" xlink:href="LC107855" xlink:type="simple">LC107855</ext-link> (474)<sup>f</sup></td><td rowspan="1" colspan="1">–</td></tr><tr><td rowspan="1" colspan="1"><italic><tp:taxon-name><tp:taxon-name-part taxon-name-part-type="genus" reg="Pseudopolydora">Pseudopolydora</tp:taxon-name-part></tp:taxon-name></italic> sp.</td><td rowspan="1" colspan="1">–</td><td rowspan="1" colspan="1">–</td><td rowspan="1" colspan="1">Sasuhama</td><td rowspan="1" colspan="1">–</td><td rowspan="1" colspan="1"><bold><ext-link xmlns:xlink="http://www.w3.org/1999/xlink" ext-link-type="gen" xlink:href="LC545921" xlink:type="simple">LC545921</ext-link></bold> (1781)</td><td rowspan="1" colspan="1">–</td><td rowspan="1" colspan="1"><bold><ext-link xmlns:xlink="http://www.w3.org/1999/xlink" ext-link-type="gen" xlink:href="LC595763" xlink:type="simple">LC595763</ext-link></bold> (471)</td></tr><tr><td rowspan="1" colspan="8"><italic><tp:taxon-name><tp:taxon-name-part taxon-name-part-type="genus" reg="Spio">Spio</tp:taxon-name-part></tp:taxon-name></italic> Fabricius, 1785</td></tr><tr><td rowspan="1" colspan="1"><italic><tp:taxon-name><tp:taxon-name-part taxon-name-part-type="genus" reg="Spio">Spio</tp:taxon-name-part></tp:taxon-name></italic> sp. 1</td><td rowspan="1" colspan="1">–</td><td rowspan="1" colspan="1">Rishiri Island</td><td rowspan="1" colspan="1">Onagawa Bay</td><td rowspan="1" colspan="1"><bold><ext-link xmlns:xlink="http://www.w3.org/1999/xlink" ext-link-type="gen" xlink:href="LC545922" xlink:type="simple">LC545922</ext-link></bold> (1762)</td><td rowspan="1" colspan="1"><ext-link xmlns:xlink="http://www.w3.org/1999/xlink" ext-link-type="gen" xlink:href="LC545923" xlink:type="simple">LC545923</ext-link> (1762)</td><td rowspan="1" colspan="1"><bold><ext-link xmlns:xlink="http://www.w3.org/1999/xlink" ext-link-type="gen" xlink:href="LC595764" xlink:type="simple">LC595764</ext-link></bold> (467)</td><td rowspan="1" colspan="1"><bold><ext-link xmlns:xlink="http://www.w3.org/1999/xlink" ext-link-type="gen" xlink:href="LC595765" xlink:type="simple">LC595765</ext-link></bold> (467)</td></tr><tr><td rowspan="1" colspan="1"><italic><tp:taxon-name><tp:taxon-name-part taxon-name-part-type="genus" reg="Spio">Spio</tp:taxon-name-part></tp:taxon-name></italic> sp. 2</td><td rowspan="1" colspan="1">–</td><td rowspan="1" colspan="1">Sasuhama, Matsushima Bay</td><td rowspan="1" colspan="1">Onagawa Bay, Sasuhama</td><td rowspan="1" colspan="1"><ext-link xmlns:xlink="http://www.w3.org/1999/xlink" ext-link-type="gen" xlink:href="LC545924" xlink:type="simple">LC545924</ext-link> (1760)</td><td rowspan="1" colspan="1"><ext-link xmlns:xlink="http://www.w3.org/1999/xlink" ext-link-type="gen" xlink:href="LC545925" xlink:type="simple">LC545925</ext-link> (1760)</td><td rowspan="1" colspan="1"><bold><ext-link xmlns:xlink="http://www.w3.org/1999/xlink" ext-link-type="gen" xlink:href="LC595766" xlink:type="simple">LC595766</ext-link></bold> (462)</td><td rowspan="1" colspan="1"><bold><ext-link xmlns:xlink="http://www.w3.org/1999/xlink" ext-link-type="gen" xlink:href="LC595767" xlink:type="simple">LC595767</ext-link></bold> (462)</td></tr></tbody></table><table-wrap-foot><fn><p><sup>a</sup>: <xref ref-type="bibr" rid="B182">Sato-Okoshi and Abe (2012)</xref>; <sup>b</sup>: <xref ref-type="bibr" rid="B183">Sato-Okoshi and Abe (2013)</xref>; <sup>c</sup>: <xref ref-type="bibr" rid="B186">Sato-Okoshi et al. (2017)</xref>; <sup>d</sup>: <xref ref-type="bibr" rid="B212">Teramoto et al. (2013)</xref>; <sup>e</sup>: <xref ref-type="bibr" rid="B1">Abe et al. (2016)</xref>; <sup>f</sup>: Simon et al. (2019); <sup>g</sup>: Abe &amp; Sato-Okoshi (2020).</p></fn></table-wrap-foot></table-wrap></tp:treatment-sec><ref-list><ref id="B182"><mixed-citation xmlns:xlink="http://www.w3.org/1999/xlink" xlink:type="simple"><person-group><name name-style="western"><surname>Sato-Okoshi</surname><given-names>W</given-names></name><name name-style="western"><surname>Abe</surname><given-names>H</given-names></name></person-group> (<year>2012</year>) Morphological and molecular sequence analysis of the harmful shell boring species of <italic><tp:taxon-name><tp:taxon-name-part taxon-name-part-type="genus">Polydora</tp:taxon-name-part></tp:taxon-name></italic> (<tp:taxon-name><tp:taxon-name-part taxon-name-part-type="class">Polychaeta</tp:taxon-name-part></tp:taxon-name>: <tp:taxon-name><tp:taxon-name-part taxon-name-part-type="family">Spionidae</tp:taxon-name-part></tp:taxon-name>) from Japan and Australia. Aquaculture 368–369: 40–47. <ext-link xlink:type="simple" ext-link-type="doi" xlink:href="10.1016/j.aquaculture.2012.08.046">https://doi.org/10.1016/j.aquaculture.2012.08.046</ext-link></mixed-citation></ref><ref id="B186"><mixed-citation xmlns:xlink="http://www.w3.org/1999/xlink" xlink:type="simple"><person-group><name name-style="western"><surname>Sato-Okoshi</surname><given-names>W</given-names></name><name name-style="western"><surname>Abe</surname><given-names>H</given-names></name><name name-style="western"><surname>Nishitani</surname><given-names>G</given-names></name><name name-style="western"><surname>Simon</surname><given-names>CA</given-names></name></person-group> (<year>2017</year>) <article-title>And then there was one: <italic><tp:taxon-name><tp:taxon-name-part taxon-name-part-type="genus">Polydora</tp:taxon-name-part> <tp:taxon-name-part taxon-name-part-type="species">uncinata</tp:taxon-name-part></tp:taxon-name></italic> and <italic><tp:taxon-name><tp:taxon-name-part taxon-name-part-type="genus">Polydora</tp:taxon-name-part> <tp:taxon-name-part taxon-name-part-type="species">hoplura</tp:taxon-name-part></tp:taxon-name></italic> (<tp:taxon-name><tp:taxon-name-part taxon-name-part-type="phylum">Annelida</tp:taxon-name-part></tp:taxon-name>: <tp:taxon-name><tp:taxon-name-part taxon-name-part-type="family">Spionidae</tp:taxon-name-part></tp:taxon-name>), the problematic polydorid pest species represent a single species.</article-title><source>Journal of the Marine Biological Association of the United Kingdom</source><volume>97</volume>: <fpage>1675</fpage>–<lpage>1684</lpage>. <ext-link xlink:type="simple" ext-link-type="doi" xlink:href="10.1017/S002531541600093X">https://doi.org/10.1017/S002531541600093X</ext-link></mixed-citation></ref><ref id="B224"><mixed-citation xmlns:xlink="http://www.w3.org/1999/xlink" xlink:type="simple"><person-group><name name-style="western"><surname>Wilson</surname><given-names>DP</given-names></name></person-group> (<year>1928</year>) <article-title>The Larvæ of <italic><tp:taxon-name><tp:taxon-name-part taxon-name-part-type="genus">Polydora</tp:taxon-name-part> <tp:taxon-name-part taxon-name-part-type="species">ciliata</tp:taxon-name-part></tp:taxon-name></italic> Johnston and <italic><tp:taxon-name><tp:taxon-name-part taxon-name-part-type="genus">Polydora</tp:taxon-name-part> <tp:taxon-name-part taxon-name-part-type="species">hoplura</tp:taxon-name-part></tp:taxon-name></italic> Claparède.</article-title><source>Journal of the Marine Biological Association of the United Kingdom</source><volume>15</volume>: <fpage>567</fpage>–<lpage>603</lpage>. <ext-link xlink:type="simple" ext-link-type="doi" xlink:href="10.1017/S0025315400009553">https://doi.org/10.1017/S0025315400009553</ext-link></mixed-citation></ref><ref id="B157"><mixed-citation xmlns:xlink="http://www.w3.org/1999/xlink" xlink:type="simple"><person-group><name name-style="western"><surname>Radashevsky</surname><given-names>VI</given-names></name><name name-style="western"><surname>Migotto</surname><given-names>AE</given-names></name></person-group> (<year>2017</year>) <article-title>First report of the polychaete <italic><tp:taxon-name><tp:taxon-name-part taxon-name-part-type="genus">Polydora</tp:taxon-name-part> <tp:taxon-name-part taxon-name-part-type="species">hoplura</tp:taxon-name-part></tp:taxon-name></italic> (<tp:taxon-name><tp:taxon-name-part taxon-name-part-type="phylum">Annelida</tp:taxon-name-part></tp:taxon-name>: <tp:taxon-name><tp:taxon-name-part taxon-name-part-type="family">Spionidae</tp:taxon-name-part></tp:taxon-name>) from North and South America and Asian Pacific.</article-title><source>Marine Biodiversity</source><volume>47</volume>: <fpage>859</fpage>–<lpage>868</lpage>. <ext-link xlink:type="simple" ext-link-type="doi" xlink:href="10.1007/s12526-016-0515-0">https://doi.org/10.1007/s12526-016-0515-0</ext-link></mixed-citation></ref><ref id="B185"><mixed-citation xmlns:xlink="http://www.w3.org/1999/xlink" xlink:type="simple"><person-group><name name-style="western"><surname>Sato-Okoshi</surname><given-names>W</given-names></name><name name-style="western"><surname>Okoshi</surname><given-names>K</given-names></name><name name-style="western"><surname>Shaw</surname><given-names>J</given-names></name></person-group> (<year>2008</year>) <article-title>Polydorid species (<tp:taxon-name><tp:taxon-name-part taxon-name-part-type="class">Polychaeta</tp:taxon-name-part></tp:taxon-name>: <tp:taxon-name><tp:taxon-name-part taxon-name-part-type="family">Spionidae</tp:taxon-name-part></tp:taxon-name>) in south-western Australian waters with special reference to <italic><tp:taxon-name><tp:taxon-name-part taxon-name-part-type="genus">Polydora</tp:taxon-name-part> <tp:taxon-name-part taxon-name-part-type="species">uncinata</tp:taxon-name-part></tp:taxon-name></italic> and <italic><tp:taxon-name><tp:taxon-name-part taxon-name-part-type="genus">Boccardia</tp:taxon-name-part> <tp:taxon-name-part taxon-name-part-type="species">knoxi</tp:taxon-name-part></tp:taxon-name></italic>.</article-title><source>Journal of the Marine Biological Association of the United Kingdom</source><volume>88</volume>: <fpage>491</fpage>–<lpage>501</lpage>. <ext-link xlink:type="simple" ext-link-type="doi" xlink:href="10.1017/S0025315408000842">https://doi.org/10.1017/S0025315408000842</ext-link></mixed-citation></ref><ref id="B47"><mixed-citation xmlns:xlink="http://www.w3.org/1999/xlink" xlink:type="simple"><person-group><name name-style="western"><surname>David</surname><given-names>AA</given-names></name><name name-style="western"><surname>Matthee</surname><given-names>CA</given-names></name><name name-style="western"><surname>Simon</surname><given-names>CA</given-names></name></person-group> (<year>2014</year>) <article-title>Poecilogony in <italic><tp:taxon-name><tp:taxon-name-part taxon-name-part-type="genus">Polydora</tp:taxon-name-part> <tp:taxon-name-part taxon-name-part-type="species">hoplura</tp:taxon-name-part></tp:taxon-name></italic> (<tp:taxon-name><tp:taxon-name-part taxon-name-part-type="class">Polychaeta</tp:taxon-name-part></tp:taxon-name>: <tp:taxon-name><tp:taxon-name-part taxon-name-part-type="family">Spionidae</tp:taxon-name-part></tp:taxon-name>) from commercially important molluscs in South Africa.</article-title><source>Marine Biology</source><volume>161</volume>: <fpage>887</fpage>–<lpage>898</lpage>. <ext-link xlink:type="simple" ext-link-type="doi" xlink:href="10.1007/s00227-013-2388-0">https://doi.org/10.1007/s00227-013-2388-0</ext-link></mixed-citation></ref><ref id="B46"><mixed-citation xmlns:xlink="http://www.w3.org/1999/xlink" xlink:type="simple"><person-group><name name-style="western"><surname>David</surname><given-names>AA</given-names></name><name name-style="western"><surname>Simon</surname><given-names>CA</given-names></name></person-group> (<year>2014</year>) <article-title>The effect of temperature on larval development of two non-indigenous poecilogonous polychaetes (<tp:taxon-name><tp:taxon-name-part taxon-name-part-type="phylum">Annelida</tp:taxon-name-part></tp:taxon-name>: <tp:taxon-name><tp:taxon-name-part taxon-name-part-type="family">Spionidae</tp:taxon-name-part></tp:taxon-name>) with implications for life history theory, establishment and range expansion.</article-title><source>Journal of Experimental Marine Biology and Ecology</source><volume>461</volume>: <fpage>20</fpage>–<lpage>30</lpage>. <ext-link xlink:type="simple" ext-link-type="doi" xlink:href="10.1016/j.jembe.2014.07.012">https://doi.org/10.1016/j.jembe.2014.07.012</ext-link></mixed-citation></ref><ref id="B198"><mixed-citation xmlns:xlink="http://www.w3.org/1999/xlink" xlink:type="simple"><person-group><name name-style="western"><surname>Simon</surname><given-names>CA</given-names></name></person-group> (<year>2015</year>) <article-title>Observations on the composition and larval developmental modes of polydorid pests of farmed oysters (<italic><tp:taxon-name><tp:taxon-name-part taxon-name-part-type="genus">Crassostrea</tp:taxon-name-part> <tp:taxon-name-part taxon-name-part-type="species">gigas</tp:taxon-name-part></tp:taxon-name></italic>) and abalone (<italic><tp:taxon-name><tp:taxon-name-part taxon-name-part-type="genus">Haliotis</tp:taxon-name-part> <tp:taxon-name-part taxon-name-part-type="species">midae</tp:taxon-name-part></tp:taxon-name></italic>) in South Africa.</article-title><source>Invertebrate Reproduction &amp; Development</source><volume>59</volume>: <fpage>124</fpage>–<lpage>130</lpage>. <ext-link xlink:type="simple" ext-link-type="doi" xlink:href="10.1080/07924259.2015.1044675">https://doi.org/10.1080/07924259.2015.1044675</ext-link></mixed-citation></ref></ref-list></tp:taxon-treatment>
