# Supplementary material for: Molecular identification and larval morphology of spionid polychaetes (Annelida, Spionidae) from northeastern Japan
Source: Zookeys. 2021 Feb 4;1015:1–86. doi: 10.3897/zookeys.1015.54387 (PMC7878468; doi:10.3897/zookeys.1015.54387)
Supplement: XML Treatment for Pseudopolydora [file zookeys.1015.54387-treatment46.xml]

<!DOCTYPE tp:taxon-treatment
  PUBLIC "-//TaxonX//DTD Taxonomic Treatment Publishing DTD v0 20100105//EN" "tax-treatment-NSO.dtd">
<tp:taxon-treatment xmlns:tp="http://www.plazi.org/taxpub"><tp:treatment-meta><kwd-group><label>Taxon classification</label><kwd><named-content xmlns:xlink="http://www.w3.org/1999/xlink" content-type="kingdom">Animalia</named-content></kwd><kwd><named-content xmlns:xlink="http://www.w3.org/1999/xlink" content-type="order">Spionida</named-content></kwd><kwd><named-content xmlns:xlink="http://www.w3.org/1999/xlink" content-type="family">Spionidae</named-content></kwd></kwd-group><mixed-citation publication-type="journal"><person-group><name><surname>Abe</surname><given-names>Hirokazu</given-names></name><name><surname>Sato‐Okoshi</surname><given-names>Waka</given-names></name></person-group><article-title>Molecular identification and larval morphology of spionid polychaetes (<tp:taxon-name><tp:taxon-name-part taxon-name-part-type="phylum">Annelida</tp:taxon-name-part></tp:taxon-name>, <tp:taxon-name><tp:taxon-name-part taxon-name-part-type="family">Spionidae</tp:taxon-name-part></tp:taxon-name>) from northeastern Japan</article-title><source>Zookeys</source><day>04</day><month>2</month><year>2021</year><volume>1015</volume><fpage>1</fpage><lpage>86</lpage><pub-id pub-id-type="doi">10.3897/zookeys.1015.54387</pub-id></mixed-citation></tp:treatment-meta><tp:nomenclature><label>Genus</label><tp:taxon-name><object-id xmlns:xlink="http://www.w3.org/1999/xlink" content-type="arpha" xlink:type="simple">4D1DED37-FA9A-5668-BDD3-C30FCDC38068</object-id>
                <tp:taxon-name-part taxon-name-part-type="genus" reg="Pseudopolydora">Pseudopolydora</tp:taxon-name-part>
              </tp:taxon-name><tp:taxon-authority>Czerniavsky, 1881</tp:taxon-authority></tp:nomenclature><tp:treatment-sec sec-type="Larval diagnosis" id="SECID0EXPDM"><title>Larval diagnosis.</title><p>Overall body shape thick and fusiform. Prostomium broad and rounded or gently notched anteriorly. Three pairs of black eyes present, most lateral often double‐eyes. Mid‐dorsal melanophore on the first chaetiger present in many species, absent in some species. Dorsal pigmentation consists of one or two pairs of branching melanophores (except <italic><tp:taxon-name><tp:taxon-name-part taxon-name-part-type="genus" reg="Pseudopolydora">P.</tp:taxon-name-part> <tp:taxon-name-part taxon-name-part-type="species" reg="rosebelae">rosebelae</tp:taxon-name-part></tp:taxon-name></italic>: mid‐dorsal single row of melanophores present). Lateral and ventral pigments present or absent. Nototrochs occur in all chaetigers except first two chaetigers. Gastrotrochs occur in irregular pattern. Modified chaetae in chaetiger V and ventral hooded hooks from chaetiger VIII onwards develop in late larvae (<xref ref-type="bibr" rid="B67">Hannerz 1956</xref>, as <italic><tp:taxon-name><tp:taxon-name-part taxon-name-part-type="genus" reg="Polydora">Polydora</tp:taxon-name-part></tp:taxon-name></italic>; <xref ref-type="bibr" rid="B175">Rullier 1963</xref>, as <italic><tp:taxon-name><tp:taxon-name-part taxon-name-part-type="genus" reg="Polydora">Polydora</tp:taxon-name-part></tp:taxon-name></italic>; <xref ref-type="bibr" rid="B167">Rasmussen 1973</xref>; <xref ref-type="bibr" rid="B28">Blake and Woodwick 1975</xref>; <xref ref-type="bibr" rid="B205">Srikrishnadhas and Ramamoorthi 1977</xref>; <xref ref-type="bibr" rid="B226">Wu and Chen 1980</xref>; <xref ref-type="bibr" rid="B141">Radashevsky 1983</xref>, <xref ref-type="bibr" rid="B142">1985</xref>; <xref ref-type="bibr" rid="B139">Plate and Husemann 1994</xref>, as <italic><tp:taxon-name><tp:taxon-name-part taxon-name-part-type="genus" reg="Polydora">Polydora</tp:taxon-name-part></tp:taxon-name></italic>; <xref ref-type="bibr" rid="B75">Hsieh 1994</xref>; <xref ref-type="bibr" rid="B22">Blake 2006</xref>; <xref ref-type="bibr" rid="B154">Radashevsky and Migotto 2009</xref>; <xref ref-type="bibr" rid="B96">Kondoh et al. 2017</xref>).</p></tp:treatment-sec><ref-list><ref id="B67"><mixed-citation xmlns:xlink="http://www.w3.org/1999/xlink" xlink:type="simple"><person-group><name name-style="western"><surname>Hannerz</surname><given-names>L</given-names></name></person-group> (<year>1956</year>) <article-title>Larval development of the polychaete families <tp:taxon-name><tp:taxon-name-part taxon-name-part-type="family">Spionidae</tp:taxon-name-part></tp:taxon-name> Sars, <tp:taxon-name><tp:taxon-name-part taxon-name-part-type="family">Disomidae</tp:taxon-name-part></tp:taxon-name> Mensil, and <tp:taxon-name><tp:taxon-name-part taxon-name-part-type="family">Poecilochaetidae</tp:taxon-name-part></tp:taxon-name> n. fam. in the Gullmar Fjord (Sweden).</article-title><source>Zoologiska bidrag från Uppsala</source><volume>31</volume>: <fpage>1</fpage>–<lpage>204</lpage>.</mixed-citation></ref><ref id="B175"><mixed-citation xmlns:xlink="http://www.w3.org/1999/xlink" xlink:type="simple"><person-group><name name-style="western"><surname>Rullier</surname><given-names>F</given-names></name></person-group> (<year>1963</year>) <article-title>Développement de <tp:taxon-name><tp:taxon-name-part taxon-name-part-type="genus">Polydora</tp:taxon-name-part> (<tp:taxon-name-part taxon-name-part-type="subgenus">Carazzia</tp:taxon-name-part>) <tp:taxon-name-part taxon-name-part-type="species">antennata</tp:taxon-name-part> <tp:taxon-name-part taxon-name-part-type="authority">Clap.</tp:taxon-name-part> <tp:taxon-name-part taxon-name-part-type="infraspecific-rank">var.</tp:taxon-name-part> <tp:taxon-name-part taxon-name-part-type="variety">pulchra</tp:taxon-name-part></tp:taxon-name> Carazzi.</article-title><source>Cahiers de Biolgie Marine</source><volume>4</volume>: <fpage>233</fpage>–<lpage>250</lpage>.</mixed-citation></ref><ref id="B167"><mixed-citation xmlns:xlink="http://www.w3.org/1999/xlink" xlink:type="simple"><person-group><name name-style="western"><surname>Rasmussen</surname><given-names>E</given-names></name></person-group> (<year>1973</year>) <article-title>Systematics and ecology of the Isefjord marine fauna (Denmark).</article-title><source>Ophelia</source><volume>11</volume>: <fpage>1</fpage>–<lpage>495</lpage>. <ext-link xlink:type="simple" ext-link-type="doi" xlink:href="10.1080/00785326.1973.10430115">https://doi.org/10.1080/00785326.1973.10430115</ext-link></mixed-citation></ref><ref id="B28"><mixed-citation xmlns:xlink="http://www.w3.org/1999/xlink" xlink:type="simple"><person-group><name name-style="western"><surname>Blake</surname><given-names>JA</given-names></name><name name-style="western"><surname>Woodwick</surname><given-names>KH</given-names></name></person-group> (<year>1975</year>) <article-title>Reproduction and larval development of <italic><tp:taxon-name><tp:taxon-name-part taxon-name-part-type="genus">Pseudopolydora</tp:taxon-name-part> <tp:taxon-name-part taxon-name-part-type="species">paucibranchiata</tp:taxon-name-part></tp:taxon-name></italic> (Okuda) and <italic><tp:taxon-name><tp:taxon-name-part taxon-name-part-type="genus">Pseudopolydora</tp:taxon-name-part> <tp:taxon-name-part taxon-name-part-type="species">kempi</tp:taxon-name-part></tp:taxon-name></italic> (Southern) (<tp:taxon-name><tp:taxon-name-part taxon-name-part-type="class">Polychaeta</tp:taxon-name-part></tp:taxon-name>: <tp:taxon-name><tp:taxon-name-part taxon-name-part-type="family">Spionidae</tp:taxon-name-part></tp:taxon-name>).</article-title><source>The Biological Bulletin</source><volume>149</volume>: <fpage>109</fpage>–<lpage>127</lpage>. <ext-link xlink:type="simple" ext-link-type="doi" xlink:href="10.2307/1540483">https://doi.org/10.2307/1540483</ext-link></mixed-citation></ref><ref id="B205"><mixed-citation xmlns:xlink="http://www.w3.org/1999/xlink" xlink:type="simple"><person-group><name name-style="western"><surname>Srikrishnadhas</surname><given-names>B</given-names></name><name name-style="western"><surname>Ramamoorthi</surname><given-names>K</given-names></name></person-group> (<year>1977</year>) Development of <italic><tp:taxon-name><tp:taxon-name-part taxon-name-part-type="genus">Pseudopolydora</tp:taxon-name-part> <tp:taxon-name-part taxon-name-part-type="species">kempi</tp:taxon-name-part></tp:taxon-name></italic> (Southern, 1921) in the laboratory. Proceedings of the Symposium on Warm Water Zooplankton. Special Publication UNESCO/NIO, 671–677.</mixed-citation></ref><ref id="B226"><mixed-citation xmlns:xlink="http://www.w3.org/1999/xlink" xlink:type="simple"><person-group><name name-style="western"><surname>Wu</surname><given-names>BL</given-names></name><name name-style="western"><surname>Chen</surname><given-names>M</given-names></name></person-group> (<year>1980</year>) <article-title>Morphology, ecology, reproduction and larval development of <italic><tp:taxon-name><tp:taxon-name-part taxon-name-part-type="genus">Pseudopolydora</tp:taxon-name-part> <tp:taxon-name-part taxon-name-part-type="species">paucibranchia</tp:taxon-name-part></tp:taxon-name></italic> (Okuda).</article-title><source>Acta Zoologica Sinica</source><volume>26</volume>: <fpage>356</fpage>–<lpage>364</lpage>. [in Chinese with English abstract]</mixed-citation></ref><ref id="B141"><mixed-citation xmlns:xlink="http://www.w3.org/1999/xlink" xlink:type="simple"><person-group><name name-style="western"><surname>Radashevsky</surname><given-names>VI</given-names></name></person-group> (<year>1983</year>) <article-title>Reproduction and larval development of the polychaete <italic><tp:taxon-name><tp:taxon-name-part taxon-name-part-type="genus">Pseudopolydora</tp:taxon-name-part> <tp:taxon-name-part taxon-name-part-type="species">paucibranchiata</tp:taxon-name-part></tp:taxon-name></italic> (<tp:taxon-name><tp:taxon-name-part taxon-name-part-type="family">Spionidae</tp:taxon-name-part></tp:taxon-name>) in Peter the Great Bay of the Sea of Japan.</article-title><source>Soviet Journal of Marine Biology</source><volume>2</volume>: <fpage>38</fpage>–<lpage>46</lpage>. [in Russian with English abstract]</mixed-citation></ref><ref id="B142"><mixed-citation xmlns:xlink="http://www.w3.org/1999/xlink" xlink:type="simple"><person-group><name name-style="western"><surname>Radashevsky</surname><given-names>VI</given-names></name></person-group> (<year>1985</year>) <article-title>The larval development of the polychaete <italic><tp:taxon-name><tp:taxon-name-part taxon-name-part-type="genus">Pseudopolydora</tp:taxon-name-part> <tp:taxon-name-part taxon-name-part-type="species">kempi</tp:taxon-name-part> <tp:taxon-name-part taxon-name-part-type="subspecies">japonica</tp:taxon-name-part></tp:taxon-name></italic> (<tp:taxon-name><tp:taxon-name-part taxon-name-part-type="family">Spionidae</tp:taxon-name-part></tp:taxon-name>) in Peter the Great Bay of the Sea of Japan.</article-title><source>Soviet Journal of Marine Biology</source><volume>2</volume>: <fpage>39</fpage>–<lpage>46</lpage>. [in Russian with English abstract]</mixed-citation></ref><ref id="B139"><mixed-citation xmlns:xlink="http://www.w3.org/1999/xlink" xlink:type="simple"><person-group><name name-style="western"><surname>Plate</surname><given-names>S</given-names></name><name name-style="western"><surname>Husemann</surname><given-names>E</given-names></name></person-group> (<year>1994</year>) <article-title>Identification guide to the planktonic polychaete larvae around the island of Helgoland (German Bight).</article-title><source>Helgoländer Meeresuntersuchungen</source><volume>48</volume>: <fpage>1</fpage>–<lpage>58</lpage>. <ext-link xlink:type="simple" ext-link-type="doi" xlink:href="10.1007/BF02366201">https://doi.org/10.1007/BF02366201</ext-link></mixed-citation></ref><ref id="B75"><mixed-citation xmlns:xlink="http://www.w3.org/1999/xlink" xlink:type="simple"><person-group><name name-style="western"><surname>Hsieh</surname><given-names>H-L</given-names></name></person-group> (<year>1994</year>) <article-title>Larval development and substrate preference at settlement in <italic><tp:taxon-name><tp:taxon-name-part taxon-name-part-type="genus">Pseudopolydora</tp:taxon-name-part> <tp:taxon-name-part taxon-name-part-type="species">diopatra</tp:taxon-name-part></tp:taxon-name></italic> (<tp:taxon-name><tp:taxon-name-part taxon-name-part-type="class">Polychaeta</tp:taxon-name-part></tp:taxon-name>: <tp:taxon-name><tp:taxon-name-part taxon-name-part-type="family">Spionidae</tp:taxon-name-part></tp:taxon-name>).</article-title><source>Invertebrate Reproduction and Development</source><volume>25</volume>: <fpage>205</fpage>–<lpage>214</lpage>. <ext-link xlink:type="simple" ext-link-type="doi" xlink:href="10.1080/07924259.1994.9672387">https://doi.org/10.1080/07924259.1994.9672387</ext-link></mixed-citation></ref><ref id="B22"><mixed-citation xmlns:xlink="http://www.w3.org/1999/xlink" xlink:type="simple"><person-group><name name-style="western"><surname>Blake</surname><given-names>JA</given-names></name></person-group> (<year>2006</year>) <article-title>Chapter 13. <tp:taxon-name><tp:taxon-name-part taxon-name-part-type="order">Spionida</tp:taxon-name-part></tp:taxon-name>.</article-title> In: <person-group><name name-style="western"><surname>Rouse</surname><given-names>G</given-names></name><name name-style="western"><surname>Pleijel</surname><given-names>F</given-names></name></person-group> (<role>Eds</role>) <issue-title>Reproductive Biology and Phylogeny of Annelida.</issue-title><source>Science Publishers, Enfield</source>, <fpage>565</fpage>–<lpage>638</lpage>. <ext-link xlink:type="simple" ext-link-type="doi" xlink:href="10.1201/9781482280159">https://doi.org/10.1201/9781482280159</ext-link></mixed-citation></ref><ref id="B154"><mixed-citation xmlns:xlink="http://www.w3.org/1999/xlink" xlink:type="simple"><person-group><name name-style="western"><surname>Radashevsky</surname><given-names>VI</given-names></name><name name-style="western"><surname>Migotto</surname><given-names>AE</given-names></name></person-group> (<year>2009</year>) <article-title>Morphology and biology of a new <italic><tp:taxon-name><tp:taxon-name-part taxon-name-part-type="genus">Pseudopolydora</tp:taxon-name-part></tp:taxon-name></italic> (<tp:taxon-name><tp:taxon-name-part taxon-name-part-type="phylum">Annelida</tp:taxon-name-part></tp:taxon-name>: <tp:taxon-name><tp:taxon-name-part taxon-name-part-type="family">Spionidae</tp:taxon-name-part></tp:taxon-name>) species from Brazil.</article-title><source>Journal of the Marine Biological Association of the United Kingdom</source><volume>89</volume>: <fpage>461</fpage>–<lpage>468</lpage>. <ext-link xlink:type="simple" ext-link-type="doi" xlink:href="10.1017/S002531540800177X">https://doi.org/10.1017/S002531540800177X</ext-link></mixed-citation></ref><ref id="B96"><mixed-citation xmlns:xlink="http://www.w3.org/1999/xlink" xlink:type="simple"><person-group><name name-style="western"><surname>Kondoh</surname><given-names>T</given-names></name><name name-style="western"><surname>Abe</surname><given-names>H</given-names></name><name name-style="western"><surname>Sato-Okoshi</surname><given-names>W</given-names></name></person-group> (<year>2017</year>) <article-title>Reproduction and larval development of two sympatric <italic><tp:taxon-name><tp:taxon-name-part taxon-name-part-type="genus">Pseudopolydora</tp:taxon-name-part></tp:taxon-name></italic> species (<tp:taxon-name><tp:taxon-name-part taxon-name-part-type="phylum">Annelida</tp:taxon-name-part></tp:taxon-name>: <tp:taxon-name><tp:taxon-name-part taxon-name-part-type="family">Spionidae</tp:taxon-name-part></tp:taxon-name>) in Japan.</article-title><source>Invertebrate Reproduction &amp; Development</source><volume>61</volume>: <fpage>172</fpage>–<lpage>181</lpage>. <ext-link xlink:type="simple" ext-link-type="doi" xlink:href="10.1080/07924259.2017.1318095">https://doi.org/10.1080/07924259.2017.1318095</ext-link></mixed-citation></ref></ref-list></tp:taxon-treatment>
