# Supplementary material for: Molecular identification and larval morphology of spionid polychaetes (Annelida, Spionidae) from northeastern Japan
Source: Zookeys. 2021 Feb 4;1015:1–86. doi: 10.3897/zookeys.1015.54387 (PMC7878468; doi:10.3897/zookeys.1015.54387)
Supplement: XML Treatment for Spio [file zookeys.1015.54387-treatment53.xml]

<!DOCTYPE tp:taxon-treatment
  PUBLIC "-//TaxonX//DTD Taxonomic Treatment Publishing DTD v0 20100105//EN" "tax-treatment-NSO.dtd">
<tp:taxon-treatment xmlns:tp="http://www.plazi.org/taxpub"><tp:treatment-meta><kwd-group><label>Taxon classification</label><kwd><named-content xmlns:xlink="http://www.w3.org/1999/xlink" content-type="kingdom">Animalia</named-content></kwd><kwd><named-content xmlns:xlink="http://www.w3.org/1999/xlink" content-type="order">Spionida</named-content></kwd><kwd><named-content xmlns:xlink="http://www.w3.org/1999/xlink" content-type="family">Spionidae</named-content></kwd></kwd-group><mixed-citation publication-type="journal"><person-group><name><surname>Abe</surname><given-names>Hirokazu</given-names></name><name><surname>Sato‐Okoshi</surname><given-names>Waka</given-names></name></person-group><article-title>Molecular identification and larval morphology of spionid polychaetes (<tp:taxon-name><tp:taxon-name-part taxon-name-part-type="phylum">Annelida</tp:taxon-name-part></tp:taxon-name>, <tp:taxon-name><tp:taxon-name-part taxon-name-part-type="family">Spionidae</tp:taxon-name-part></tp:taxon-name>) from northeastern Japan</article-title><source>Zookeys</source><day>04</day><month>2</month><year>2021</year><volume>1015</volume><fpage>1</fpage><lpage>86</lpage><pub-id pub-id-type="doi">10.3897/zookeys.1015.54387</pub-id></mixed-citation></tp:treatment-meta><tp:nomenclature><label>Genus</label><tp:taxon-name><object-id xmlns:xlink="http://www.w3.org/1999/xlink" content-type="arpha" xlink:type="simple">283E6785-5962-5122-83A6-C00DD7E311E5</object-id>
                <tp:taxon-name-part taxon-name-part-type="genus" reg="Spio">Spio</tp:taxon-name-part>
              </tp:taxon-name><tp:taxon-authority>Fabricius, 1785</tp:taxon-authority></tp:nomenclature><tp:treatment-sec sec-type="Larval diagnosis" id="SECID0EZCFM"><title>Larval diagnosis.</title><p>Overall body shape long, slender, and weakly or moderately fusiform. Prostomium small and rounded anteriorly. Lateral part of peristomium weakly demarcated from prostomium. Three pairs of black eyes present, most lateral often double‐eyes. Dorsal pigmentation consists of transverse band‐shaped or dot‐like paired lateral melanophores. Some species lack black pigmentation. Ventral pigment usually absent. Dark‐brown pigment may be present on pygidium. Nototrochs occur in all chaetigers except first one or two chaetigers, where nuchal organs develop. Gastrotrochs occur regularly in every other chaetiger from chaetiger III onwards. Larval chaetae on first chaetiger usually fairly long. Branchiae develop in late larvae, first on chaetiger II or III. One pair of anal cirri present on pygidium in late larvae (<xref ref-type="bibr" rid="B213">Thorson 1946</xref>, as spionid larva C, E, and F; <xref ref-type="bibr" rid="B67">Hannerz 1956</xref>; <xref ref-type="bibr" rid="B227">Wu et al. 1965</xref>; <xref ref-type="bibr" rid="B194">Simon 1963</xref>, <xref ref-type="bibr" rid="B195">1967</xref>, <xref ref-type="bibr" rid="B196">1968</xref>; <xref ref-type="bibr" rid="B61">Guérin 1972</xref>; <xref ref-type="bibr" rid="B206">Srikrishnadhas and Ramamoorthi 1981</xref>; <xref ref-type="bibr" rid="B139">Plate and Husemann 1994</xref>).</p></tp:treatment-sec><ref-list><ref id="B213"><mixed-citation xmlns:xlink="http://www.w3.org/1999/xlink" xlink:type="simple"><person-group><name name-style="western"><surname>Thorson</surname><given-names>G</given-names></name></person-group> (<year>1946</year>) <article-title>Reproduction and larval development of Danish marine bottom invertebrates.</article-title><source>Meddelelser fra Kommissionen for Danmarks Fiskeri-og Havundersøgelser, Series Plankton</source><volume>4</volume>: <fpage>1</fpage>–<lpage>523</lpage>.</mixed-citation></ref><ref id="B67"><mixed-citation xmlns:xlink="http://www.w3.org/1999/xlink" xlink:type="simple"><person-group><name name-style="western"><surname>Hannerz</surname><given-names>L</given-names></name></person-group> (<year>1956</year>) <article-title>Larval development of the polychaete families <tp:taxon-name><tp:taxon-name-part taxon-name-part-type="family">Spionidae</tp:taxon-name-part></tp:taxon-name> Sars, <tp:taxon-name><tp:taxon-name-part taxon-name-part-type="family">Disomidae</tp:taxon-name-part></tp:taxon-name> Mensil, and <tp:taxon-name><tp:taxon-name-part taxon-name-part-type="family">Poecilochaetidae</tp:taxon-name-part></tp:taxon-name> n. fam. in the Gullmar Fjord (Sweden).</article-title><source>Zoologiska bidrag från Uppsala</source><volume>31</volume>: <fpage>1</fpage>–<lpage>204</lpage>.</mixed-citation></ref><ref id="B227"><mixed-citation xmlns:xlink="http://www.w3.org/1999/xlink" xlink:type="simple"><person-group><name name-style="western"><surname>Wu</surname><given-names>BL</given-names></name><name name-style="western"><surname>Chen</surname><given-names>M</given-names></name><name name-style="western"><surname>Sun</surname><given-names>RP</given-names></name></person-group> (<year>1965</year>) <article-title>On the occurrence of a spionid worm, <italic><tp:taxon-name><tp:taxon-name-part taxon-name-part-type="genus">Spio</tp:taxon-name-part> <tp:taxon-name-part taxon-name-part-type="species">martinensis</tp:taxon-name-part></tp:taxon-name></italic> Mesnil in the Yellow Sea, with notes on its larval development.</article-title><source>Oceanologia et Limnologia Sinica</source><volume>7</volume>: <fpage>25</fpage>–<lpage>31</lpage>. [in Chinese with English abstract] <ext-link xlink:type="simple" ext-link-type="uri" xlink:href="http://en.cnki.com.cn/Article_en/CJFDTotal-HYFZ196501001.htm">http://en.cnki.com.cn/Article_en/CJFDTotal-HYFZ196501001.htm</ext-link></mixed-citation></ref><ref id="B194"><mixed-citation xmlns:xlink="http://www.w3.org/1999/xlink" xlink:type="simple"><person-group><name name-style="western"><surname>Simon</surname><given-names>JL</given-names></name></person-group> (<year>1963</year>) Reproduction and larval development of the spionid polychaete <italic><tp:taxon-name><tp:taxon-name-part taxon-name-part-type="genus">Spio</tp:taxon-name-part> <tp:taxon-name-part taxon-name-part-type="species">setosa</tp:taxon-name-part></tp:taxon-name></italic>, Verrill. PhD thesis, University of New Hampshire, Durham.</mixed-citation></ref><ref id="B195"><mixed-citation xmlns:xlink="http://www.w3.org/1999/xlink" xlink:type="simple"><person-group><name name-style="western"><surname>Simon</surname><given-names>JL</given-names></name></person-group> (<year>1967</year>) <article-title>Reproduction and larval development of <italic><tp:taxon-name><tp:taxon-name-part taxon-name-part-type="genus">Spio</tp:taxon-name-part> <tp:taxon-name-part taxon-name-part-type="species">setosa</tp:taxon-name-part></tp:taxon-name></italic> (<tp:taxon-name><tp:taxon-name-part taxon-name-part-type="family">Spionidae</tp:taxon-name-part></tp:taxon-name>: <tp:taxon-name><tp:taxon-name-part taxon-name-part-type="class">Polychaeta</tp:taxon-name-part></tp:taxon-name>).</article-title><source>Bulletin of Marine Science</source><volume>17</volume>: <fpage>398</fpage>–<lpage>431</lpage>. <ext-link xlink:type="simple" ext-link-type="uri" xlink:href="https://www.ingentaconnect.com/content/umrsmas/bullmar/1967/00000017/00000002/art00015">https://www.ingentaconnect.com/content/umrsmas/bullmar/1967/00000017/00000002/art00015</ext-link></mixed-citation></ref><ref id="B196"><mixed-citation xmlns:xlink="http://www.w3.org/1999/xlink" xlink:type="simple"><person-group><name name-style="western"><surname>Simon</surname><given-names>JL</given-names></name></person-group> (<year>1968</year>) <article-title>Occurrence of pelagic larvae in <italic><tp:taxon-name><tp:taxon-name-part taxon-name-part-type="genus">Spio</tp:taxon-name-part> <tp:taxon-name-part taxon-name-part-type="species">setosa</tp:taxon-name-part></tp:taxon-name></italic> Verrill 1873 (<tp:taxon-name><tp:taxon-name-part taxon-name-part-type="class">Polychaeta</tp:taxon-name-part></tp:taxon-name>: <tp:taxon-name><tp:taxon-name-part taxon-name-part-type="family">Spionidae</tp:taxon-name-part></tp:taxon-name>).</article-title><source>The Biological Bulletin</source><volume>134</volume>: <fpage>503</fpage>–<lpage>515</lpage>. <ext-link xlink:type="simple" ext-link-type="doi" xlink:href="10.2307/1539868">https://doi.org/10.2307/1539868</ext-link></mixed-citation></ref><ref id="B61"><mixed-citation xmlns:xlink="http://www.w3.org/1999/xlink" xlink:type="simple"><person-group><name name-style="western"><surname>Guérin</surname><given-names>JP</given-names></name></person-group> (<year>1972</year>) <article-title>Rapports taxonomiques et développement larvaire de <italic><tp:taxon-name><tp:taxon-name-part taxon-name-part-type="genus">Spio</tp:taxon-name-part> <tp:taxon-name-part taxon-name-part-type="species">decoratus</tp:taxon-name-part></tp:taxon-name></italic> Bobretzky, 1871 (Annélide Polychète).</article-title><source>Cahiers de Biologie Marine</source><volume>13</volume>: <fpage>321</fpage>–<lpage>339</lpage>. [in French with English summary]</mixed-citation></ref><ref id="B206"><mixed-citation xmlns:xlink="http://www.w3.org/1999/xlink" xlink:type="simple"><person-group><name name-style="western"><surname>Srikrishnadhas</surname><given-names>B</given-names></name><name name-style="western"><surname>Ramamoorthi</surname><given-names>K</given-names></name></person-group> (<year>1981</year>) <article-title>Studies on the life-history of <italic><tp:taxon-name><tp:taxon-name-part taxon-name-part-type="genus">Spio</tp:taxon-name-part> <tp:taxon-name-part taxon-name-part-type="species">filicornis</tp:taxon-name-part></tp:taxon-name></italic> (Muller 1776).</article-title><source>Mahasagar – Bulletin of the National Institute of Oceanography</source><volume>14</volume>: <fpage>303</fpage>–<lpage>307</lpage>. <ext-link xlink:type="simple" ext-link-type="uri" xlink:href="http://www.ijs.nio.org/index.php/msagar/article/view/2382">http://www.ijs.nio.org/index.php/msagar/article/view/2382</ext-link></mixed-citation></ref><ref id="B139"><mixed-citation xmlns:xlink="http://www.w3.org/1999/xlink" xlink:type="simple"><person-group><name name-style="western"><surname>Plate</surname><given-names>S</given-names></name><name name-style="western"><surname>Husemann</surname><given-names>E</given-names></name></person-group> (<year>1994</year>) <article-title>Identification guide to the planktonic polychaete larvae around the island of Helgoland (German Bight).</article-title><source>Helgoländer Meeresuntersuchungen</source><volume>48</volume>: <fpage>1</fpage>–<lpage>58</lpage>. <ext-link xlink:type="simple" ext-link-type="doi" xlink:href="10.1007/BF02366201">https://doi.org/10.1007/BF02366201</ext-link></mixed-citation></ref></ref-list></tp:taxon-treatment>
